# Supplementary material for: Using high-frequency monitoring data to quantify city-wide suspended-sediment load and evaluate TMDL goals
Source: Environ Monit Assess. 2023 Oct 26;195(11):1372. doi: 10.1007/s10661-023-11905-3 (PMC10600285; doi:10.1007/s10661-023-11905-3)
Supplement: Supplementary file 2 — (CSV 74 kb) [file 10661_2023_11905_MOESM2_ESM.csv]

dateTime	Station_Name	site_no	HydrologicCondition	HydrologicEvent	SampleCollectionMethod.MethodIdentifier	SampleCollectionEquipmentName	SSC	Turb_Inst	Flow_Inst	Wtemp_Inst	SpecCond_Inst	DO_Inst	pH_Inst	Used?	tz_cd
2016-09-27 16:30:00	Lick Run	205551460	Falling stage	Storm	70	Grab sample	14	11	14.9	21.2	199	8.7	7.8	Yes	UTC
2016-09-28 23:00:00	Lick Run	205551460	Rising stage	Storm	900	Sampler, point, automatic	257	110	81.1	NA	NA	NA	NA	Yes	UTC
2016-09-29 01:15:00	Lick Run	205551460	Falling stage	Storm	900	Sampler, point, automatic	87	59	42.3	NA	NA	NA	NA	Yes	UTC
2016-09-29 22:45:00	Lick Run	205551460	Falling stage	Storm	900	Sampler, point, automatic	45	36	21.2	NA	NA	NA	NA	Yes	UTC
2016-09-30 13:45:00	Lick Run	205551460	Peak stage	Storm	900	Sampler, point, automatic	200	31	94.2	NA	NA	NA	NA	Yes	UTC
2016-09-30 15:30:00	Lick Run	205551460	Rising stage	Storm	900	Sampler, point, automatic	552	45	58.1	NA	NA	NA	NA	Yes	UTC
2016-09-30 18:15:00	Lick Run	205551460	Peak stage	Storm	900	Sampler, point, automatic	919	66	139	NA	NA	NA	NA	No: Outlier	UTC
2016-10-07 14:45:00	Lick Run	205551460	Rising stage	Storm	900	Sampler, point, automatic	154	72	46.1	NA	NA	NA	NA	Yes	UTC
2016-10-08 03:00:00	Lick Run	205551460	Peak stage	Storm	900	Sampler, point, automatic	210	76	212	NA	NA	NA	NA	Yes	UTC
2016-10-08 05:30:00	Lick Run	205551460	Peak stage	Storm	900	Sampler, point, automatic	181	84	338	NA	NA	NA	NA	Yes	UTC
2016-10-08 07:30:00	Lick Run	205551460	Rising stage	Storm	900	Sampler, point, automatic	261	88	387	NA	NA	NA	NA	Yes	UTC
2016-10-08 08:00:00	Lick Run	205551460	Rising stage	Storm	900	Sampler, point, automatic	367	120	426	NA	NA	NA	NA	Yes	UTC
2016-10-08 09:45:00	Lick Run	205551460	Falling stage	Storm	900	Sampler, point, automatic	162	77	417	NA	NA	NA	NA	Yes	UTC
2016-10-08 11:15:00	Lick Run	205551460	Falling stage	Storm	900	Sampler, point, automatic	474	54	255	NA	NA	NA	NA	Yes	UTC
2016-10-12 15:45:00	Lick Run	205551460	Stable, normal stage	Routine sample	10	US DH-81	11	2.5	7.2	13.6	546	10.2	8	Yes	UTC
2016-11-30 23:00:00	Lick Run	205551460	Peak stage	Storm	900	Sampler, point, automatic	100	35	44	NA	NA	NA	NA	Yes	UTC
2016-12-06 16:30:00	Lick Run	205551460	Rising stage	Storm	900	Sampler, point, automatic	160	62	34	NA	NA	NA	NA	Yes	UTC
2016-12-06 17:15:00	Lick Run	205551460	Rising stage	Storm	900	Sampler, point, automatic	146	59	59.6	NA	NA	NA	NA	Yes	UTC
2016-12-06 18:45:00	Lick Run	205551460	Peak stage	Storm	900	Sampler, point, automatic	195	97	122	NA	NA	NA	NA	Yes	UTC
2016-12-06 19:30:00	Lick Run	205551460	Rising stage	Storm	900	Sampler, point, automatic	337	170	154	NA	NA	NA	NA	Yes	UTC
2016-12-08 17:00:00	Lick Run	205551460	Stable, normal stage	Routine sample	40	US DH-81	4	1.8	6.64	10.4	417	11.4	7.9	Yes	UTC
2017-01-23 11:00:00	Lick Run	205551460	Rising stage	Storm	900	Sampler, point, automatic	304	172	80.3	NA	NA	NA	NA	Yes	UTC
2017-01-23 12:45:00	Lick Run	205551460	Rising stage	Storm	900	Sampler, point, automatic	471	279	199	NA	NA	NA	NA	Yes	UTC
2017-01-23 15:00:00	Lick Run	205551460	Rising stage	Storm	900	Sampler, point, automatic	2550	832	370	NA	NA	NA	NA	Yes	UTC
2017-01-23 17:45:00	Lick Run	205551460	Falling stage	Storm	900	Sampler, point, automatic	903	613	320	NA	NA	NA	NA	Yes	UTC
2017-01-23 18:45:00	Lick Run	205551460	Falling stage	Storm	900	Sampler, point, automatic	180	581	190	NA	NA	NA	NA	No: Outlier	UTC
2017-03-18 18:45:00	Lick Run	205551460	Rising stage	Routine sample	10	US DH-81	69	49	5.47	12.2	291	11.4	8.4	Yes	UTC
2017-04-03 22:15:00	Lick Run	205551460	Stable, normal stage	Storm	900	Sampler, point, automatic	203	92.9	19.3	13.9	203	NA	NA	Yes	UTC
2017-04-15 18:45:00	Lick Run	205551460	Stable, normal stage	Storm	900	Sampler, point, automatic	70	102	7.93	20.7	329	NA	NA	Yes	UTC
2017-04-15 20:45:00	Lick Run	205551460	Stable, normal stage	Storm	900	Sampler, point, automatic	463	248	54.4	19.4	420	NA	NA	Yes	UTC
2017-04-23 09:15:00	Lick Run	205551460	Stable, normal stage	Storm	900	Sampler, point, automatic	90	37.9	15	15.3	350	NA	NA	Yes	UTC
2017-04-24 07:30:00	Lick Run	205551460	Stable, normal stage	Storm	900	Sampler, point, automatic	157	78.4	65.3	12.8	182	NA	NA	Yes	UTC
2017-05-05 10:00:00	Lick Run	205551460	Rising stage	Storm	900	Sampler, point, automatic	583	304	409	17.2	56	NA	NA	Yes	UTC
2017-05-05 11:00:00	Lick Run	205551460	Peak stage	Storm	900	Sampler, point, automatic	854	269	539	16.9	77	NA	NA	Yes	UTC
2017-05-05 12:15:00	Lick Run	205551460	Falling stage	Storm	900	Sampler, point, automatic	325	217	359	16.7	95	NA	NA	Yes	UTC
2017-05-20 22:30:00	Lick Run	205551460	Peak stage	Storm	900	Sampler, point, automatic	490	256	106	22.2	260	NA	NA	Yes	UTC
2017-06-15 23:15:00	Lick Run	205551460	Falling stage	Storm	900	Sampler, point, automatic	940	492	163	21.9	177	NA	NA	Yes	UTC
2017-06-16 00:15:00	Lick Run	205551460	Rising stage	Storm	900	Sampler, point, automatic	602	359	190	21.2	173	NA	NA	Yes	UTC
2017-06-16 00:45:00	Lick Run	205551460	Rising stage	Storm	900	Sampler, point, automatic	495	239	315	22	59	NA	NA	Yes	UTC
2017-07-06 00:45:00	Lick Run	205551460	Peak stage	Storm	900	Sampler, point, automatic	199	102	78.3	23.4	123	NA	NA	Yes	UTC
2017-08-15 17:00:00	Lick Run	205551460	Stable, low stage	Routine sample	900	Sampler, point, automatic	11	3.4	4.08	19.6	470	10.9	8.4	Yes	UTC
2018-01-12 04:30:00	Lick Run	205551460	Rising stage	Storm	900	Sampler, point, automatic	156	108	10.6	9.1	343	NA	NA	Yes	UTC
2018-01-12 17:30:00	Lick Run	205551460	Rising stage	Storm	900	Sampler, point, automatic	223	90.1	11.9	13.2	127	NA	NA	Yes	UTC
2018-01-23 07:30:00	Lick Run	205551460	Peak stage	Storm	900	Sampler, point, automatic	65	31.1	9.71	10.5	1230	NA	NA	Yes	UTC
2018-02-04 19:15:00	Lick Run	205551460	Rising stage	Storm	900	Sampler, point, automatic	455	91	26.4	3.8	358	NA	NA	Yes	UTC
2018-02-07 14:45:00	Lick Run	205551460	Rising stage	Storm	900	Sampler, point, automatic	85	53	16.8	4.8	224	NA	NA	Yes	UTC
2018-02-07 16:45:00	Lick Run	205551460	Rising stage	Storm	900	Sampler, point, automatic	231	100	39.8	5.3	243	NA	NA	Yes	UTC
2018-02-11 03:15:00	Lick Run	205551460	Rising stage	Storm	900	Sampler, point, automatic	155	62.9	36.2	8.1	282	NA	NA	Yes	UTC
2018-03-15 17:00:00	Lick Run	205551460	Stable, normal stage	Routine sample	70	Grab sample	1	3	3.34	9.2	509	13.5	8.6	No: Outlier	UTC
2018-03-15 17:30:00	Lick Run	205551460	Stable, normal stage	Storm	900	Sampler, point, automatic	8	1.4	3.34	9.6	509	NA	NA	No: High-bias	UTC
2018-03-18 01:45:00	Lick Run	205551460	Rising stage	Storm	900	Sampler, point, automatic	214	72.4	6.91	12.2	301	NA	NA	Yes	UTC
2018-03-18 05:00:00	Lick Run	205551460	Rising stage	Storm	900	Sampler, point, automatic	259	77.4	14.5	12.1	442	NA	NA	Yes	UTC
2018-03-20 08:45:00	Lick Run	205551460	Rising stage	Storm	900	Sampler, point, automatic	368	394	26.6	11.9	311	NA	NA	Yes	UTC
2018-04-15 22:00:00	Lick Run	205551460	Stable, high stage	Storm	900	Sampler, point, automatic	413	125	37.9	19.2	207	NA	NA	Yes	UTC
2018-04-16 03:30:00	Lick Run	205551460	Rising stage	Storm	900	Sampler, point, automatic	319	109	44.9	17.7	138	NA	NA	Yes	UTC
2018-05-15 20:15:00	Lick Run	205551460	Rising stage	Storm	900	Sampler, point, automatic	163	64	8.71	20.6	461	NA	NA	Yes	UTC
2018-05-15 21:45:00	Lick Run	205551460	Rising stage	Storm	900	Sampler, point, automatic	1040	447	102	21.7	275	NA	NA	Yes	UTC
2018-05-15 23:15:00	Lick Run	205551460	Rising stage	Storm	900	Sampler, point, automatic	750	415	221	21.4	108	NA	NA	Yes	UTC
2018-05-16 00:45:00	Lick Run	205551460	Falling stage	Storm	900	Sampler, point, automatic	292	210	128	21.1	146	NA	NA	Yes	UTC
2018-05-16 22:30:00	Lick Run	205551460	Rising stage	Storm	900	Sampler, point, automatic	442	137	78.3	21.7	169	NA	NA	Yes	UTC
2018-05-16 23:30:00	Lick Run	205551460	Rising stage	Storm	900	Sampler, point, automatic	444	254	210	22.5	63	NA	NA	Yes	UTC
2018-05-17 01:15:00	Lick Run	205551460	Falling stage	Storm	900	Sampler, point, automatic	143	88.9	137	22.1	119	NA	NA	Yes	UTC
2018-05-17 16:15:00	Lick Run	205551460	Peak stage	Storm	900	Sampler, point, automatic	67	38.9	38.7	22	144	NA	NA	Yes	UTC
2018-05-18 00:00:00	Lick Run	205551460	Rising stage	Storm	900	Sampler, point, automatic	191	59.4	126	21.7	118	NA	NA	Yes	UTC
2018-05-31 02:15:00	Lick Run	205551460	Peak stage	Storm	900	Sampler, point, automatic	93	39.6	43.8	20.1	370	NA	NA	Yes	UTC
2018-06-22 02:30:00	Lick Run	205551460	Rising stage	Storm	900	Sampler, point, automatic	54	36	13.6	23.6	252	NA	NA	Yes	UTC
2018-06-22 03:45:00	Lick Run	205551460	Rising stage	Storm	900	Sampler, point, automatic	834	425	61.5	20.8	441	NA	NA	Yes	UTC
2018-06-22 22:15:00	Lick Run	205551460	Rising stage	Storm	900	Sampler, point, automatic	115	31.5	13.2	22.6	346	NA	NA	Yes	UTC
2018-06-23 01:00:00	Lick Run	205551460	Rising stage	Storm	900	Sampler, point, automatic	406	237	172	24.5	61	NA	NA	Yes	UTC
2018-06-23 03:30:00	Lick Run	205551460	Falling stage	Storm	900	Sampler, point, automatic	112	91.2	74.1	23.7	136	NA	NA	Yes	UTC
2018-07-07 00:00:00	Lick Run	205551460	Rising stage	Storm	900	Sampler, point, automatic	106	65.6	26.6	22.8	300	NA	NA	Yes	UTC
2018-07-07 01:00:00	Lick Run	205551460	Falling stage	Storm	900	Sampler, point, automatic	361	161	57.1	23.8	214	NA	NA	Yes	UTC
2018-07-16 18:30:00	Lick Run	205551460	Peak stage	Storm	900	Sampler, point, automatic	93	37.3	37.9	26.8	168	NA	NA	Yes	UTC
2018-07-23 05:45:00	Lick Run	205551460	Rising stage	Storm	900	Sampler, point, automatic	196	133	38.7	20.1	235	NA	NA	Yes	UTC
2018-07-23 15:15:00	Lick Run	205551460	Rising stage	Storm	900	Sampler, point, automatic	163	84.8	52.8	20.7	133	NA	NA	Yes	UTC
2018-07-24 01:45:00	Lick Run	205551460	Rising stage	Storm	900	Sampler, point, automatic	65	36.3	28.7	21.9	200	NA	NA	Yes	UTC
2018-07-24 17:45:00	Lick Run	205551460	Peak stage	Storm	900	Sampler, point, automatic	112	66.8	69.9	22.3	202	NA	NA	Yes	UTC
2018-07-25 20:00:00	Lick Run	205551460	Rising stage	Storm	900	Sampler, point, automatic	505	263	153	23.6	92	NA	NA	Yes	UTC
2018-07-25 21:45:00	Lick Run	205551460	Falling stage	Storm	900	Sampler, point, automatic	262	170	163	23.5	111	NA	NA	Yes	UTC
2018-08-12 20:45:00	Lick Run	205551460	Rising stage	Storm	900	Sampler, point, automatic	435	180	61.5	19.4	474	NA	NA	Yes	UTC
2018-08-12 21:15:00	Lick Run	205551460	Rising stage	Storm	900	Sampler, point, automatic	518	249	98.8	23.5	124	NA	NA	Yes	UTC
2018-08-12 22:30:00	Lick Run	205551460	Falling stage	Storm	900	Sampler, point, automatic	314	258	76.9	23	112	NA	NA	Yes	UTC
2018-08-18 19:45:00	Lick Run	205551460	Rising stage	Storm	900	Sampler, point, automatic	248	97.5	33.1	21.3	291	NA	NA	Yes	UTC
2018-08-21 20:15:00	Lick Run	205551460	Rising stage	Storm	900	Sampler, point, automatic	410	200	95.8	19.9	433	NA	NA	Yes	UTC
2018-08-27 18:15:00	Lick Run	205551460	Falling stage	Storm	900	Sampler, point, automatic	97	65.8	22.2	23.1	258	NA	NA	Yes	UTC
2018-09-16 21:45:00	Lick Run	205551460	Rising stage	Storm	900	Sampler, point, automatic	319	168	116	21	239	NA	NA	Yes	UTC
2018-09-17 10:45:00	Lick Run	205551460	Rising stage	Storm	900	Sampler, point, automatic	257	103	306	21.9	125	NA	NA	Yes	UTC
2018-09-17 16:15:00	Lick Run	205551460	Falling stage	Storm	900	Sampler, point, automatic	60	33.3	68.7	21.6	236	NA	NA	Yes	UTC
2018-09-22 22:15:00	Lick Run	205551460	Peak stage	Storm	900	Sampler, point, automatic	71	21.5	30.1	23.4	196	NA	NA	Yes	UTC
2018-09-23 11:00:00	Lick Run	205551460	Falling stage	Storm	900	Sampler, point, automatic	75	46	107	20.4	165	NA	NA	Yes	UTC
2018-10-07 23:00:00	Lick Run	205551460	Rising stage	Storm	900	Sampler, point, automatic	181	52.5	24.7	19.7	533	8.2	8	Yes	UTC
2018-10-11 16:45:00	Lick Run	205551460	Rising stage	Storm	900	Sampler, point, automatic	621	137	193	21.4	183	8.2	7.6	Yes	UTC
2018-10-11 17:45:00	Lick Run	205551460	Rising stage	Storm	900	Sampler, point, automatic	663	185	494	22	73	8.2	7.3	Yes	UTC
2018-10-11 19:15:00	Lick Run	205551460	Rising stage	Storm	900	Sampler, point, automatic	550	201	680	21.9	81	8.3	7.4	Yes	UTC
2018-10-11 21:00:00	Lick Run	205551460	Falling stage	Storm	900	Sampler, point, automatic	235	141	729	21.6	111	8.2	7.3	Yes	UTC
2018-10-11 22:00:00	Lick Run	205551460	Falling stage	Storm	900	Sampler, point, automatic	448	111	395	21.3	147	8.1	7.2	Yes	UTC
2018-11-15 19:15:00	Lick Run	205551460	Rising stage	Storm	900	Sampler, point, automatic	326	136	283	5.8	111	12.2	7.5	Yes	UTC
2018-11-15 22:00:00	Lick Run	205551460	Falling stage	Storm	900	Sampler, point, automatic	87	67.8	132	7	163	11.7	7.5	Yes	UTC
2018-12-14 19:15:00	Lick Run	205551460	Stable, normal stage	Storm	900	Sampler, point, automatic	27	20.9	10.1	9.1	1040	10.9	7.9	Yes	UTC
2018-12-14 19:30:00	Lick Run	205551460	Stable, normal stage	Storm	900	Sampler, point, automatic	38	32.4	10.1	9	1170	10.8	7.8	Yes	UTC
2018-12-14 19:45:00	Lick Run	205551460	Stable, normal stage	Storm	900	Sampler, point, automatic	44	52.5	10.1	9	1280	10.7	7.8	Yes	UTC
2018-12-15 01:00:00	Lick Run	205551460	Rising stage	Storm	900	Sampler, point, automatic	115	74.3	53	7.1	714	11.4	7.7	Yes	UTC
2018-12-20 21:45:00	Lick Run	205551460	Rising stage	Storm	900	Sampler, point, automatic	81	40.4	38.4	9	350	10.6	7.7	Yes	UTC
2018-12-28 09:45:00	Lick Run	205551460	Rising stage	Storm	900	Sampler, point, automatic	99	26	38.9	8.4	350	10.9	7.7	Yes	UTC
2018-12-28 10:30:00	Lick Run	205551460	Rising stage	Storm	900	Sampler, point, automatic	59	22	39.6	8.9	386	10.8	7.7	Yes	UTC
2018-12-28 12:00:00	Lick Run	205551460	Rising stage	Storm	900	Sampler, point, automatic	125	33.5	58.2	7.6	215	11.2	7.6	Yes	UTC
2019-01-20 08:45:00	Lick Run	205551460	Peak stage	Storm	900	Sampler, point, automatic	286	74	56.2	6	385	11.3	7.6	Yes	UTC
2019-02-07 15:00:00	Lick Run	205551460	Peak stage	Storm	900	Sampler, point, automatic	45	32.3	16.3	12.3	402	9.9	7.8	Yes	UTC
2019-02-21 00:30:00	Lick Run	205551460	Rising stage	Storm	900	Sampler, point, automatic	251	121	67.4	3.6	619	12.5	7.6	Yes	UTC
2019-03-07 20:00:00	Lick Run	205551460	Stable, normal stage	Routine sample	900	Sampler, point, automatic	16	2.5	11.9	10.6	540	12.1	NA	No: High-bias	UTC
2019-04-08 23:00:00	Lick Run	205551460	Rising stage	Storm	900	Sampler, point, automatic	770	221	56.2	18.3	320	8.1	7.6	Yes	UTC
2019-04-14 22:15:00	Lick Run	205551460	Rising stage	Storm	900	Sampler, point, automatic	2020	310	410	18.3	98	8.3	7.2	Yes	UTC
2019-04-19 12:30:00	Lick Run	205551460	Stable, normal stage	Routine sample	70	Grab sample	33	2.4	8.08	16.2	517	8.8	7.8	No: High-bias	UTC
2019-05-04 00:45:00	Lick Run	205551460	Rising stage	Storm	900	Sampler, point, automatic	308	152	78.5	19.8	437	7.8	8	Yes	UTC
2019-05-12 17:15:00	Lick Run	205551460	Rising stage	Storm	900	Sampler, point, automatic	90	36.3	24.5	17.4	439	8.7	7.9	Yes	UTC
2019-05-14 14:00:00	Lick Run	205551460	Stable, normal stage	Routine sample	70	Grab sample	33	2.2	7.19	14.2	488	9.6	8.1	No: High-bias	UTC
2019-05-27 05:45:00	Lick Run	205551460	Rising stage	Storm	900	Sampler, point, automatic	105	58.5	21.7	NA	NA	NA	NA	Yes	UTC
2019-06-08 19:15:00	Lick Run	205551460	Falling stage	Storm	900	Sampler, point, automatic	118	60.1	177	NA	NA	NA	NA	Yes	UTC
2019-07-02 23:15:00	Lick Run	205551460	Peak stage	Storm	900	Sampler, point, automatic	75	36.1	21.3	NA	NA	NA	NA	Yes	UTC
2019-07-21 19:15:00	Lick Run	205551460	Rising stage	Storm	900	Sampler, point, automatic	1460	466	46.4	NA	NA	NA	NA	Yes	UTC
2019-07-21 22:45:00	Lick Run	205551460	Falling stage	Storm	900	Sampler, point, automatic	163	138	153	NA	NA	NA	NA	Yes	UTC
2019-07-23 13:45:00	Lick Run	205551460	Rising stage	Storm	900	Sampler, point, automatic	76	45.8	42.2	NA	NA	NA	NA	Yes	UTC
2019-07-30 13:00:00	Lick Run	205551460	Stable, normal stage	Routine sample	900	Sampler, point, automatic	13	4.1	5.37	NA	NA	NA	NA	Yes	UTC
2019-08-06 05:45:00	Lick Run	205551460	Rising stage	Storm	900	Sampler, point, automatic	71	39.7	25.3	NA	NA	NA	NA	Yes	UTC
2019-08-14 21:00:00	Lick Run	205551460	Falling stage	Storm	900	Sampler, point, automatic	32	21.2	8.08	NA	NA	NA	NA	Yes	UTC
2019-08-16 21:45:00	Lick Run	205551460	Rising stage	Storm	900	Sampler, point, automatic	7	133	15.8	NA	NA	NA	NA	No: Outlier	UTC
2019-08-22 17:45:00	Lick Run	205551460	Stable, normal stage	Routine sample	70	Grab sample	431	3.9	4.92	NA	NA	NA	NA	No: High-bias	UTC
2019-10-17 00:45:00	Lick Run	205551460	Falling stage	Storm	900	Sampler, point, automatic	301	32.9	9.81	14.4	171	9.2	7.6	Yes	UTC
2019-11-07 12:30:00	Lick Run	205551460	Stable, normal stage	Routine sample	900	Sampler, point, automatic	39	4.4	5.83	11.1	504	10.4	8	No: High-bias	UTC
2020-01-12 03:30:00	Lick Run	205551460	Peak stage	Storm	900	Sampler, point, automatic	616	219	181	15.2	111	9.6	NA	Yes	UTC
2020-01-25 01:00:00	Lick Run	205551460	Rising stage	Storm	900	Sampler, point, automatic	512	47.4	42.2	6.6	150	11.8	7.8	Yes	UTC
2020-02-04 22:00:00	Lick Run	205551460	Stable, normal stage	Routine sample	900	Sampler, point, automatic	37	1.5	5.61	13	499	NA	NA	No: High-bias	UTC
2020-02-07 12:45:00	Lick Run	205551460	Rising stage	Storm	900	Sampler, point, automatic	107	102	97.8	10	246	10.5	7.8	Yes	UTC
2020-03-03 15:15:00	Lick Run	205551460	Stable, normal stage	Routine sample	900	Sampler, point, automatic	24	8.2	6.11	10.9	496	12	8.3	Yes	UTC
2020-03-25 06:00:00	Lick Run	205551460	Rising stage	Storm	900	Sampler, point, automatic	459	123	44.9	12.4	292	9.6	7.9	Yes	UTC
2020-04-13 10:15:00	Lick Run	205551460	Rising stage	Storm	900	Sampler, point, automatic	977	370	332	15.7	49	9.1	7.3	Yes	UTC
2020-04-13 13:00:00	Lick Run	205551460	Falling stage	Storm	900	Sampler, point, automatic	256	166	352	15.4	102	9.2	NA	Yes	UTC
2020-04-20 15:00:00	Lick Run	205551460	Rising stage	Storm	900	Sampler, point, automatic	85	30.1	22.8	13	450	9.8	8	Yes	UTC
2020-04-28 12:15:00	Lick Run	205551460	Stable, normal stage	Routine sample	900	Sampler, point, automatic	36	2.1	6.64	12.8	500	9.9	8.1	No: High-bias	UTC
2020-04-30 02:00:00	Lick Run	205551460	Falling stage	Storm	900	Sampler, point, automatic	72	42.4	29.6	17.1	311	8.7	8.1	Yes	UTC
2020-04-30 07:45:00	Lick Run	205551460	Rising stage	Storm	900	Sampler, point, automatic	270	136	176	15.1	76	9.5	7.6	Yes	UTC
2020-05-14 22:45:00	Lick Run	205551460	Rising stage	Storm	900	Sampler, point, automatic	233	86.3	22.2	21.3	127	8.6	NA	Yes	UTC
2020-05-19 05:30:00	Lick Run	205551460	Rising stage	Storm	900	Sampler, point, automatic	211	75.7	50.6	17.2	250	8.8	8	Yes	UTC
2020-05-21 00:00:00	Lick Run	205551460	Rising stage	Storm	900	Sampler, point, automatic	214	66.7	334	13	128	10.1	7.6	Yes	UTC
2020-05-24 23:00:00	Lick Run	205551460	Rising stage	Storm	900	Sampler, point, automatic	140	50.1	49.7	18.5	463	8.5	7.8	Yes	UTC
2020-05-25 01:45:00	Lick Run	205551460	Falling stage	Storm	900	Sampler, point, automatic	104	77	158	20.4	135	8.4	7.5	Yes	UTC
2020-05-28 05:45:00	Lick Run	205551460	Rising stage	Storm	USGS	Unknown	42	23.4	47.9	18.2	254	8.6	7.7	Yes	UTC
2020-06-15 00:30:00	Lick Run	205551460	Rising stage	Storm	USGS	Unknown	355	108	128	19.2	83	8.9	7.9	Yes	UTC
2020-06-17 15:30:00	Lick Run	205551460	Peak stage	Storm	USGS	Unknown	292	111	481	16	88	9.5	7.4	Yes	UTC
2020-07-07 17:15:00	Lick Run	205551460	Stable, normal stage	Routine sample	900	Sampler, point, automatic	26	5.1	6.91	19.9	511	9.5	8.1	No: High-bias	UTC
2020-08-26 13:45:00	Lick Run	205551460	Stable, normal stage	Routine sample	900	Sampler, point, automatic	19	3.9	5.61	18.9	491	9.1	8.2	Yes	UTC
2020-11-03 18:30:00	Lick Run	205551460	Stable, normal stage	Routine sample	900	Sampler, point, automatic	17	1.9	7.05	11.8	506	11.3	8.3	No: High-bias	UTC
2020-12-14 11:30:00	Lick Run	205551460	Rising stage	Storm	900	Sampler, point, automatic	19	21.5	17.8	10.7	296	10.3	8	Yes	UTC
2020-12-14 14:00:00	Lick Run	205551460	Rising stage	Storm	900	Sampler, point, automatic	93	46.7	59.9	10.5	200	10.5	8	Yes	UTC
2021-01-05 21:00:00	Lick Run	205551460	Stable, normal stage	Routine sample	900	Sampler, point, automatic	26	2	8.68	10.1	495	11.5	8.3	No: High-bias	UTC
2021-01-25 23:00:00	Lick Run	205551460	Rising stage	Storm	900	Sampler, point, automatic	85	42.8	32.4	7.1	293	11.6	8.1	Yes	UTC
2021-01-26 07:45:00	Lick Run	205551460	Peak stage	Storm	900	Sampler, point, automatic	452	217	240	3.4	97	13.3	7.5	Yes	UTC
2021-01-26 12:30:00	Lick Run	205551460	Falling stage	Storm	900	Sampler, point, automatic	84	63.1	107	4.3	158	12.8	7.7	Yes	UTC
2021-02-28 12:30:00	Lick Run	205551460	Stable, normal stage	Routine sample	USGS	Unknown	71	26.2	33	10.6	437	10.3	7.9	Yes	UTC
2021-03-02 13:30:00	Lick Run	205551460	Stable, normal stage	Routine sample	900	Sampler, point, automatic	13	4.8	12.3	8.8	598	11	8	Yes	UTC
2021-03-27 22:15:00	Lick Run	205551460	Stable, normal stage	Routine sample	USGS	Unknown	123	36.9	24.6	15.5	477	9.4	8.1	Yes	UTC
2021-03-28 09:00:00	Lick Run	205551460	Stable, normal stage	Routine sample	USGS	Unknown	377	171	19.4	13.8	145	10	7.8	Yes	UTC
2021-03-31 15:00:00	Lick Run	205551460	Stable, normal stage	Routine sample	USGS	Unknown	108	42.8	16.3	14.8	267	9.6	8	Yes	UTC
2021-03-31 17:30:00	Lick Run	205551460	Stable, normal stage	Routine sample	USGS	Unknown	158	32	25.8	13.9	466	9.7	8	Yes	UTC
2021-04-11 00:45:00	Lick Run	205551460	Stable, normal stage	Routine sample	USGS	Unknown	254	116	34.4	16.5	362	8.6	8	Yes	UTC
2021-05-03 14:15:00	Lick Run	205551460	Stable, normal stage	Routine sample	8010	Peristaltic pump	33	4	9.03	16.5	496	9.2	8.1	No: High-bias	UTC
2021-05-03 21:00:00	Lick Run	205551460	Stable, normal stage	Routine sample	USGS	Unknown	266	172	28.9	18.5	380	8.2	8	Yes	UTC
2021-05-28 18:00:00	Lick Run	205551460	Stable, normal stage	Routine sample	USGS	Unknown	202	120	32.3	20.8	332	7.6	7.9	Yes	UTC
2021-06-09 00:00:00	Lick Run	205551460	Stable, normal stage	Routine sample	USGS	Unknown	518	290	27	20.6	443	7.9	8	Yes	UTC
2021-06-11 19:30:00	Lick Run	205551460	Stable, normal stage	Routine sample	USGS	Unknown	191	76.2	77.6	25	174	7.7	7.9	Yes	UTC
2021-06-12 03:00:00	Lick Run	205551460	Stable, normal stage	Routine sample	USGS	Unknown	288	130	75	21.5	275	7.9	7.7	Yes	UTC
2021-06-14 01:45:00	Lick Run	205551460	Stable, normal stage	Routine sample	USGS	Unknown	409	162	58.8	21.7	238	7.8	7.8	Yes	UTC
2021-06-27 23:45:00	Lick Run	205551460	Stable, normal stage	Routine sample	USGS	Unknown	526	265	120	23.2	206	7.9	7.7	Yes	UTC
2021-07-02 08:30:00	Lick Run	205551460	Stable, normal stage	Routine sample	USGS	Unknown	56	32.1	19.9	21.4	236	7.6	7.6	Yes	UTC
2021-07-11 04:30:00	Lick Run	205551460	Stable, normal stage	Routine sample	USGS	Unknown	67	52.3	16.8	23	198	7.6	7.7	Yes	UTC
2021-07-12 14:45:00	Lick Run	205551460	Stable, normal stage	Routine sample	8010	Peristaltic pump	16	6.9	5.14	19.9	473	9.2	8.1	Yes	UTC
2021-08-11 21:00:00	Lick Run	205551460	Peak stage	Storm	900	Sampler, point, automatic	277	401	31.8	23	247	7	7.8	Yes	UTC
2021-08-16 02:45:00	Lick Run	205551460	Rising stage	Storm	900	Sampler, point, automatic	798	203	148	23.4	144	8	7.7	Yes	UTC
2021-08-16 09:15:00	Lick Run	205551460	Falling stage	Storm	900	Sampler, point, automatic	105	72.5	115	22.9	145	7.9	7.4	Yes	UTC
2021-09-01 20:45:00	Lick Run	205551460	Peak stage	Storm	900	Sampler, point, automatic	160	109	63.9	24.3	102	7.6	7.5	Yes	UTC
2021-09-07 17:30:00	Lick Run	205551460	Stable, normal stage	Routine sample	4080	Peristaltic pump	11	1.6	5.37	18.9	481	12.1	8.3	No: High-bias	UTC
2021-09-22 00:30:00	Lick Run	205551460	Rising stage	Storm	900	Sampler, point, automatic	135	75.2	52.8	20.5	122	8.3	7.6	Yes	UTC
2021-09-22 19:30:00	Lick Run	205551460	Peak stage	Storm	900	Sampler, point, automatic	71	44.2	132	22.7	146	8	7.5	Yes	UTC
2021-11-12 08:00:00	Lick Run	205551460	Rising stage	Storm	900	Sampler, point, automatic	218	112	58.2	14.6	325	9.2	7.9	Yes	UTC
2022-01-25 15:15:00	Lick Run	205551460	Stable, normal stage	Routine sample	4080	Peristaltic pump	17	2.2	4.7	7.4	642	12.7	8.2	No: High-bias	UTC
2022-02-18 06:30:00	Lick Run	205551460	Peak stage	Storm	900	Sampler, point, automatic	339	247	7.77	13.4	292	9.1	7.9	Yes	UTC
2022-02-24 16:30:00	Lick Run	205551460	Peak stage	Storm	900	Sampler, point, automatic	176	81.1	41.1	10.2	345	10.6	7.8	Yes	UTC
2022-03-23 18:15:00	Lick Run	205551460	Rising stage	Storm	900	Sampler, point, automatic	236	82.1	29.3	13.2	427	9.6	8	Yes	UTC
2022-03-24 04:15:00	Lick Run	205551460	Rising stage	Storm	900	Sampler, point, automatic	97	54.2	32.4	13	285	9.5	7.7	Yes	UTC
2022-03-25 00:15:00	Lick Run	205551460	Falling stage	Storm	900	Sampler, point, automatic	59	23.4	8.08	14.6	427	8.1	7.9	Yes	UTC
2022-03-30 15:15:00	Lick Run	205551460	Stable, normal stage	Routine sample	4080	Peristaltic pump	13	1.8	4.7	11.6	537	11.5	8.2	No: High-bias	UTC
2022-04-06 01:15:00	Lick Run	205551460	Rising stage	Storm	900	Sampler, point, automatic	176	54.2	16.3	14.7	467	8.7	8	Yes	UTC
2022-04-18 18:00:00	Lick Run	205551460	Peak stage	Storm	900	Sampler, point, automatic	325	228	102	9	99	11.1	7.5	Yes	UTC
2022-05-07 00:00:00	Lick Run	205551460	Rising stage	Storm	900	Sampler, point, automatic	27	22.6	10.4	17.8	367	7.9	7.8	Yes	UTC
2022-05-07 01:45:00	Lick Run	205551460	Rising stage	Storm	900	Sampler, point, automatic	60	30.2	17.8	17.2	251	8.3	7.8	Yes	UTC
2022-05-17 15:45:00	Lick Run	205551460	Stable, normal stage	Routine sample	4080	Sampler, point, automatic	23	1.8	5.14	17.2	504	10.3	8.2	No: High-bias	UTC
2022-05-22 03:00:00	Lick Run	205551460	Peak stage	Storm	900	Sampler, point, automatic	171	101	24.8	19.6	497	8.1	8	Yes	UTC
2022-05-23 22:30:00	Lick Run	205551460	Rising stage	Storm	900	Sampler, point, automatic	51	25.7	25.5	19.9	163	8	7.6	Yes	UTC
2022-05-27 23:45:00	Lick Run	205551460	Rising stage	Storm	900	Sampler, point, automatic	513	277	368	19.9	96	8.4	7.4	Yes	UTC
2022-05-28 00:45:00	Lick Run	205551460	Falling stage	Storm	900	Sampler, point, automatic	555	528	366	19.4	101	8.5	7.4	Yes	UTC
2022-07-06 18:30:00	Lick Run	205551460	Stable, normal stage	Routine sample	4080	Sampler, point, automatic	9	2	3.51	21.7	499	9.4	8.2	Yes	UTC
2022-09-07 17:00:00	Lick Run	205551460	Stable, normal stage	Routine sample	900	Sampler, point, automatic	40	3.3	4.82	20	476	9.3	8	No: High-bias	UTC
2005-05-20 18:30:00	Roanoke DS	2055080	Not determined	Storm	10	US DH-95 plastic bottle	82	83.1529128451286	NA	20	268	8.21	7.9	Yes	UTC
2005-06-22 15:30:00	Roanoke DS	2055080	Stable, low stage	Routine sample	10	US DH-81	9	5.78575399241189	NA	21	373	9.18	8.2	Yes	UTC
2005-06-30 01:30:00	Roanoke DS	2055080	Not determined	Storm	10	US DH-95 plastic bottle	63	44.6181124556374	NA	23.6	358	NA	8	Yes	UTC
2005-07-07 22:00:00	Roanoke DS	2055080	Not determined	Storm	10	US DH-95 plastic bottle	25	17.158914557436	NA	23.4	369	NA	8.1	Yes	UTC
2005-07-08 00:45:00	Roanoke DS	2055080	Not determined	Storm	10	US DH-95 plastic bottle	231	107.549074666543	NA	22.5	291	NA	7.9	Yes	UTC
2005-07-08 03:45:00	Roanoke DS	2055080	Not determined	Storm	10	US DH-95 plastic bottle	454	260.142552559507	NA	21.6	179	NA	7.8	Yes	UTC
2005-07-08 11:00:00	Roanoke DS	2055080	Not determined	Storm	10	US DH-95 plastic bottle	234	180.154953630728	NA	20.6	180	NA	7.7	Yes	UTC
2005-07-08 12:45:00	Roanoke DS	2055080	Not determined	Storm	10	US DH-95 plastic bottle	198	139.909858397559	NA	20.4	179	NA	7.7	Yes	UTC
2005-10-07 13:00:00	Roanoke DS	2055080	Peak stage	Storm	10	US DH-95 plastic bottle	281	164.0808372981	NA	20.2	245	8.18	8	Yes	UTC
2005-10-07 14:00:00	Roanoke DS	2055080	Falling stage	Storm	10	US DH-95 plastic bottle	242	131.835084196882	NA	20.2	249	8.14	7.9	Yes	UTC
2005-10-07 18:45:00	Roanoke DS	2055080	Falling stage	Storm	10	US DH-95 plastic bottle	105	76.6247318236843	NA	20.5	186	8.35	7.9	Yes	UTC
2005-10-08 14:00:00	Roanoke DS	2055080	Peak stage	Storm	10	US DH-95 plastic bottle	295	180.154953630728	NA	20.2	170	NA	7.9	Yes	UTC
2005-10-08 16:15:00	Roanoke DS	2055080	Falling stage	Storm	10	US DH-95 plastic bottle	205	139.909858397559	NA	20.1	184	NA	7.8	Yes	UTC
2005-11-22 17:30:00	Roanoke DS	2055080	Stable, normal stage	Storm	40	US WBH-96 weighted-bottle sampler	8	8.52522766147298	NA	9.34	315	10.76	8.19	Yes	UTC
2005-11-29 16:00:00	Roanoke DS	2055080	Rising stage	Storm	10	US DH-95 plastic bottle	253	139.909858397559	NA	12.7	203	9.47	7.9	Yes	UTC
2005-11-29 17:45:00	Roanoke DS	2055080	Peak stage	Storm	10	US DH-95 plastic bottle	484	228.216135424695	NA	13.5	197	9.31	7.9	Yes	UTC
2005-11-29 22:30:00	Roanoke DS	2055080	Stable, high stage	Storm	10	US DH-95 plastic bottle	414	212.2203735038	NA	14	172	9.23	7.8	Yes	UTC
2006-01-14 13:45:00	Roanoke DS	2055080	Not determined	Storm	10	US DH-95 plastic bottle	173	156.032239753899	NA	8.7	198	NA	7.8	Yes	UTC
2006-04-08 14:45:00	Roanoke DS	2055080	Not determined	Storm	10	US DH-95 plastic bottle	34	37.1756484611183	NA	16.5	246	NA	7.8	Yes	UTC
2006-04-22 15:15:00	Roanoke DS	2055080	Not determined	Storm	10	US DH-95 plastic bottle	683	662.363026247219	NA	17.3	186	NA	7.6	Yes	UTC
2006-04-22 19:15:00	Roanoke DS	2055080	Not determined	Storm	10	US DH-95 plastic bottle	89	75.8079521666311	NA	17.8	238	NA	7.8	Yes	UTC
2006-06-12 14:45:00	Roanoke DS	2055080	Not determined	Storm	10	US DH-95 plastic bottle	65	45.4434544572493	NA	21.2	316	NA	NA	Yes	UTC
2006-06-26 12:15:00	Roanoke DS	2055080	Not determined	Storm	10	US DH-95 plastic bottle	1010	544.764890306474	NA	21.6	97	NA	NA	Yes	UTC
2006-06-26 17:00:00	Roanoke DS	2055080	Not determined	Storm	10	US DH-95 plastic bottle	541	284.035883266846	NA	22.4	186	NA	NA	Yes	UTC
2006-06-26 22:00:00	Roanoke DS	2055080	Not determined	Storm	10	US DH-95 plastic bottle	1050	1129.17973306081	NA	20.8	179	NA	NA	Yes	UTC
2006-06-27 21:30:00	Roanoke DS	2055080	Not determined	Storm	10	US D-96 bag sampler	1010	584.015377123405	NA	18.9	125	NA	NA	Yes	UTC
2006-06-28 14:15:00	Roanoke DS	2055080	Not determined	Storm	10	US D-96 bag sampler	186	115.655409439098	NA	17.2	178	NA	NA	Yes	UTC
2006-07-06 12:15:00	Roanoke DS	2055080	Not determined	Storm	10	US DH-95 plastic bottle	427	347.565288341083	NA	20.5	243	NA	NA	Yes	UTC
2006-10-28 13:15:00	Roanoke DS	2055080	Not determined	Storm	10	US DH-95 plastic bottle	140	78.257775520121	NA	10.2	272	NA	8	Yes	UTC
2006-11-07 16:45:00	Roanoke DS	2055080	Stable, normal stage	Routine sample	70	US WBH-96 weighted-bottle sampler	7	1.79441032626177	NA	8.5	339	NA	8.3	Yes	UTC
2006-11-07 17:00:00	Roanoke DS	2055080	Stable, normal stage	Routine sample	40	US WBH-96 weighted-bottle sampler	5	0.998457786190608	NA	8.5	339	NA	8.3	No: High-bias	UTC
2006-11-16 14:15:00	Roanoke DS	2055080	Rising stage	Storm	10	US DH-95 plastic bottle	505	291.991310031018	NA	13	128	NA	7.9	Yes	UTC
2007-03-16 20:45:00	Roanoke DS	2055080	Not determined	Storm	10	US DH-95 plastic bottle	307	147.975402578137	NA	10.3	155	NA	8.1	Yes	UTC
2007-03-29 14:45:00	Roanoke DS	2055080	Not determined	Storm	10	US DH-95 plastic bottle	188	180.154953630728	NA	14.7	229	NA	8.1	Yes	UTC
2007-04-04 13:35:00	Roanoke DS	2055080	Stable, normal stage	Routine sample	40	US WBH-96 weighted-bottle sampler	10	5.69978179492325	NA	16.69	303	NA	8.13	Yes	UTC
2007-10-25 12:15:00	Roanoke DS	2055080	Not determined	Storm	10	US DH-95 plastic bottle	76	71.7213971431504	NA	17.1	208	NA	8.3	Yes	UTC
2007-10-25 17:30:00	Roanoke DS	2055080	Not determined	Storm	10	US DH-95 plastic bottle	80	91.2989560789354	NA	16.1	190	NA	8.3	Yes	UTC
2008-04-07 17:30:00	Roanoke DS	2055080	Falling stage	Storm	10	US DH-95 plastic bottle	52	36.7613610340758	NA	10.78	216	NA	8	Yes	UTC
2008-04-07 21:15:00	Roanoke DS	2055080	Falling stage	Storm	10	US DH-95 plastic bottle	42	31.3667753074961	NA	11.1	216	NA	8.9	Yes	UTC
2008-04-08 12:15:00	Roanoke DS	2055080	Falling stage	Storm	10	US DH-95 plastic bottle	24	17.158914557436	NA	10.7	221	NA	8.8	Yes	UTC
2008-04-28 19:45:00	Roanoke DS	2055080	Not determined	Storm	10	US DH-95 plastic bottle	477	284.035883266846	NA	15	162	NA	NA	Yes	UTC
2008-04-29 12:15:00	Roanoke DS	2055080	Not determined	Storm	10	US DH-95 plastic bottle	146	107.549074666543	NA	12.6	164	NA	NA	Yes	UTC
2008-08-27 18:30:00	Roanoke DS	2055080	Peak stage	Storm	40	US WBH-96 weighted-bottle sampler	338	241.954671946671	NA	19.11	122	8.39	7.88	Yes	UTC
2008-08-28 17:00:00	Roanoke DS	2055080	Not determined	Storm	10	US DH-95 plastic bottle	57	48.7419068832417	NA	18.7	246	8.48	7.71	Yes	UTC
2008-12-12 15:45:00	Roanoke DS	2055080	Stable, normal stage	Storm	40	US WBH-96 weighted-bottle sampler	27	31.3667753074961	NA	8	226	NA	8.1	Yes	UTC
2008-12-12 19:15:00	Roanoke DS	2055080	Stable, normal stage	Storm	40	US WBH-96 weighted-bottle sampler	45	39.6594879355459	NA	8	266	NA	8.2	Yes	UTC
2009-01-07 20:30:00	Roanoke DS	2055080	Rising stage	Storm	10	US DH-95 plastic bottle	351	156.032239753899	NA	5.7	199	NA	8.1	Yes	UTC
2009-04-03 15:45:00	Roanoke DS	2055080	Peak stage	Storm	10	US DH-95 plastic bottle	165	99.4306016530851	NA	11.9	178	NA	8.1	Yes	UTC
2009-11-12 16:00:00	Roanoke DS	2055080	Rising stage	Storm	10	US DH-95 plastic bottle	789	376.867092226998	NA	10.1	133	9.99	7.98	Yes	UTC
2009-11-12 20:00:00	Roanoke DS	2055080	Peak stage	Storm	10	US DH-95 plastic bottle	719	735.841962867538	NA	10.2	136	9.35	8.2	Yes	UTC
2009-11-13 14:00:00	Roanoke DS	2055080	Falling stage	Storm	10	US DH-95 plastic bottle	136	147.975402578137	NA	10.71	178	9.07	8.1	Yes	UTC
2010-07-01 15:30:00	Roanoke DS	2055080	Stable, normal stage	Routine sample	40	US WBH-96 weighted-bottle sampler	8	5.78575399241189	NA	24.5	398	8.3	8.2	Yes	UTC
2010-07-09 16:30:00	Roanoke DS	2055080	Falling stage	Storm	40	US WBH-96 weighted-bottle sampler	28	32.1978362336992	NA	26.9	317	7.83	7.6	Yes	UTC
2010-08-06 15:30:00	Roanoke DS	2055080	Falling stage	Storm	40	US WBH-96 weighted-bottle sampler	23	17.158914557436	NA	26.4	328	NA	8	Yes	UTC
2010-08-17 16:00:00	Roanoke DS	2055080	Falling stage	Storm	40	US WBH-96 weighted-bottle sampler	63	47.0932530730942	NA	26.1	357	NA	8.1	Yes	UTC
2010-08-18 11:00:00	Roanoke DS	2055080	Falling stage	Storm	40	US WBH-96 weighted-bottle sampler	208	139.909858397559	NA	25	212	NA	7.6	Yes	UTC
2010-08-18 12:45:00	Roanoke DS	2055080	Falling stage	Storm	40	US WBH-96 weighted-bottle sampler	174	123.750490786866	NA	24.7	250	NA	7.8	Yes	UTC
2010-08-18 16:30:00	Roanoke DS	2055080	Falling stage	Storm	40	US WBH-96 weighted-bottle sampler	139	83.1529128451286	NA	25	333	NA	7.9	Yes	UTC
2010-09-27 19:15:00	Roanoke DS	2055080	Rising stage	Storm	40	US WBH-96 weighted-bottle sampler	74	44.6181124556374	NA	19.5	218	NA	7.3	Yes	UTC
2010-09-28 13:00:00	Roanoke DS	2055080	Falling stage	Storm	40	US WBH-96 weighted-bottle sampler	68	42.1402464083454	NA	19.5	324	NA	7.5	Yes	UTC
2010-09-30 17:15:00	Roanoke DS	2055080	Falling stage	Storm	10	US DH-95 Teflon bottle	203	123.750490786866	NA	18.5	173	NA	6.9	Yes	UTC
2010-12-01 14:15:00	Roanoke DS	2055080	Falling stage	Storm	10	US DH-95 Teflon bottle	238	180.154953630728	NA	11.3	156	NA	7.7	Yes	UTC
2010-12-01 20:00:00	Roanoke DS	2055080	Falling stage	Storm	10	US DH-95 Teflon bottle	473	260.142552559507	NA	9.1	295	NA	8	Yes	UTC
2011-02-15 14:00:00	Roanoke DS	2055080	Stable, normal stage	Routine sample	40	US WBH-96 weighted-bottle sampler	2	2.32087083372509	NA	6	350	12.01	8.2	Yes	UTC
2011-03-06 19:15:00	Roanoke DS	2055080	Peak stage	Storm	10	US DH-95 plastic bottle	408	236.205589893281	NA	10	152	NA	7.9	Yes	UTC
2011-03-06 23:30:00	Roanoke DS	2055080	Rising stage	Storm	10	US DH-95 plastic bottle	386	188.181196964124	NA	9.2	122	NA	7.8	Yes	UTC
2011-03-07 12:45:00	Roanoke DS	2055080	Falling stage	Storm	10	US DH-95 plastic bottle	322	180.154953630728	NA	6.5	118	NA	8	Yes	UTC
2011-06-06 17:00:00	Roanoke DS	2055080	Stable, normal stage	Routine sample	40	US WBH-96 weighted-bottle sampler	5	4.6659828895767	NA	24.5	366	NA	8.4	Yes	UTC
2011-08-02 15:00:00	Roanoke DS	2055080	Stable, normal stage	Routine sample	40	US WBH-96 weighted-bottle sampler	7	4.83857373359716	NA	26.7	425	NA	8.1	Yes	UTC
2011-11-29 14:15:00	Roanoke DS	2055080	Rising stage	Storm	10	US DH-95 plastic bottle	709	371.32708049735	NA	13.1	147	NA	7.9	Yes	UTC
2011-11-29 20:15:00	Roanoke DS	2055080	Peak stage	Storm	10	US DH-95 plastic bottle	648	379.240887615367	NA	12.2	113	NA	8.2	Yes	UTC
2019-10-28 13:15:00	Roanoke DS	2055080	Falling stage	Storm	40	US WBH-96 weighted-bottle sampler	22	15.4	371.794950307951	15.4	371	9.1	8.2	Yes	UTC
2019-10-31 14:30:00	Roanoke DS	2055080	Falling stage	Storm	40	US WBH-96 weighted-bottle sampler	10	7.7	222.049403345465	16.3	314	8.8	7.5	Yes	UTC
2019-11-06 14:15:00	Roanoke DS	2055080	Stable, normal stage	Routine sample	40	US WBH-96 weighted-bottle sampler	4	2.1	171.140205067189	10.2	369	10.8	8.3	Yes	UTC
2019-12-02 15:00:00	Roanoke DS	2055080	Falling stage	Storm	10	US DH-95 plastic bottle	67	43.7	1244.76614991601	8.4	204	10.9	8.1	Yes	UTC
2020-01-03 14:45:00	Roanoke DS	2055080	Stable, normal stage	Routine sample	40	US WBH-96 weighted-bottle sampler	6	0.7	190.549105893057	8	366	11.4	8.4	No: High-bias	UTC
2020-01-14 15:15:00	Roanoke DS	2055080	Falling stage	Storm	10	US DH-95 plastic bottle	16	9.8	672.769106942889	9.3	244	11	8.2	Yes	UTC
2020-01-24 19:30:00	Roanoke DS	2055080	Peak stage	Storm	40	US WBH-96 weighted-bottle sampler	5	5	389.98009693449	4.6	324	12.9	8.4	Yes	UTC
2020-01-25 14:45:00	Roanoke DS	2055080	Rising stage	Storm	10	US DH-95 plastic bottle	120	61	1832.61740621501	5.9	200	11.9	8	Yes	UTC
2020-02-06 14:00:00	Roanoke DS	2055080	Rising stage	Storm	40	US WBH-96 weighted-bottle sampler	21	9.6	654.818247830347	9.6	262	10.4	8.1	Yes	UTC
2020-02-07 14:45:00	Roanoke DS	2055080	Rising stage	Storm	10	US DH-95 plastic bottle	315	162	7419.39083496641	9.5	134	10.6	8	Yes	UTC
2020-03-04 13:30:00	Roanoke DS	2055080	Stable, normal stage	Routine sample	40	US WBH-96 weighted-bottle sampler	4	1.8	339.081134518477	8.9	339	10.8	8.3	Yes	UTC
2020-04-13 19:45:00	Roanoke DS	2055080	Peak stage	Storm	10	US DH-95 plastic bottle	758	400	10653.0305151176	13.8	123	9.7	7.9	Yes	UTC
2020-04-30 14:30:00	Roanoke DS	2055080	Rising stage	Storm	10	US DH-95 plastic bottle	217	88.7	4068.85192119261	13.5	168	9.8	7.8	Yes	UTC
2020-05-06 14:30:00	Roanoke DS	2055080	Falling stage	Storm	40	US WBH-96 weighted-bottle sampler	5	5.2	650.796122620381	13.6	297	10.3	8.1	Yes	UTC
2020-05-21 16:00:00	Roanoke DS	2055080	Rising stage	Storm	10	US DH-95 plastic bottle	280	150	17280.5807320829	12.1	108	10.4	7.4	Yes	UTC
2020-06-18 14:45:00	Roanoke DS	2055080	Falling stage	Storm	10	US DH-95 plastic bottle	220	134	8771.66765817469	15.3	138	9.5	7.7	Yes	UTC
2020-07-09 11:30:00	Roanoke DS	2055080	Stable, normal stage	Routine sample	40	US WBH-96 weighted-bottle sampler	4	1.8	276.746439319709	24	382	7.1	8	Yes	UTC
2020-09-01 11:45:00	Roanoke DS	2055080	Falling stage	Storm	40	US WBH-96 weighted-bottle sampler	66	44.8	667.147912583987	20.9	329	8.2	8	Yes	UTC
2020-10-30 14:15:00	Roanoke DS	2055080	Falling stage	Storm	10	US DH-95 plastic bottle	127	81.4	2158.942	15.9	178	9.1	7.8	Yes	UTC
2020-11-02 20:30:00	Roanoke DS	2055080	Falling stage	Storm	40	US WBH-96 weighted-bottle sampler	8	5.2	593.0568	10.4	272	11	8.1	Yes	UTC
2020-11-12 16:30:00	Roanoke DS	2055080	Rising stage	Storm	10	US DH-95 plastic bottle	575	330	14432.22	16.1	120	9.1	7.9	Yes	UTC
2021-01-05 19:15:00	Roanoke DS	2055080	Falling stage	Routine sample	40	US WBH-96 weighted-bottle sampler	4	2	752.8573	7.1	262	13.2	8.4	Yes	UTC
2021-01-26 15:45:00	Roanoke DS	2055080	Rising stage	Storm	10	US DH-95 plastic bottle	414	200	4799.653	4.9	144	12	7.9	Yes	UTC
2021-03-01 15:45:00	Roanoke DS	2055080	Falling stage	Storm	10	US DH-95 plastic bottle	51	29.2	2452.564	9.6	209	10.8	8	Yes	UTC
2021-05-03 17:30:00	Roanoke DS	2055080	Falling stage	Routine sample	40	Weighted-bottle sampler	5	2.7	336.2526	18.8	345	9.3	8.2	Yes	UTC
2021-07-12 18:30:00	Roanoke DS	2055080	Falling stage	Storm	40	Weighted-bottle sampler	22	18.6	232.8454	25.6	327	8.5	8.2	Yes	UTC
2021-09-01 14:15:00	Roanoke DS	2055080	Falling stage	Storm	40	Weighted-bottle sampler	31	17.4	247.5367	23.4	355	7.5	7.9	Yes	UTC
2021-09-07 19:00:00	Roanoke DS	2055080	Stable, normal stage	Routine sample	40	Weighted-bottle sampler	7	4.5	115.158	24.2	401	9.7	8.2	Yes	UTC
2021-09-22 13:45:00	Roanoke DS	2055080	Rising stage	Storm	10	US DH-95 plastic bottle	161	106	1321.347	20.9	150	8.1	7.6	Yes	UTC
2021-10-29 14:45:00	Roanoke DS	2055080	Falling stage	Storm	40	US WBH-96 weighted-bottle sampler	86	46.2	707.8753	14.4	237	9.1	7.8	Yes	UTC
2021-11-02 15:30:00	Roanoke DS	2055080	Stable, normal stage	Routine sample	40	Weighted-bottle sampler	8	1.8	178.8489	13	331	9.8	8	Yes	UTC
2022-01-26 14:30:00	Roanoke DS	2055080	Stable, normal stage	Routine sample	40	Weighted-bottle sampler	1	2	269.7747	4.4	398	12.7	8.4	Yes	UTC
2022-02-03 16:15:00	Roanoke DS	2055080	Rising stage	Routine sample	40	US WBH-96 weighted-bottle sampler	4	6.2	268.5248	4.8	442	12.7	8.2	Yes	UTC
2022-02-24 18:15:00	Roanoke DS	2055080	Rising stage	Storm	10	US DH-95 plastic bottle	50	42.6	779.7515	10.1	298	10.1	7.9	Yes	UTC
2022-02-25 15:15:00	Roanoke DS	2055080	Falling stage	Storm	10	US DH-95 Teflon bottle	163	119	1960.486	7.1	201	11.6	7.8	Yes	UTC
2022-03-29 21:15:00	Roanoke DS	2055080	Stable, normal stage	Routine sample	40	Weighted-bottle sampler	3	1.5	330.2197	9.2	283	12.7	8.4	Yes	UTC
2022-05-17 18:00:00	Roanoke DS	2055080	Stable, normal stage	Routine sample	40	Weighted-bottle sampler	4	8.1	318.8647	20.3	251	9.4	8.2	Yes	UTC
2022-07-07 12:00:00	Roanoke DS	2055080	Falling stage	Storm	60	Weighted-bottle sampler	13	8.6	159.618	25.7	343	6.3	8	Yes	UTC
2022-09-08 14:45:00	Roanoke DS	2055080	Falling stage	Storm	40	Weighted-bottle sampler	71	55	543.87	21.9	242	7.8	7.8	Yes	UTC
2005-05-20 16:30:00	Roanoke US	2054750	Not determined	Storm	10	US DH-95 plastic bottle	37	36.3469810611718	NA	18.4	263	8.92	8.1	Yes	UTC
2005-06-22 13:15:00	Roanoke US	2054750	Stable, low stage	Routine sample	10	US DH-81	6	4.49326541117873	NA	20.5	364	8	8.1	Yes	UTC
2005-06-30 00:15:00	Roanoke US	2054750	Not determined	Storm	10	US DH-95 plastic bottle	31	28.870922543122	NA	23.7	307	NA	8.1	Yes	UTC
2005-06-30 03:00:00	Roanoke US	2054750	Not determined	Storm	10	US DH-95 plastic bottle	87	81.5218519894787	NA	23.4	259	NA	7.8	Yes	UTC
2005-07-07 20:15:00	Roanoke US	2054750	Not determined	Storm	10	US DH-95 plastic bottle	23	7.15810446896282	NA	21.9	359	NA	8.1	Yes	UTC
2005-07-07 23:30:00	Roanoke US	2054750	Not determined	Storm	10	US DH-95 plastic bottle	188	83.1529128451286	NA	21.4	226	NA	8	Yes	UTC
2005-07-08 02:30:00	Roanoke US	2054750	Not determined	Storm	10	US DH-95 plastic bottle	336	196.200659893634	NA	20.9	141	NA	7.8	Yes	UTC
2005-07-08 10:00:00	Roanoke US	2054750	Not determined	Storm	10	US DH-95 plastic bottle	95	64.3537558714896	NA	19.3	166	NA	7.7	Yes	UTC
2005-10-07 16:00:00	Roanoke US	2054750	Falling stage	Storm	10	US DH-95 plastic bottle	52	45.4434544572493	NA	20.1	217	8.26	7.9	Yes	UTC
2005-11-22 20:00:00	Roanoke US	2054750	Stable, normal stage	Storm	40	US WBH-96 weighted-bottle sampler	6	9.54767791497427	NA	2.6	361	11.47	8.1	Yes	UTC
2005-11-29 19:45:00	Roanoke US	2054750	Rising stage	Storm	10	US DH-95 plastic bottle	278	156.032239753899	NA	12.7	190	9.77	7.9	Yes	UTC
2006-01-14 11:45:00	Roanoke US	2054750	Not determined	Storm	10	US DH-95 plastic bottle	76	63.5341294447746	NA	7.9	194	NA	7.8	Yes	UTC
2006-01-14 15:45:00	Roanoke US	2054750	Not determined	Storm	10	US DH-95 plastic bottle	216	107.549074666543	NA	7.4	225	NA	8	Yes	UTC
2006-04-08 02:30:00	Roanoke US	2054750	Rising stage	Storm	10	US DH-95 plastic bottle	69	38.0039499413808	NA	17.4	268	NA	8	Yes	UTC
2006-04-22 13:00:00	Roanoke US	2054750	Not determined	Storm	10	US DH-95 plastic bottle	115	52.8587903945072	NA	17	236	NA	7.6	Yes	UTC
2006-04-22 20:30:00	Roanoke US	2054750	Not determined	Storm	10	US DH-95 plastic bottle	90	76.6247318236843	NA	17.3	229	NA	7.7	Yes	UTC
2006-06-12 13:00:00	Roanoke US	2054750	Not determined	Storm	10	US DH-95 plastic bottle	44	56.1477005784918	NA	20.8	249	NA	7.7	Yes	UTC
2006-06-24 14:45:00	Roanoke US	2054750	Not determined	Storm	10	US DH-95 plastic bottle	106	91.2989560789354	NA	23.4	352	NA	7.8	Yes	UTC
2006-06-25 05:30:00	Roanoke US	2054750	Not determined	Storm	10	US DH-95 plastic bottle	80	75.8079521666311	NA	23	303	NA	7.7	Yes	UTC
2006-06-26 10:45:00	Roanoke US	2054750	Not determined	Storm	10	US DH-95 plastic bottle	187	147.975402578137	NA	22.2	188	NA	7.7	Yes	UTC
2006-06-26 14:00:00	Roanoke US	2054750	Not determined	Storm	10	US DH-95 plastic bottle	547	276.076037827879	NA	21.8	203	NA	7.7	Yes	UTC
2006-06-27 18:15:00	Roanoke US	2054750	Not determined	Storm	10	US D-96 bag sampler	1310	919.710117226694	NA	19.1	126	NA	7.6	Yes	UTC
2006-06-28 00:15:00	Roanoke US	2054750	Not determined	Storm	10	US D-96 bag sampler	627	363.40992934862	NA	17.7	130	NA	7.8	Yes	UTC
2006-06-28 11:45:00	Roanoke US	2054750	Not determined	Storm	10	US D-96 bag sampler	178	115.655409439098	NA	16.8	173	NA	7.9	Yes	UTC
2006-07-06 08:30:00	Roanoke US	2054750	Not determined	Storm	10	US DH-95 plastic bottle	446	347.565288341083	NA	20.2	196	NA	7.9	Yes	UTC
2006-07-06 10:15:00	Roanoke US	2054750	Not determined	Storm	10	US DH-95 plastic bottle	243	196.200659893634	NA	20	213	NA	7.9	Yes	UTC
2006-07-20 00:45:00	Roanoke US	2054750	Not determined	Storm	10	US DH-95 plastic bottle	552	434.549634949504	NA	23.9	236	NA	NA	Yes	UTC
2006-07-20 02:00:00	Roanoke US	2054750	Not determined	Storm	10	US DH-95 plastic bottle	253	212.2203735038	NA	24.3	276	NA	NA	Yes	UTC
2006-08-31 23:45:00	Roanoke US	2054750	Not determined	Storm	10	US DH-95 plastic bottle	216	131.835084196882	NA	21.6	186	NA	8	Yes	UTC
2006-10-28 12:00:00	Roanoke US	2054750	Not determined	Storm	10	US DH-95 plastic bottle	118	66.8114049554555	NA	9.9	256	NA	8	Yes	UTC
2006-11-08 16:15:00	Roanoke US	2054750	Stable, normal stage	Routine sample	10	Other	7	1.88234536737449	NA	9.8	301	NA	8.2	Yes	UTC
2006-11-16 10:00:00	Roanoke US	2054750	Rising stage	Storm	10	US DH-95 plastic bottle	254	204.213630479724	NA	12	149	NA	7.8	Yes	UTC
2006-11-16 12:00:00	Roanoke US	2054750	Rising stage	Storm	10	US DH-95 plastic bottle	304	228.216135424695	NA	11.9	162	NA	7.8	Yes	UTC
2007-03-16 20:30:00	Roanoke US	2054750	Not determined	Storm	10	US DH-95 plastic bottle	286	131.835084196882	NA	10	231	NA	8	Yes	UTC
2007-03-29 12:15:00	Roanoke US	2054750	Peak stage	Storm	10	US DH-95 plastic bottle	1090	935.256464853386	NA	14	229	NA	8	Yes	UTC
2007-04-04 17:50:00	Roanoke US	2054750	Stable, normal stage	Routine sample	40	US WBH-96 weighted-bottle sampler	5	3.974300354797	NA	16.46	293	NA	8.36	Yes	UTC
2007-10-25 15:45:00	Roanoke US	2054750	Not determined	Storm	10	US DH-95 plastic bottle	48	36.3469810611718	NA	15.6	244	NA	7.9	Yes	UTC
2008-04-07 16:15:00	Roanoke US	2054750	Falling stage	Storm	10	US DH-95 plastic bottle	29	21.3558407829137	NA	9	207	NA	7.98	Yes	UTC
2008-04-07 22:00:00	Roanoke US	2054750	Falling stage	Storm	10	US DH-95 plastic bottle	24	15.474672918858	NA	11.1	208	NA	8.3	Yes	UTC
2008-04-08 11:15:00	Roanoke US	2054750	Falling stage	Storm	10	US DH-95 plastic bottle	13	10.3980527297047	NA	10.5	218	NA	8.2	Yes	UTC
2008-04-28 21:00:00	Roanoke US	2054750	Not determined	Storm	10	US DH-95 plastic bottle	405	260.142552559507	NA	14.3	129	NA	8	Yes	UTC
2008-04-29 13:15:00	Roanoke US	2054750	Not determined	Storm	10	US DH-95 plastic bottle	90	65.1731754750789	NA	11.7	166	NA	8.1	Yes	UTC
2008-08-27 19:30:00	Roanoke US	2054750	Falling stage	Storm	40	US WBH-96 weighted-bottle sampler	159	123.750490786866	NA	18.4	172	8.39	7.9	Yes	UTC
2008-08-28 18:30:00	Roanoke US	2054750	Not determined	Storm	10	US DH-95 plastic bottle	33	14.6312107222193	NA	18.3	358	8.84	8.2	Yes	UTC
2008-12-12 14:30:00	Roanoke US	2054750	Stable, normal stage	Storm	10	US DH-95 plastic bottle	134	74.1738675696717	NA	6.4	351	NA	8.2	Yes	UTC
2008-12-12 17:15:00	Roanoke US	2054750	Stable, normal stage	Storm	10	US DH-95 plastic bottle	71	42.1402464083454	NA	6.7	364	NA	8.3	Yes	UTC
2009-01-07 18:00:00	Roanoke US	2054750	Rising stage	Storm	10	US DH-95 plastic bottle	369	172.121615353404	NA	5.5	266	NA	8.2	Yes	UTC
2009-04-03 16:30:00	Roanoke US	2054750	Peak stage	Storm	10	US DH-95 plastic bottle	139	83.1529128451286	NA	11.1	157	NA	7.8	Yes	UTC
2009-11-12 19:30:00	Roanoke US	2054750	Rising stage	Storm	10	US DH-95 plastic bottle	627	347.565288341083	NA	10.2	103	9.74	8.1	Yes	UTC
2009-11-12 21:00:00	Roanoke US	2054750	Peak stage	Storm	10	US DH-95 plastic bottle	534	220.221133173465	NA	10.2	126	9.34	8.1	Yes	UTC
2009-11-13 16:00:00	Roanoke US	2054750	Falling stage	Storm	10	US DH-95 Teflon bottle	89	42.1402464083454	NA	10.8	170	9.81	7.9	Yes	UTC
2010-07-01 17:30:00	Roanoke US	2054750	Stable, normal stage	Routine sample	40	US WBH-96 weighted-bottle sampler	8	4.40685761638584	NA	24.3	391	8.35	8.3	Yes	UTC
2010-07-09 18:00:00	Roanoke US	2054750	Falling stage	Storm	40	US WBH-96 weighted-bottle sampler	18	22.7788991554899	NA	27	314	7.44	8	Yes	UTC
2010-08-06 14:45:00	Roanoke US	2054750	Falling stage	Storm	40	US WBH-96 weighted-bottle sampler	12	7.84225720515369	NA	24.6	400	NA	8.1	Yes	UTC
2010-08-17 15:00:00	Roanoke US	2054750	Falling stage	Storm	40	US WBH-96 weighted-bottle sampler	92	73.3565586326596	NA	24.2	313	NA	7.8	Yes	UTC
2010-08-17 18:15:00	Roanoke US	2054750	Falling stage	Storm	40	US WBH-96 weighted-bottle sampler	238	244.189691612821	NA	25	266	NA	7.8	Yes	UTC
2010-08-18 11:45:00	Roanoke US	2054750	Falling stage	Storm	40	US WBH-96 weighted-bottle sampler	152	99.4306016530851	NA	23.3	315	NA	7.9	Yes	UTC
2010-08-18 15:45:00	Roanoke US	2054750	Falling stage	Storm	40	US WBH-96 weighted-bottle sampler	215	172.121615353404	NA	23.5	256	NA	7.8	Yes	UTC
2010-09-27 20:30:00	Roanoke US	2054750	Rising stage	Storm	40	US WBH-96 weighted-bottle sampler	20	13.7867832871723	NA	18.6	346	NA	8	Yes	UTC
2010-09-28 14:15:00	Roanoke US	2054750	Falling stage	Storm	40	US WBH-96 weighted-bottle sampler	16	10.3980527297047	NA	18.3	383	NA	8	Yes	UTC
2010-09-30 16:15:00	Roanoke US	2054750	Falling stage	Storm	10	US DH-95 Teflon bottle	147	99.4306016530851	NA	17.5	198	NA	7.7	Yes	UTC
2010-12-01 11:45:00	Roanoke US	2054750	Rising stage	Storm	10	US DH-95 Teflon bottle	148	147.975402578137	NA	11	142	NA	7.7	Yes	UTC
2010-12-01 17:00:00	Roanoke US	2054750	Falling stage	Storm	10	US DH-95 Teflon bottle	607	244.189691612821	NA	8.8	300	NA	8.1	Yes	UTC
2010-12-01 21:45:00	Roanoke US	2054750	Peak stage	Storm	10	US DH-95 Teflon bottle	334	204.213630479724	NA	9.1	169	NA	8.1	Yes	UTC
2011-02-15 17:30:00	Roanoke US	2054750	Stable, normal stage	Routine sample	40	US WBH-96 weighted-bottle sampler	0.5	0.551065937435351	NA	6	348	14.75	8.3	Yes	UTC
2011-03-06 18:15:00	Roanoke US	2054750	Peak stage	Storm	10	US DH-95 plastic bottle	398	115.655409439098	NA	9.5	166	NA	7.6	Yes	UTC
2011-03-06 22:30:00	Roanoke US	2054750	Rising stage	Storm	10	US DH-95 plastic bottle	215	180.154953630728	NA	8.6	202	NA	7.6	Yes	UTC
2011-03-07 14:00:00	Roanoke US	2054750	Falling stage	Storm	10	US DH-95 plastic bottle	224	107.549074666543	NA	6.1	162	NA	7.8	Yes	UTC
2011-06-06 18:00:00	Roanoke US	2054750	Stable, normal stage	Routine sample	40	US WBH-96 weighted-bottle sampler	3	2.40836822833615	NA	23	385	NA	8.4	Yes	UTC
2011-08-02 19:15:00	Roanoke US	2054750	Stable, normal stage	Routine sample	40	US WBH-96 weighted-bottle sampler	8	2.14567706948548	NA	28	420	NA	8.5	Yes	UTC
2011-11-29 13:00:00	Roanoke US	2054750	Rising stage	Storm	10	US DH-95 plastic bottle	632	402.962954998405	NA	12.6	115	NA	7.7	Yes	UTC
2011-11-29 19:15:00	Roanoke US	2054750	Peak stage	Storm	10	US DH-95 plastic bottle	543	284.035883266846	NA	12	112	NA	8.1	Yes	UTC
2019-10-28 14:30:00	Roanoke US	2054750	Falling stage	Storm	40	US WBH-96 weighted-bottle sampler	23	20.1	300.674248120301	14.5	335	9.3	8.1	Yes	UTC
2019-10-31 16:00:00	Roanoke US	2054750	Rising stage	Storm	40	US WBH-96 weighted-bottle sampler	8	4.5	181.896992481203	16.1	349	9.1	8.1	Yes	UTC
2019-11-05 14:15:00	Roanoke US	2054750	Stable, normal stage	Routine sample	40	US WBH-96 weighted-bottle sampler	1	1.4	166.430137844612	8.9	350	11	7.8	Yes	UTC
2019-12-02 13:30:00	Roanoke US	2054750	Falling stage	Storm	10	US DH-95 plastic bottle	57	36.7	1192.38070175439	8.3	206	10.9	8.1	Yes	UTC
2020-01-03 15:45:00	Roanoke US	2054750	Stable, normal stage	Routine sample	40	US WBH-96 weighted-bottle sampler	1	0.9	151.563596491228	7.9	356	11.4	8.4	Yes	UTC
2020-01-14 16:45:00	Roanoke US	2054750	Falling stage	Storm	10	US DH-95 plastic bottle	10	7.6	583.718859649123	9.3	243	11.3	8.2	Yes	UTC
2020-01-25 15:45:00	Roanoke US	2054750	Falling stage	Storm	10	US DH-95 plastic bottle	86	50	1626.73182957393	5.8	208	12	8.1	Yes	UTC
2020-02-06 15:00:00	Roanoke US	2054750	Rising stage	Storm	40	US WBH-96 weighted-bottle sampler	16	8.3	678.112781954887	8.8	262	10.7	8.2	Yes	UTC
2020-02-07 13:30:00	Roanoke US	2054750	Rising stage	Storm	10	US DH-95 plastic bottle	394	210	6766.67481203007	9.4	91	10.7	8	Yes	UTC
2020-03-03 13:30:00	Roanoke US	2054750	Stable, normal stage	Routine sample	40	US WBH-96 weighted-bottle sampler	2	1.3	291.772243107769	7.2	334	11.2	8.3	Yes	UTC
2020-04-13 18:00:00	Roanoke US	2054750	Peak stage	Storm	10	US DH-95 plastic bottle	886	440	10444.6240601504	13.6	117	9.7	8	Yes	UTC
2020-04-28 14:30:00	Roanoke US	2054750	Falling stage	Storm	40	US WBH-96 weighted-bottle sampler	2	2.6	578.502819548872	12.4	252	10.5	8.1	Yes	UTC
2020-04-30 13:45:00	Roanoke US	2054750	Rising stage	Storm	10	US DH-95 plastic bottle	260	103	3700.61090225564	13.4	181	9.7	7.9	Yes	UTC
2020-05-21 14:45:00	Roanoke US	2054750	Rising stage	Storm	10	US DH-95 plastic bottle	271	120	15158.2894736842	NA	NA	NA	NA	Yes	UTC
2020-06-18 13:45:00	Roanoke US	2054750	Falling stage	Storm	10	US DH-95 plastic bottle	250	133	8253.7149122807	14.9	126	9.7	7.8	Yes	UTC
2020-07-08 18:00:00	Roanoke US	2054750	Stable, normal stage	Routine sample	40	US WBH-96 weighted-bottle sampler	2	0.9	235.585401002506	24.2	365	8.9	8.3	Yes	UTC
2020-08-31 13:15:00	Roanoke US	2054750	Stable, normal stage	Routine sample	40	US WBH-96 weighted-bottle sampler	13	3.7	159.87149122807	22.3	379	7.7	8.1	Yes	UTC
2020-10-30 13:00:00	Roanoke US	2054750	Falling stage	Storm	10	US DH-95 plastic bottle	91	64.7	2028.50751879699	15.6	173	9.1	7.9	Yes	UTC
2020-11-02 19:30:00	Roanoke US	2054750	Falling stage	Storm	40	US WBH-96 weighted-bottle sampler	8	4.3	539.997305764411	10.5	258	11	8.1	Yes	UTC
2020-11-12 15:00:00	Roanoke US	2054750	Rising stage	Storm	10	US DH-95 plastic bottle	701	301	12615.5388471178	15.8	117	9.3	7.7	Yes	UTC
2021-01-05 17:00:00	Roanoke US	2054750	Falling stage	Routine sample	10	US DH-95 plastic bottle	1	2.5	673.104887218045	6.6	254	12.8	8.2	Yes	UTC
2021-01-26 14:30:00	Roanoke US	2054750	Peak stage	Storm	10	US DH-95 plastic bottle	417	231	4493.9686716792	5	138	12.5	7.9	Yes	UTC
2021-03-01 16:45:00	Roanoke US	2054750	Falling stage	Storm	10	US DH-95 plastic bottle	47	25.1	2190.79197994987	9.8	205	11.1	7.9	Yes	UTC
2021-05-03 13:15:00	Roanoke US	2054750	Falling stage	Routine sample	40	Weighted-bottle sampler	6	2.6	292.792293233083	17	338	8.6	8.1	Yes	UTC
2021-07-12 14:00:00	Roanoke US	2054750	Falling stage	Storm	40	Weighted-bottle sampler	28	25	220.731954887218	22.7	343	8	8	Yes	UTC
2021-09-01 13:15:00	Roanoke US	2054750	Rising stage	Storm	40	Weighted-bottle sampler	81	50.8	267.008458646617	22.8	281	7.1	7.8	Yes	UTC
2021-09-08 12:15:00	Roanoke US	2054750	Stable, normal stage	Routine sample	40	Weighted-bottle sampler	10	6	110.612581453634	21.4	402	7.5	8.1	Yes	UTC
2021-09-22 18:45:00	Roanoke US	2054750	Falling stage	Storm	10	US DH-95 plastic bottle	684	432	2236.9492481203	19.9	214	8.1	7.8	Yes	UTC
2021-10-29 13:30:00	Roanoke US	2054750	Falling stage	Storm	40	US WBH-96 weighted-bottle sampler	57	30	567.886027568922	14.3	182	9	7.6	Yes	UTC
2021-11-02 14:45:00	Roanoke US	2054750	Stable, normal stage	Routine sample	40	Weighted-bottle sampler	8	0.9	147.012656641604	12.3	324	9.7	8.2	No: High-bias	UTC
2022-01-25 19:45:00	Roanoke US	2054750	Stable, normal stage	Routine sample	60	Weighted-bottle sampler	2	1.1	150.982581453634	5.5	348	14.9	8.8	Yes	UTC
2022-02-03 17:00:00	Roanoke US	2054750	Rising stage	Routine sample	40	US WBH-96 weighted-bottle sampler	8	6.1	228.097681704261	4.8	370	12.6	8.3	Yes	UTC
2022-02-24 16:45:00	Roanoke US	2054750	Rising stage	Storm	40	US WBH-96 weighted-bottle sampler	29	13.8	546.001127819549	10	289	10.5	8.2	Yes	UTC
2022-02-25 16:30:00	Roanoke US	2054750	Falling stage	Storm	10	US DH-95 Teflon bottle	97	69.4	1752.34962406015	7.3	194	11.5	8.1	Yes	UTC
2022-03-29 20:30:00	Roanoke US	2054750	Stable, normal stage	Routine sample	40	Weighted-bottle sampler	2	1.4	289.938909774436	9.8	270	13.9	8.9	Yes	UTC
2022-05-17 13:15:00	Roanoke US	2054750	Stable, normal stage	Routine sample	40	Weighted-bottle sampler	7	6.6	307.503759398496	17.1	239	8.7	8	Yes	UTC
2022-07-06 16:15:00	Roanoke US	2054750	Stable, normal stage	Routine sample	40	Weighted-bottle sampler	6	1.9	108.764912280702	24.7	395	9.2	8.3	Yes	UTC
2019-10-31 18:45:00	Tinker DS	205551614	Peak stage	Storm	40	US WBH-96 weighted-bottle sampler	10	7.6	81.3	17.2	419	9.2	7.9	Yes	UTC
2019-11-05 17:45:00	Tinker DS	205551614	Stable, normal stage	Routine sample	40	US WBH-96 weighted-bottle sampler	3	1.4	49.2	11.95	534	11.9	8	Yes	UTC
2019-12-02 15:45:00	Tinker DS	205551614	Falling stage	Storm	70	Grab sample	9	11.2	76.9	9.3	397	11.6	8.1	Yes	UTC
2020-01-03 13:45:00	Tinker DS	205551614	Stable, normal stage	Routine sample	70	Grab sample	26	1.7	43	9.8	497	10	8.1	No: High-bias	UTC
2020-01-14 14:15:00	Tinker DS	205551614	Rising stage	Storm	40	US WBH-96 weighted-bottle sampler	35	5.2	97.1	10.6	461	10.4	8.1	No: High-bias	UTC
2020-01-24 19:00:00	Tinker DS	205551614	Peak stage	Storm	40	US WBH-96 weighted-bottle sampler	18	11.4	118	6.8	403	12.5	8.2	Yes	UTC
2020-01-25 01:00:00	Tinker DS	205551614	Rising stage	Storm	10	US DH-95 plastic bottle	36	34	194	6.5	273	NA	8	Yes	UTC
2020-01-25 13:45:00	Tinker DS	205551614	Falling stage	Storm	10	US DH-95 plastic bottle	140	127	308	6.5	266	11.8	7.9	Yes	UTC
2020-02-05 21:30:00	Tinker DS	205551614	Rising stage	Storm	40	US WBH-96 weighted-bottle sampler	35	26.1	130	13.2	305	NA	8	Yes	UTC
2020-02-06 13:15:00	Tinker DS	205551614	Rising stage	Storm	40	US WBH-96 weighted-bottle sampler	27	16.8	210	10.1	336	10.3	8	Yes	UTC
2020-02-06 18:00:00	Tinker DS	205551614	Rising stage	Storm	10	US DH-95 plastic bottle	116	67.5	746	8.6	198	11.2	8	Yes	UTC
2020-02-07 16:00:00	Tinker DS	205551614	Peak stage	Storm	10	US DH-95 plastic bottle	411	180	1420	9	192	10.9	7.9	Yes	UTC
2020-03-04 17:30:00	Tinker DS	205551614	Stable, normal stage	Routine sample	40	US WBH-96 weighted-bottle sampler	35	1.6	64.7	12.05	477	13.9	8.5	No: High-bias	UTC
2020-04-30 15:30:00	Tinker DS	205551614	Falling stage	Storm	10	US DH-95 plastic bottle	208	125	1000	13.8	194	10.1	7.8	Yes	UTC
2020-05-06 15:30:00	Tinker DS	205551614	Falling stage	Storm	40	US WBH-96 weighted-bottle sampler	39	4.1	132	14.6	373	11	8.2	No: High-bias	UTC
2020-05-22 15:45:00	Tinker DS	205551614	Falling stage	Storm	10	US DH-95 plastic bottle	99	45	2980	14.6	180	9.8	7.7	Yes	UTC
2020-06-18 15:15:00	Tinker DS	205551614	Falling stage	Storm	10	US DH-95 plastic bottle	67	33	1340	18.1	96	9.1	7.5	Yes	UTC
2020-07-09 16:45:00	Tinker DS	205551614	Stable, normal stage	Routine sample	40	US WBH-96 weighted-bottle sampler	66	1.9	70	22.2	498	11.6	8.1	No: High-bias	UTC
2020-08-31 17:00:00	Tinker DS	205551614	Peak stage	Storm	10	US DH-95 plastic bottle	75	48.6	641	21.7	140	8.2	7.9	Yes	UTC
2020-09-01 13:15:00	Tinker DS	205551614	Peak stage	Storm	10	US DH-95 plastic bottle	47	34	256	19.9	324	8.5	7.9	Yes	UTC
2020-11-05 14:45:00	Tinker DS	205551614	Stable, normal stage	Routine sample	40	US WBH-96 weighted-bottle sampler	8	1.9	81.3	11.5	502	10.9	8.2	Yes	UTC
2021-01-06 13:00:00	Tinker DS	205551614	Falling stage	Routine sample	40	US WBH-96 weighted-bottle sampler	27	1.8	134	7.9	381	11.2	8.1	No: High-bias	UTC
2021-01-26 16:45:00	Tinker DS	205551614	Falling stage	Storm	10	US DH-95 plastic bottle	126	92.8	767	5.2	218	12.5	7.9	Yes	UTC
2021-03-01 13:45:00	Tinker DS	205551614	Falling stage	Storm	10	US DH-95 plastic bottle	25	16.7	484	8.8	267	11.2	7.8	Yes	UTC
2021-03-03 13:45:00	Tinker DS	205551614	Falling stage	Storm	10	US DH-95 plastic bottle	10	5.3	247	6.4	329	12	7.9	Yes	UTC
2021-03-31 17:15:00	Tinker DS	205551614	Falling stage	Storm	10	US DH-95 plastic bottle	18	15.2	186	13.3	304	10.1	7.9	Yes	UTC
2021-05-04 13:00:00	Tinker DS	205551614	Falling stage	Routine sample	40	Weighted-bottle sampler	51	5	64.7	17.3	437	8.8	7.9	No: High-bias	UTC
2021-07-08 17:00:00	Tinker DS	205551614	Falling stage	Storm	40	Weighted-bottle sampler	66	19.3	149	23.4	182	7.4	7.9	Yes	UTC
2021-07-12 18:00:00	Tinker DS	205551614	Falling stage	Storm	40	Weighted-bottle sampler	17	3.2	43	23.3	459	9.6	8.1	No: High-bias	UTC
2021-09-01 17:15:00	Tinker DS	205551614	Falling stage	Storm	40	Weighted-bottle sampler	120	5.9	100.3	22.5	281	8.1	7.9	No: High-bias	UTC
2021-09-08 13:00:00	Tinker DS	205551614	Stable, normal stage	Routine sample	70	Grab sample	40	1.5	37.3	18.5	533	8.5	7.9	No: High-bias	UTC
2021-09-22 14:45:00	Tinker DS	205551614	Rising stage	Storm	10	US DH-95 plastic bottle	67	38.7	382	20.7	223	8.3	7.8	Yes	UTC
2021-09-22 20:15:00	Tinker DS	205551614	Peak stage	Storm	10	US DH-95 plastic bottle	231	99.6	985	23.1	152	8	7.6	Yes	UTC
2021-10-29 15:15:00	Tinker DS	205551614	Falling stage	Storm	40	US WBH-96 weighted-bottle sampler	40	21.4	142	14.7	353	9.3	8	Yes	UTC
2021-11-02 16:15:00	Tinker DS	205551614	Stable, normal stage	Routine sample	70	Grab sample	25	4.8	52.6	13.4	494	9.2	7.9	No: High-bias	UTC
2022-01-25 16:45:00	Tinker DS	205551614	Stable, normal stage	Routine sample	70	Grab sample	23	1.7	51.4	7.3	569	13.6	8.4	No: High-bias	UTC
2022-02-03 15:30:00	Tinker DS	205551614	Rising stage	Routine sample	40	US WBH-96 weighted-bottle sampler	34	29.3	111	7.1	569	11.3	8	Yes	UTC
2022-02-24 15:45:00	Tinker DS	205551614	Rising stage	Storm	40	US WBH-96 weighted-bottle sampler	73	60.1	170	10.1	269	10.3	7.9	Yes	UTC
2022-02-25 14:15:00	Tinker DS	205551614	Rising stage	Storm	70	Grab sample	36	28.4	163	8.7	440	10.8	7.9	Yes	UTC
2022-03-09 12:30:00	Tinker DS	205551614	Rising stage	Storm	40	US WBH-96 weighted-bottle sampler	36	19.3	159	12.2	384	9.5	8	Yes	UTC
2022-03-30 18:45:00	Tinker DS	205551614	Stable, normal stage	Routine sample	70	Grab sample	13	0.6	59.6	14.4	477	13.3	8.4	No: High-bias	UTC
2022-04-18 15:00:00	Tinker DS	205551614	Rising stage	Storm	10	US DH-95 plastic bottle	140	94.3	261	12	247	10	7.8	Yes	UTC
2022-04-18 16:30:00	Tinker DS	205551614	Falling stage	Storm	10	US DH-95 plastic bottle	69	52.5	374	9.6	174	10.8	8	Yes	UTC
2022-04-19 12:45:00	Tinker DS	205551614	Falling stage	Storm	70	Grab sample	14	12.5	117	9.8	367	10.7	7.9	Yes	UTC
2022-05-19 12:00:00	Tinker DS	205551614	Stable, normal stage	Routine sample	70	Grab sample	8	1.8	38.2	18.1571428571429	533	7.6	7.9	Yes	UTC
2022-05-24 14:15:00	Tinker DS	205551614	Falling stage	Storm	USGS	Unknown	244	163	900	16.4	202	9.2	7.9	Yes	UTC
2022-07-07 13:30:00	Tinker DS	205551614	Falling stage	Storm	70	Grab sample	12	5.9	60.9	21.8333333333333	443	7.9	7.9	Yes	UTC
2022-09-07 15:45:00	Tinker DS	205551614	Falling stage	Storm	70	Grab sample	4	5	74.1	21.3	481	9.6	8.1	Yes	UTC
2019-10-31 17:45:00	Tinker US	2055379	Falling stage	Storm	40	US WBH-96 weighted-bottle sampler	8	5.6	53.1	16.9	408	9	8	Yes	UTC
2019-11-06 12:30:00	Tinker US	2055379	Stable, normal stage	Routine sample	40	US WBH-96 weighted-bottle sampler	26	1.5	28.5	10.175	520	10.2	7.8	No: High-bias	UTC
2019-12-02 16:30:00	Tinker US	2055379	Falling stage	Storm	70	Grab sample	8	7.2	54.5	8.5	398	11.8	8.1	Yes	UTC
2020-01-03 13:00:00	Tinker US	2055379	Stable, normal stage	Routine sample	70	Grab sample	37	2.1	23.3	8.7	471	10.1	7.9	No: High-bias	UTC
2020-01-14 13:30:00	Tinker US	2055379	Falling stage	Storm	70	Grab sample	34	8.8	95.4	9.7	430	10.6	8	Yes	UTC
2020-01-24 20:30:00	Tinker US	2055379	Peak stage	Storm	40	US WBH-96 weighted-bottle sampler	31	7.3	84	5.4	439	12.5	8.3	Yes	UTC
2020-01-25 01:45:00	Tinker US	2055379	Rising stage	Storm	10	US DH-95 plastic bottle	106	68.7	208	6.1	256	11.3	8	Yes	UTC
2020-01-25 13:00:00	Tinker US	2055379	Falling stage	Storm	10	US DH-95 plastic bottle	117	92.6	277	6.2	264	11.8	7.9	Yes	UTC
2020-02-06 12:30:00	Tinker US	2055379	Rising stage	Storm	40	US WBH-96 weighted-bottle sampler	27	17.4	148	9.5	372	10.5	8.1	Yes	UTC
2020-02-06 19:15:00	Tinker US	2055379	Rising stage	Storm	10	US DH-95 plastic bottle	283	146	822	8.4	225	11	7.9	Yes	UTC
2020-02-07 17:00:00	Tinker US	2055379	Falling stage	Storm	10	US DH-95 plastic bottle	546	266	1030	8.2	168	11.1	7.8	Yes	UTC
2020-03-03 17:30:00	Tinker US	2055379	Stable, normal stage	Routine sample	40	US WBH-96 weighted-bottle sampler	64	2.2	45.5	9.4	481	12.7	8.3	No: High-bias	UTC
2020-04-13 18:00:00	Tinker US	2055379	Falling stage	Storm	10	US DH-95 plastic bottle	213	113	1180	14.4	152	9.6	7.7	Yes	UTC
2020-04-30 16:15:00	Tinker US	2055379	Falling stage	Storm	10	US DH-95 plastic bottle	125	78.7	718	14	193	9.7	7.7	Yes	UTC
2020-05-06 19:30:00	Tinker US	2055379	Stable, normal stage	Routine sample	40	US WBH-96 weighted-bottle sampler	23	3.3	102	14.8	335	10.3	8.1	No: High-bias	UTC
2020-05-21 17:00:00	Tinker US	2055379	Rising stage	Storm	10	US DH-95 plastic bottle	133	63	3365	13.8	132	10.2	7.5	Yes	UTC
2020-05-22 17:15:00	Tinker US	2055379	Falling stage	Storm	10	US DH-95 plastic bottle	82	36	1800	15	151	9.8	7.6	Yes	UTC
2020-06-18 15:45:00	Tinker US	2055379	Falling stage	Storm	10	US DH-95 plastic bottle	62	27	974	18.2	159	9	7.8	Yes	UTC
2020-07-08 19:15:00	Tinker US	2055379	Stable, normal stage	Routine sample	40	US WBH-96 weighted-bottle sampler	41	1.8	46.7	22.3	488	9.8	8.2	No: High-bias	UTC
2020-08-31 18:15:00	Tinker US	2055379	Rising stage	Storm	10	US DH-95 plastic bottle	254	120	391	21.2	237	8.2	8	Yes	UTC
2020-09-01 14:45:00	Tinker US	2055379	Falling stage	Storm	40	US WBH-96 weighted-bottle sampler	30	23.3	131	20.3	343	8.5	7.9	Yes	UTC
2020-11-03 16:45:00	Tinker US	2055379	Stable, normal stage	Routine sample	40	US WBH-96 weighted-bottle sampler	15	2.3	67.6	10	463	11.6	8.2	No: High-bias	UTC
2020-11-12 18:30:00	Tinker US	2055379	Falling stage	Storm	10	US DH-95 plastic bottle	144	95.9	2220	16.1	144	9.6	7.7	Yes	UTC
2021-01-06 14:45:00	Tinker US	2055379	Falling stage	Routine sample	40	US WBH-96 weighted-bottle sampler	11	2.2	110	6.94	327	12.3	8.2	No: High-bias	UTC
2021-01-26 17:15:00	Tinker US	2055379	Falling stage	Storm	10	US DH-95 plastic bottle	75	63.9	501	5.4	204	12.5	7.8	Yes	UTC
2021-03-01 14:45:00	Tinker US	2055379	Stable, normal stage	Routine sample	10	US DH-95 plastic bottle	24	16	425	8.2	222	11.2	7.7	Yes	UTC
2021-03-02 18:15:00	Tinker US	2055379	Falling stage	Storm	10	US DH-95 plastic bottle	13	6.8	269	7	252	12.7	8	Yes	UTC
2021-03-31 18:45:00	Tinker US	2055379	Peak stage	Storm	40	US WBH-96 weighted-bottle sampler	21	11.1	190	12.8	308	10.6	8	Yes	UTC
2021-05-04 14:30:00	Tinker US	2055379	Falling stage	Routine sample	40	Weighted-bottle sampler	41	4	44.3	17	429	9.5	8	No: High-bias	UTC
2021-07-08 16:30:00	Tinker US	2055379	Rising stage	Storm	40	Weighted-bottle sampler	30	4.1	23.3	21.1	466	8.7	8	No: High-bias	UTC
2021-07-12 19:00:00	Tinker US	2055379	Stable, normal stage	Routine sample	40	Weighted-bottle sampler	44	4.6	22.5	22.9	455	9	8.1	No: High-bias	UTC
2021-09-01 17:30:00	Tinker US	2055379	Falling stage	Storm	40	Weighted-bottle sampler	34	21.1	69.1	21.5	409	8.2	8	Yes	UTC
2021-09-08 14:45:00	Tinker US	2055379	Stable, normal stage	Routine sample	40	Weighted-bottle sampler	29	3	18	19	497	9.1	8.1	No: High-bias	UTC
2021-09-22 15:30:00	Tinker US	2055379	Rising stage	Storm	10	US DH-95 plastic bottle	85	50.3	318	20.7	243	8.3	7.8	Yes	UTC
2021-09-22 17:30:00	Tinker US	2055379	Rising stage	Storm	10	US DH-95 plastic bottle	271	143	579	21.5	212	8.2	7.8	Yes	UTC
2021-10-29 15:45:00	Tinker US	2055379	Falling stage	Storm	40	US WBH-96 weighted-bottle sampler	31	9.7	61.5	14.7	389	9.4	8.1	Yes	UTC
2021-11-04 13:30:00	Tinker US	2055379	Stable, normal stage	Routine sample	40	Weighted-bottle sampler	63	0.9	21.7	9.7	517	10.6	8	No: High-bias	UTC
2022-01-26 15:45:00	Tinker US	2055379	Stable, normal stage	Routine sample	40	Weighted-bottle sampler	34	9.1	43.1	4.25	538	13.7	8.4	Yes	UTC
2022-02-03 14:45:00	Tinker US	2055379	Rising stage	Routine sample	40	US WBH-96 weighted-bottle sampler	37	7.5	50.5	5.8	511	12.1	8.1	Yes	UTC
2022-02-24 19:15:00	Tinker US	2055379	Peak stage	Storm	40	US WBH-96 weighted-bottle sampler	130	59.4	189	9.7	393	10.8	8	Yes	UTC
2022-02-25 13:45:00	Tinker US	2055379	Falling stage	Storm	70	Grab sample	22	19.8	88.8	7.4	392	11.5	8	Yes	UTC
2022-03-09 13:15:00	Tinker US	2055379	Peak stage	Storm	40	US WBH-96 weighted-bottle sampler	28	8.5	90.4	11.2	403	10.1	8	Yes	UTC
2022-03-30 19:30:00	Tinker US	2055379	Stable, normal stage	Routine sample	70	Grab sample	6	1	40.7	13.4	457	13.2	8.4	No: High-bias	UTC
2022-04-18 15:30:00	Tinker US	2055379	Rising stage	Storm	70	Grab sample	27	17.5	97.2	11.2	316	10.1	7.8	Yes	UTC
2022-04-18 17:30:00	Tinker US	2055379	Rising stage	Storm	40	Weighted-bottle sampler	72	45.2	171	10.2	288	10.8	7.9	Yes	UTC
2022-04-19 13:30:00	Tinker US	2055379	Falling stage	Storm	70	Grab sample	8	6.4	90.4	9.5	316	11	8	Yes	UTC
2022-05-19 14:30:00	Tinker US	2055379	Stable, normal stage	Routine sample	10	Weighted-bottle sampler	11	1.5	18.7	19.02	503	9.1	8	No: High-bias	UTC
2022-05-24 13:30:00	Tinker US	2055379	Falling stage	Storm	10	US DH-95 plastic bottle	232	143	671	16.2	211	9.2	7.8	Yes	UTC
2022-07-06 19:00:00	Tinker US	2055379	Stable, normal stage	Routine sample	40	Weighted-bottle sampler	15	1.8	18	23.9	489	10	8.3	No: High-bias	UTC
2022-09-07 18:30:00	Tinker US	2055379	Falling stage	Storm	70	Grab sample	1	3.1	49.2	21.6	484	9.5	8.1	Yes	UTC
