# Supplementary material for: Using high-frequency monitoring data to quantify city-wide suspended-sediment load and evaluate TMDL goals
Source: Environ Monit Assess. 2023 Oct 26;195(11):1372. doi: 10.1007/s10661-023-11905-3 (PMC10600285; doi:10.1007/s10661-023-11905-3)
Supplement: Supplementary file 3 — (CSV 92894 kb) [file 10661_2023_11905_MOESM3_ESM.csv]

dateTime	tz_cd	site_no	Station_Name	Flow_Inst	Flow_Inst_cd	Wtemp_Inst	Wtemp_Inst_cd	SpecCond_Inst	SpecCond_Inst_cd	DO_Inst	DO_Inst_cd	pH_Inst	pH_Inst_cd	Turb_Inst	Turb_Inst_cd	Turb_Inst_int	SSC	SSC_lower	SSC_upper	SSL	SSL_lower	SSL_upper
2019-10-01 00:00:00	UTC	0205551460	Lick Run	5.14	A	19.4	A	457	A	8.2	A	8.1	A	3	A	3	9.74021590242093	7.96760081071377	11.907198676194	2.81289359361402	2.30097705240395	3.43870025158587
2019-10-01 00:15:00	UTC	0205551460	Lick Run	5.14	A	19.4	A	458	A	8.2	A	8.1	A	3.6	A	3.6	11.3349968364528	9.36652334424669	13.7171657572725	3.27345310456295	2.7049742812086	3.96140373763001
2019-10-01 00:30:00	UTC	0205551460	Lick Run	4.92	A	19.4	A	458	A	8.2	A	8.1	A	2.4	A	2.4	8.05125759316665	6.50205984208607	9.96957124447602	2.22561697913659	1.79737073574581	2.7558982903801
2019-10-01 00:45:00	UTC	0205551460	Lick Run	5.14	A	19.4	A	458	A	8.2	A	8.1	A	4	A	4	12.373045890995	10.2817444948501	14.8897168858212	3.57323306474363	2.96928256113416	4.30002678158734
2019-10-01 01:00:00	UTC	0205551460	Lick Run	4.92	A	19.4	A	458	A	8.2	A	8.1	A	4.2	A	4.2	12.8230591205158	10.6801056176685	15.3959942995527	3.54469072351063	2.95231199928682	4.25592970132478
2019-10-01 01:15:00	UTC	0205551460	Lick Run	5.14	A	19.3	A	458	A	8.2	A	8.1	A	3.7	A	3.7	11.5962522334503	9.59655841739693	14.012634531357	3.34890149707021	2.7714065030457	4.04673266976677
2019-10-01 01:30:00	UTC	0205551460	Lick Run	5.14	A	19.3	A	458	A	8.2	A	8.1	A	3.8	A	3.8	11.8563216165391	9.82576094572209	14.306511531406	3.42400737859424	2.83759829284019	4.13160191075999
2019-10-01 01:45:00	UTC	0205551460	Lick Run	4.92	A	19.3	A	458	A	8.2	A	8.1	A	3.3	A	3.3	10.4926743311079	8.62899701930716	12.7588657606849	2.90050018616775	2.38532205147538	3.52694569052239
2019-10-01 02:00:00	UTC	0205551460	Lick Run	4.92	A	19.3	A	458	A	8.2	A	8.1	A	3.7	A	3.7	11.5401147927348	9.54891618599616	13.9465303533401	3.19004517327759	2.63961620280821	3.85525297076345
2019-10-01 02:15:00	UTC	0205551460	Lick Run	5.14	A	19.3	A	458	A	8.2	A	8.1	A	3.4	A	3.4	10.8087712420301	8.90387295239845	13.1212042655064	3.12148351598542	2.5713646840138	3.78929500010058
2019-10-01 02:30:00	UTC	0205551460	Lick Run	5.14	A	19.3	A	459	A	8.2	A	8.1	A	3.7	A	3.7	11.5962522334503	9.59655841739693	14.012634531357	3.34890149707021	2.7714065030457	4.04673266976677
2019-10-01 02:45:00	UTC	0205551460	Lick Run	5.14	A	19.3	A	459	A	8.2	A	8.1	A	3.1	A	3.1	10.0094901622579	8.20310380870347	12.2136566407993	2.89065776722256	2.36898836559851	3.52720277083043
2019-10-01 03:00:00	UTC	0205551460	Lick Run	5.14	A	19.2	A	459	A	8.2	A	8.1	A	3.7	A	3.7	11.5962522334503	9.59655841739693	14.012634531357	3.34890149707021	2.7714065030457	4.04673266976677
2019-10-01 03:15:00	UTC	0205551460	Lick Run	5.14	A	19.3	A	459	A	8.2	A	8.1	A	3	A	3	9.74021590242093	7.96760081071377	11.907198676194	2.81289359361402	2.30097705240395	3.43870025158587
2019-10-01 03:30:00	UTC	0205551460	Lick Run	4.92	A	19.3	A	459	A	8.2	A	8.1	A	3.6	A	3.6	11.2801241327459	9.32024357769327	13.652132520945	3.1181757018823	2.57640401094711	3.77387229118421
2019-10-01 03:45:00	UTC	0205551460	Lick Run	5.14	A	19.2	A	459	A	8.2	A	8.1	A	3.5	A	3.5	11.0725168352317	9.13563536702984	13.4200440517745	3.19765105650947	2.63829574774875	3.87559745260595
2019-10-01 04:00:00	UTC	0205551460	Lick Run	4.92	A	19.2	A	459	A	8.2	A	8.1	A	3.3	A	3.3	10.4926743311079	8.62899701930716	12.7588657606849	2.90050018616775	2.38532205147538	3.52694569052239
2019-10-01 04:15:00	UTC	0205551460	Lick Run	4.92	A	19.2	A	459	A	8.2	A	8.1	A	4.2	A	4.2	12.8230591205158	10.6801056176685	15.3959942995527	3.54469072351063	2.95231199928682	4.25592970132478
2019-10-01 04:30:00	UTC	0205551460	Lick Run	4.92	A	19.2	A	459	A	8.2	A	8.1	A	3.8	A	3.8	11.7989251803067	9.77675238351309	14.2393537188522	3.26158838081896	2.702597184821	3.93619841892857
2019-10-01 04:45:00	UTC	0205551460	Lick Run	4.92	A	19.3	A	459	A	8.2	A	8.1	A	3.3	A	3.3	10.4926743311079	8.62899701930716	12.7588657606849	2.90050018616775	2.38532205147538	3.52694569052239
2019-10-01 05:00:00	UTC	0205551460	Lick Run	5.14	A	19.3	A	459	A	8.2	A	8.1	A	3.4	A	3.4	10.8087712420301	8.90387295239845	13.1212042655064	3.12148351598542	2.5713646840138	3.78929500010058
2019-10-01 05:15:00	UTC	0205551460	Lick Run	4.92	A	19.3	A	459	A	8.2	A	8.1	A	4.5	A	4.5	13.5803579242956	11.3496955016573	16.249433416522	3.75403156951743	3.13740738315932	4.49184670775597
2019-10-01 05:30:00	UTC	0205551460	Lick Run	4.92	A	19.3	A	460	A	8.2	A	8.1	A	3.9	A	3.9	12.0565915117	10.0037715206524	14.5306596197147	3.33281533579648	2.76535230603773	4.01672439286245
2019-10-01 05:45:00	UTC	0205551460	Lick Run	5.14	A	19.3	A	460	A	8.2	A	8.1	A	4.2	A	4.2	12.8854375053151	10.7346167580313	15.4672032962108	3.72120751456916	3.10006831584328	4.46680006879758
2019-10-01 06:00:00	UTC	0205551460	Lick Run	5.14	A	19.3	A	460	A	8.2	A	8.1	A	3.8	A	3.8	11.8563216165391	9.82576094572209	14.306511531406	3.42400737859424	2.83759829284019	4.13160191075999
2019-10-01 06:15:00	UTC	0205551460	Lick Run	5.14	A	19.3	A	460	A	8.2	A	8.1	A	4.4	A	4.4	13.3937367276395	11.1845068719867	16.039346712606	3.86800011551753	3.22999285058186	4.63203034364255
2019-10-01 06:30:00	UTC	0205551460	Lick Run	5.14	A	19.3	A	460	A	8.2	A	8.1	A	6.1	A	6.1	17.5750677629438	14.9024605742569	20.7269803085836	5.07553384986356	4.30370705314588	5.98578005960705
2019-10-01 06:45:00	UTC	0205551460	Lick Run	4.92	A	19.3	A	460	A	8.2	A	8.1	A	4.3	A	4.3	13.0764734812151	10.9040312428641	15.681737780862	3.61474230208738	3.01421197798359	4.33491805020327
2019-10-01 07:00:00	UTC	0205551460	Lick Run	5.14	A	19.3	A	460	A	8.2	A	8.1	A	4.1	A	4.1	12.6297676679371	10.5085611709095	15.1791504804328	3.64737218536846	3.03478533657609	4.38361280393181
2019-10-01 07:15:00	UTC	0205551460	Lick Run	4.92	A	19.3	A	460	A	8.2	A	8.1	A	3.9	A	3.9	12.0565915117	10.0037715206524	14.5306596197147	3.33281533579648	2.76535230603773	4.01672439286245
2019-10-01 07:30:00	UTC	0205551460	Lick Run	4.92	A	19.3	A	461	A	8.2	A	8.1	A	3.5	A	3.5	11.0189147968407	9.09071412930734	13.3560995949265	3.04596935071637	2.51295496194722	3.69203962108191
2019-10-01 07:45:00	UTC	0205551460	Lick Run	5.14	A	19.3	A	461	A	8.2	A	8.1	A	3.7	A	3.7	11.5962522334503	9.59655841739693	14.012634531357	3.34890149707021	2.7714065030457	4.04673266976677
2019-10-01 08:00:00	UTC	0205551460	Lick Run	5.14	A	19.3	A	461	A	8.2	A	8.1	A	3.5	A	3.5	11.0725168352317	9.13563536702984	13.4200440517745	3.19765105650947	2.63829574774875	3.87559745260595
2019-10-01 08:15:00	UTC	0205551460	Lick Run	5.14	A	19.2	A	461	A	8.2	A	8.1	A	3.6	A	3.6	11.3349968364528	9.36652334424669	13.7171657572725	3.27345310456295	2.7049742812086	3.96140373763001
2019-10-01 08:30:00	UTC	0205551460	Lick Run	4.92	A	19.2	A	462	A	8.2	A	8.1	A	3.5	A	3.5	11.0189147968407	9.09071412930734	13.3560995949265	3.04596935071637	2.51295496194722	3.69203962108191
2019-10-01 08:45:00	UTC	0205551460	Lick Run	5.14	A	19.2	A	462	A	8.2	A	8.1	A	3.2	A	3.2	10.277305968563	8.43763215494145	12.5180875430321	2.96800075154356	2.43671820744829	3.6151198912688
2019-10-01 09:00:00	UTC	0205551460	Lick Run	5.14	A	19.2	A	462	A	8.3	A	8.1	A	3.7	A	3.7	11.5962522334503	9.59655841739693	14.012634531357	3.34890149707021	2.7714065030457	4.04673266976677
2019-10-01 09:15:00	UTC	0205551460	Lick Run	5.14	A	19.1	A	463	A	8.3	A	8.1	A	3.9	A	3.9	12.1152413781333	10.0541502094309	14.5988542634617	3.49878125896249	2.90355521855649	4.21602806787777
2019-10-01 09:30:00	UTC	0205551460	Lick Run	5.14	A	19.1	A	463	A	8.3	A	8.1	A	4.7	A	4.7	14.1489806075528	11.8540045460543	16.8882719299733	4.08610828608655	3.42333822784975	4.87719290772866
2019-10-01 09:45:00	UTC	0205551460	Lick Run	5.14	A	19	A	464	A	8.3	A	8.1	A	3.9	A	3.9	12.1152413781333	10.0541502094309	14.5988542634617	3.49878125896249	2.90355521855649	4.21602806787777
2019-10-01 10:00:00	UTC	0205551460	Lick Run	4.92	A	19	A	464	A	8.3	A	8.1	A	3.4	A	3.4	10.756445995684	8.86030623766035	13.0583669858141	2.97341484434413	2.44926308402098	3.6097371059263
2019-10-01 10:15:00	UTC	0205551460	Lick Run	5.14	A	19	A	464	A	8.3	A	8.1	A	3.7	A	3.7	11.5962522334503	9.59655841739693	14.012634531357	3.34890149707021	2.7714065030457	4.04673266976677
2019-10-01 10:30:00	UTC	0205551460	Lick Run	5.14	A	18.9	A	464	A	8.3	A	8.1	A	3.7	A	3.7	11.5962522334503	9.59655841739693	14.012634531357	3.34890149707021	2.7714065030457	4.04673266976677
2019-10-01 10:45:00	UTC	0205551460	Lick Run	5.14	A	18.9	A	464	A	8.3	A	8.1	A	4.3	A	4.3	13.1400846123004	10.9599269903413	15.7539209677743	3.79474748771216	3.16513604282075	4.54960175508427
2019-10-01 11:00:00	UTC	0205551460	Lick Run	5.14	A	18.8	A	464	A	8.3	A	8.1	A	3.7	A	3.7	11.5962522334503	9.59655841739693	14.012634531357	3.34890149707021	2.7714065030457	4.04673266976677
2019-10-01 11:15:00	UTC	0205551460	Lick Run	4.92	A	18.8	A	465	A	8.4	A	8.1	A	4	A	4	12.3131479932783	10.2299919540124	14.8205017350877	3.40373549390853	2.82788664079071	4.09684573114761
2019-10-01 11:30:00	UTC	0205551460	Lick Run	5.14	A	18.8	A	465	A	8.4	A	8.1	A	3.7	A	3.7	11.5962522334503	9.59655841739693	14.012634531357	3.34890149707021	2.7714065030457	4.04673266976677
2019-10-01 11:45:00	UTC	0205551460	Lick Run	5.14	A	18.7	A	465	A	8.5	A	8.1	A	6.3	A	6.3	18.05299766934	15.3287253561796	21.2614367650479	5.21355604417288	4.42680878787802	6.14012665289769
2019-10-01 12:00:00	UTC	0205551460	Lick Run	5.14	A	18.7	A	465	A	8.6	A	8.1	A	3.7	A	3.7	11.5962522334503	9.59655841739693	14.012634531357	3.34890149707021	2.7714065030457	4.04673266976677
2019-10-01 12:15:00	UTC	0205551460	Lick Run	5.14	A	18.7	A	465	A	8.7	A	8.1	A	8.7	A	8.7	23.611958899294	20.2924808648997	27.4744427147056	6.81893795639513	5.8603002228343	7.93439125729258
2019-10-01 12:30:00	UTC	0205551460	Lick Run	5.14	A	18.7	A	465	A	8.8	A	8.1	A	4.2	A	4.2	12.8854375053151	10.7346167580313	15.4672032962108	3.72120751456916	3.10006831584328	4.46680006879758
2019-10-01 12:45:00	UTC	0205551460	Lick Run	5.14	A	18.6	A	465	A	8.9	A	8.1	A	4.5	A	4.5	13.64642022537	11.4083707282413	16.3235215092011	3.94097301458865	3.29464287614688	4.71409766872211
2019-10-01 13:00:00	UTC	0205551460	Lick Run	5.14	A	18.6	A	465	A	9	A	8.1	A	4	A	4	12.373045890995	10.2817444948501	14.8897168858212	3.57323306474363	2.96928256113416	4.30002678158734
2019-10-01 13:15:00	UTC	0205551460	Lick Run	5.14	A	18.6	A	465	A	9.1	A	8.1	A	3.9	A	3.9	12.1152413781333	10.0541502094309	14.5988542634617	3.49878125896249	2.90355521855649	4.21602806787777
2019-10-01 13:30:00	UTC	0205551460	Lick Run	5.14	A	18.6	A	465	A	9.2	A	8.1	A	3.5	A	3.5	11.0725168352317	9.13563536702984	13.4200440517745	3.19765105650947	2.63829574774875	3.87559745260595
2019-10-01 13:45:00	UTC	0205551460	Lick Run	5.14	A	18.6	A	465	A	9.3	A	8.1	A	3.2	A	3.2	10.277305968563	8.43763215494145	12.5180875430321	2.96800075154356	2.43671820744829	3.6151198912688
2019-10-01 14:00:00	UTC	0205551460	Lick Run	5.14	A	18.6	A	465	A	9.4	A	8.2	A	3.3	A	3.3	10.5437164475676	8.6712132864202	12.8205768736895	3.04493788899219	2.50417450152924	3.70247630193432
2019-10-01 14:15:00	UTC	0205551460	Lick Run	5.14	A	18.6	A	465	A	9.5	A	8.2	A	3.7	A	3.7	11.5962522334503	9.59655841739693	14.012634531357	3.34890149707021	2.7714065030457	4.04673266976677
2019-10-01 14:30:00	UTC	0205551460	Lick Run	5.14	A	18.7	A	464	A	9.7	A	8.2	A	2.9	A	2.9	9.46942621017002	7.7310938628686	11.5986216621335	2.73469177568923	2.23267580681519	3.34958576842829
2019-10-01 14:45:00	UTC	0205551460	Lick Run	5.14	A	18.8	A	464	A	9.7	A	8.2	A	3	A	3	9.74021590242093	7.96760081071377	11.907198676194	2.81289359361402	2.30097705240395	3.43870025158587
2019-10-01 15:00:00	UTC	0205551460	Lick Run	5.14	A	18.8	A	464	A	9.8	A	8.2	A	3.1	A	3.1	10.0094901622579	8.20310380870347	12.2136566407993	2.89065776722256	2.36898836559851	3.52720277083043
2019-10-01 15:15:00	UTC	0205551460	Lick Run	5.14	A	18.9	A	464	A	9.9	A	8.2	A	3.3	A	3.3	10.5437164475676	8.6712132864202	12.8205768736895	3.04493788899219	2.50417450152924	3.70247630193432
2019-10-01 15:30:00	UTC	0205551460	Lick Run	5.14	A	19.1	A	463	A	10	A	8.2	A	3.3	A	3.3	10.5437164475676	8.6712132864202	12.8205768736895	3.04493788899219	2.50417450152924	3.70247630193432
2019-10-01 15:45:00	UTC	0205551460	Lick Run	5.14	A	19.1	A	463	A	10.1	A	8.2	A	3	A	3	9.74021590242093	7.96760081071377	11.907198676194	2.81289359361402	2.30097705240395	3.43870025158587
2019-10-01 16:00:00	UTC	0205551460	Lick Run	5.14	A	19.2	A	463	A	10.2	A	8.3	A	3.2	A	3.2	10.277305968563	8.43763215494145	12.5180875430321	2.96800075154356	2.43671820744829	3.6151198912688
2019-10-01 16:15:00	UTC	0205551460	Lick Run	5.14	A	19.2	A	463	A	10	A	8.3	A	3	A	3	9.74021590242093	7.96760081071377	11.907198676194	2.81289359361402	2.30097705240395	3.43870025158587
2019-10-01 16:30:00	UTC	0205551460	Lick Run	5.14	A	19.1	A	463	A	9.8	A	8.2	A	3	A	3	9.74021590242093	7.96760081071377	11.907198676194	2.81289359361402	2.30097705240395	3.43870025158587
2019-10-01 16:45:00	UTC	0205551460	Lick Run	5.14	A	19.1	A	463	A	9.8	A	8.2	A	3.6	A	3.6	11.3349968364528	9.36652334424669	13.7171657572725	3.27345310456295	2.7049742812086	3.96140373763001
2019-10-01 17:00:00	UTC	0205551460	Lick Run	5.14	A	19.2	A	463	A	9.9	A	8.2	A	3.2	A	3.2	10.277305968563	8.43763215494145	12.5180875430321	2.96800075154356	2.43671820744829	3.6151198912688
2019-10-01 17:15:00	UTC	0205551460	Lick Run	5.14	A	19.3	A	463	A	10	A	8.2	A	3	A	3	9.74021590242093	7.96760081071377	11.907198676194	2.81289359361402	2.30097705240395	3.43870025158587
2019-10-01 17:30:00	UTC	0205551460	Lick Run	5.14	A	19.3	A	463	A	10	A	8.2	A	3.1	A	3.1	10.0094901622579	8.20310380870347	12.2136566407993	2.89065776722256	2.36898836559851	3.52720277083043
2019-10-01 17:45:00	UTC	0205551460	Lick Run	5.14	A	19.3	A	463	A	9.9	A	8.2	A	2.9	A	2.9	9.46942621017002	7.7310938628686	11.5986216621335	2.73469177568923	2.23267580681519	3.34958576842829
2019-10-01 18:00:00	UTC	0205551460	Lick Run	5.14	A	19.2	A	464	A	9.5	A	8.2	A	3.1	A	3.1	10.0094901622579	8.20310380870347	12.2136566407993	2.89065776722256	2.36898836559851	3.52720277083043
2019-10-01 18:15:00	UTC	0205551460	Lick Run	5.14	A	19.2	A	464	A	9.5	A	8.2	A	2.8	A	2.8	9.19705983152945	7.49355160819173	11.2878263829218	2.65603462380787	2.16407557319746	3.25983066868735
2019-10-01 18:30:00	UTC	0205551460	Lick Run	5.14	A	19.4	A	463	A	9.8	A	8.2	A	3.2	A	3.2	10.277305968563	8.43763215494145	12.5180875430321	2.96800075154356	2.43671820744829	3.6151198912688
2019-10-01 18:45:00	UTC	0205551460	Lick Run	5.14	A	19.6	A	462	A	9.9	A	8.3	A	4.4	A	4.4	13.3937367276395	11.1845068719867	16.039346712606	3.86800011551753	3.22999285058186	4.63203034364255
2019-10-01 19:00:00	UTC	0205551460	Lick Run	5.14	A	19.6	A	463	A	9.8	A	8.2	A	4.1	A	4.1	12.6297676679371	10.5085611709095	15.1791504804328	3.64737218536846	3.03478533657609	4.38361280393181
2019-10-01 19:15:00	UTC	0205551460	Lick Run	5.14	A	19.6	A	464	A	9.7	A	8.2	A	2.9	A	2.9	9.46942621017002	7.7310938628686	11.5986216621335	2.73469177568923	2.23267580681519	3.34958576842829
2019-10-01 19:30:00	UTC	0205551460	Lick Run	5.14	A	19.7	A	463	A	9.7	A	8.2	A	2.9	A	2.9	9.46942621017002	7.7310938628686	11.5986216621335	2.73469177568923	2.23267580681519	3.34958576842829
2019-10-01 19:45:00	UTC	0205551460	Lick Run	5.14	A	19.6	A	463	A	9.6	A	8.2	A	3.2	A	3.2	10.277305968563	8.43763215494145	12.5180875430321	2.96800075154356	2.43671820744829	3.6151198912688
2019-10-01 20:00:00	UTC	0205551460	Lick Run	5.14	A	19.7	A	463	A	9.7	A	8.2	A	3.4	A	3.4	10.8087712420301	8.90387295239845	13.1212042655064	3.12148351598542	2.5713646840138	3.78929500010058
2019-10-01 20:15:00	UTC	0205551460	Lick Run	5.14	A	19.7	A	463	A	9.4	A	8.2	A	2.8	A	2.8	9.19705983152945	7.49355160819173	11.2878263829218	2.65603462380787	2.16407557319746	3.25983066868735
2019-10-01 20:30:00	UTC	0205551460	Lick Run	5.13	A	19.6	A	464	A	9.2	A	8.2	A	3.6	A	3.6	11.3325483453444	9.36446790845054	13.7142497849424	3.26637879051404	2.6991192473649	3.95285625617917
2019-10-01 20:45:00	UTC	0205551460	Lick Run	5.13	A	19.6	A	464	A	9.1	A	8.2	A	3	A	3	9.73811190253675	7.9659046231513	11.9045893608519	2.8068146023984	2.29601155145378	3.43125809068711
2019-10-01 21:00:00	UTC	0205551460	Lick Run	5.13	A	19.7	A	464	A	9	A	8.2	A	3.4	A	3.4	10.8064364217685	8.90193800518668	13.1183870377084	3.11473762594661	2.56580431942813	3.78111082167398
2019-10-01 21:15:00	UTC	0205551460	Lick Run	5.13	A	19.6	A	464	A	8.9	A	8.2	A	3.3	A	3.3	10.5414388822234	8.6693383107255	12.8178102785739	3.03835742298334	2.49876214272476	3.69447562533158
2019-10-01 21:30:00	UTC	0205551460	Lick Run	5.13	A	19.6	A	465	A	8.9	A	8.2	A	3.2	A	3.2	10.2750859509798	8.43581696497031	12.5153724575144	2.96158655566443	2.43145431860059	3.60730401537645
2019-10-01 21:45:00	UTC	0205551460	Lick Run	5.13	A	19.6	A	465	A	8.8	A	8.2	A	2.8	A	2.8	9.19507315967185	7.49197364528303	11.2853267262826	2.6502946231256	2.15941049341264	3.25276810999836
2019-10-01 22:00:00	UTC	0205551460	Lick Run	5.13	A	19.6	A	465	A	8.7	A	8.1	A	2.9	A	2.9	9.46738070400783	7.72945688625666	11.5960666724189	2.72878178772538	2.22786025402958	3.34233264027826
2019-10-01 22:15:00	UTC	0205551460	Lick Run	5.13	A	19.6	A	466	A	8.6	A	8.1	A	3	A	3	9.73811190253675	7.9659046231513	11.9045893608519	2.8068146023984	2.29601155145378	3.43125809068711
2019-10-01 22:30:00	UTC	0205551460	Lick Run	5.13	A	19.6	A	466	A	8.5	A	8.1	A	3.5	A	3.5	11.0701250428554	9.13364026545926	13.4171770403411	3.19074055952968	2.63258782880353	3.86723102144509
2019-10-01 22:45:00	UTC	0205551460	Lick Run	5.13	A	19.6	A	466	A	8.4	A	8.1	A	3.1	A	3.1	10.0073279960027	8.20134821573917	12.2109939713801	2.88441071855559	2.36387342450791	3.51957304780408
2019-10-01 23:00:00	UTC	0205551460	Lick Run	5.13	A	19.5	A	466	A	8.3	A	8.1	A	2.7	A	2.7	8.92112326913874	7.25342125507618	10.9722622724375	2.57133408531606	2.09065257206495	3.16253358719364
2019-10-01 23:15:00	UTC	0205551460	Lick Run	5.13	A	19.5	A	466	A	8.3	A	8.1	A	3.1	A	3.1	10.0073279960027	8.20134821573917	12.2109939713801	2.88441071855559	2.36387342450791	3.51957304780408
2019-10-01 23:30:00	UTC	0205551460	Lick Run	5.13	A	19.5	A	466	A	8.3	A	8.1	A	3.1	A	3.1	10.0073279960027	8.20134821573917	12.2109939713801	2.88441071855559	2.36387342450791	3.51957304780408
2019-10-01 23:45:00	UTC	0205551460	Lick Run	5.13	A	19.5	A	467	A	8.2	A	8.1	A	3	A	3	9.73811190253675	7.9659046231513	11.9045893608519	2.8068146023984	2.29601155145378	3.43125809068711
2019-10-02 00:00:00	UTC	0205551460	Lick Run	5.13	A	19.4	A	466	A	8.2	A	8.1	A	3	A	3	9.73811190253675	7.9659046231513	11.9045893608519	2.8068146023984	2.29601155145378	3.43125809068711
2019-10-02 00:15:00	UTC	0205551460	Lick Run	5.13	A	19.4	A	467	A	8.2	A	8.1	A	3.1	A	3.1	10.0073279960027	8.20134821573917	12.2109939713801	2.88441071855559	2.36387342450791	3.51957304780408
2019-10-02 00:30:00	UTC	0205551460	Lick Run	5.13	A	19.4	A	466	A	8.2	A	8.1	A	3.3	A	3.3	10.5414388822234	8.6693383107255	12.8178102785739	3.03835742298334	2.49876214272476	3.69447562533158
2019-10-02 00:45:00	UTC	0205551460	Lick Run	5.13	A	19.4	A	467	A	8.2	A	8.1	A	3.3	A	3.3	10.5414388822234	8.6693383107255	12.8178102785739	3.03835742298334	2.49876214272476	3.69447562533158
2019-10-02 01:00:00	UTC	0205551460	Lick Run	5.13	A	19.4	A	467	A	8.2	A	8.1	A	3.1	A	3.1	10.0073279960027	8.20134821573917	12.2109939713801	2.88441071855559	2.36387342450791	3.51957304780408
2019-10-02 01:15:00	UTC	0205551460	Lick Run	5.13	A	19.4	A	467	A	8.2	A	8.1	A	3.7	A	3.7	11.5937473081385	9.59444247050184	14.0096703959848	3.34166413024308	2.76540478252882	4.03800529669363
2019-10-02 01:30:00	UTC	0205551460	Lick Run	5.13	A	19.3	A	467	A	8.2	A	8	A	3.5	A	3.5	11.0701250428554	9.13364026545926	13.4171770403411	3.19074055952968	2.63258782880353	3.86723102144509
2019-10-02 01:45:00	UTC	0205551460	Lick Run	5.13	A	19.3	A	467	A	8.2	A	8	A	3.1	A	3.1	10.0073279960027	8.20134821573917	12.2109939713801	2.88441071855559	2.36387342450791	3.51957304780408
2019-10-02 02:00:00	UTC	0205551460	Lick Run	4.9	A	19.3	A	467	A	8.2	A	8	A	3.7	A	3.7	11.5349013397247	9.54446810211343	13.940425751721	3.17564220845118	2.62766146580763	3.83790056950775
2019-10-02 02:15:00	UTC	0205551460	Lick Run	4.9	A	19.3	A	467	A	8.2	A	8	A	3.7	A	3.7	11.5349013397247	9.54446810211343	13.940425751721	3.17564220845118	2.62766146580763	3.83790056950775
2019-10-02 02:30:00	UTC	0205551460	Lick Run	4.9	A	19.3	A	467	A	8.2	A	8	A	3.4	A	3.4	10.7515865790524	8.85623866813928	13.0525630912279	2.95998995940012	2.43818689855668	3.59346552347405
2019-10-02 02:45:00	UTC	0205551460	Lick Run	4.9	A	19.3	A	467	A	8.2	A	8	A	3	A	3	9.68868451636067	7.92584523603535	11.8436084558879	2.66736529323941	2.18204282185966	3.26063152212316
2019-10-02 03:00:00	UTC	0205551460	Lick Run	4.9	A	19.3	A	467	A	8.2	A	8	A	4.1	A	4.1	12.5629488786958	10.4504707404406	15.1024473871759	3.45867117080632	2.8770905796338	4.15781357474306
2019-10-02 03:15:00	UTC	0205551460	Lick Run	4.9	A	19.3	A	467	A	8.2	A	8	A	3.3	A	3.3	10.4879340780378	8.62505554518512	12.7531655476318	2.88740450886815	2.37454050388779	3.5110392028192
2019-10-02 03:30:00	UTC	0205551460	Lick Run	4.9	A	19.3	A	467	A	8.2	A	8	A	4.1	A	4.1	12.5629488786958	10.4504707404406	15.1024473871759	3.45867117080632	2.8770905796338	4.15781357474306
2019-10-02 03:45:00	UTC	0205551460	Lick Run	4.9	A	19.3	A	467	A	8.2	A	8	A	3.7	A	3.7	11.5349013397247	9.54446810211343	13.940425751721	3.17564220845118	2.62766146580763	3.83790056950775
2019-10-02 04:00:00	UTC	0205551460	Lick Run	4.9	A	19.3	A	467	A	8.2	A	8	A	6.2	A	6.2	17.7201088507501	15.0253547575492	20.8981593279631	4.87847480853569	4.13658941327061	5.75341521234038
2019-10-02 04:15:00	UTC	0205551460	Lick Run	4.9	A	19.3	A	467	A	8.2	A	8	A	3.6	A	3.6	11.2750281351609	9.31592269652578	13.6461264857939	3.10409722571117	2.56474125390844	3.75687784176445
2019-10-02 04:30:00	UTC	0205551460	Lick Run	4.9	A	19.3	A	467	A	8.2	A	8	A	3.5	A	3.5	11.0139368052394	9.08652008851894	13.350193778043	3.03221688420329	2.50158504795058	3.67540541561039
2019-10-02 04:45:00	UTC	0205551460	Lick Run	4.9	A	19.3	A	467	A	8.2	A	8	A	3.4	A	3.4	10.7515865790524	8.85623866813928	13.0525630912279	2.95998995940012	2.43818689855668	3.59346552347405
2019-10-02 05:00:00	UTC	0205551460	Lick Run	5.12	A	19.3	A	467	A	8.2	A	8	A	3.5	A	3.5	11.0677291017322	9.13164082795902	13.4143063417781	3.18383155675277	2.62688090445198	3.85886675128482
2019-10-02 05:15:00	UTC	0205551460	Lick Run	5.12	A	19.3	A	467	A	8.2	A	8	A	3.4	A	3.4	10.8040975515825	8.899998853324	13.1155661734176	3.10799319451901	2.56024491960518	3.77292876287245
2019-10-02 05:30:00	UTC	0205551460	Lick Run	4.89	A	19.3	A	467	A	8.2	A	8	A	4	A	4	12.3047963926175	10.2227360452115	14.8109090946053	3.38068644516359	2.80864990185995	4.06922943046204
2019-10-02 05:45:00	UTC	0205551460	Lick Run	4.89	A	19.3	A	467	A	8.2	A	8	A	5.2	A	5.2	15.30516159999	12.878342226119	18.1892954457075	4.20502304232911	3.53826553571741	4.99742560529266
2019-10-02 06:00:00	UTC	0205551460	Lick Run	4.89	A	19.3	A	467	A	8.2	A	8	A	5.8	A	5.8	16.760218245934	14.1711305180342	19.8223363544537	4.60479319072744	3.8934531971375	5.446096114616
2019-10-02 06:15:00	UTC	0205551460	Lick Run	4.89	A	19.3	A	467	A	8.2	A	8	A	5.4	A	5.4	15.7931721206003	13.3116663825205	18.7372698851906	4.3391016974716	3.6573193627915	5.14797907247299
2019-10-02 06:30:00	UTC	0205551460	Lick Run	5.12	A	19.3	A	467	A	8.2	A	8	A	5.1	A	5.1	15.1369596754155	12.73127848736	17.9972143758099	4.35441900004032	3.66238149066373	5.17722276509097
2019-10-02 06:45:00	UTC	0205551460	Lick Run	4.89	A	19.3	A	467	A	8.2	A	8	A	3.8	A	3.8	11.7909223599566	9.76988114150464	14.2300451852901	3.23950190855636	2.68423009142683	3.90963973209982
2019-10-02 07:00:00	UTC	0205551460	Lick Run	4.89	A	19.3	A	467	A	8.2	A	8	A	3.6	A	3.6	11.2724731979716	9.31375490904034	13.6431174365186	3.09706037612428	2.55891149840234	3.74838402162315
2019-10-02 07:15:00	UTC	0205551460	Lick Run	4.89	A	19.3	A	467	A	8.2	A	8	A	3.6	A	3.6	11.2724731979716	9.31375490904034	13.6431174365186	3.09706037612428	2.55891149840234	3.74838402162315
2019-10-02 07:30:00	UTC	0205551460	Lick Run	4.89	A	19.3	A	468	A	8.2	A	8	A	3.4	A	3.4	10.749150254454	8.85419796727367	13.0496552731139	2.95327979454109	2.43265033371184	3.58533301065775
2019-10-02 07:45:00	UTC	0205551460	Lick Run	4.89	A	19.3	A	468	A	8.2	A	8	A	3.6	A	3.6	11.2724731979716	9.31375490904034	13.6431174365186	3.09706037612428	2.55891149840234	3.74838402162315
2019-10-02 08:00:00	UTC	0205551460	Lick Run	4.89	A	19.2	A	468	A	8.2	A	8	A	3.9	A	3.9	12.0484139248074	9.99670820182351	14.5212078989174	3.31024653652575	2.74654978723881	3.98963535396051
2019-10-02 08:15:00	UTC	0205551460	Lick Run	4.89	A	19.2	A	468	A	8.2	A	8	A	3.3	A	3.3	10.4855574974658	8.62307810693941	12.7503096538326	2.88085889197924	2.36915121075935	3.50308917295144
2019-10-02 08:30:00	UTC	0205551460	Lick Run	4.89	A	19.2	A	468	A	8.2	A	8	A	4.1	A	4.1	12.5601020968598	10.4479821210696	15.0991993339467	3.45083051794343	2.87053522943323	4.14843585317046
2019-10-02 08:45:00	UTC	0205551460	Lick Run	4.89	A	19.2	A	468	A	8.2	A	8	A	3.9	A	3.9	12.0484139248074	9.99670820182351	14.5212078989174	3.31024653652575	2.74654978723881	3.98963535396051
2019-10-02 09:00:00	UTC	0205551460	Lick Run	4.89	A	19.2	A	469	A	8.2	A	8	A	4.4	A	4.4	13.3198571169829	11.1191918758001	15.9560690739564	3.65956972956633	3.05494703498253	4.38385688923567
2019-10-02 09:15:00	UTC	0205551460	Lick Run	4.89	A	19.2	A	469	A	8.2	A	8	A	4.9	A	4.9	14.5671550486185	12.2236471973479	17.3599583483178	4.00225912287404	3.35839107547763	4.76956903667046
2019-10-02 09:30:00	UTC	0205551460	Lick Run	4.89	A	19.1	A	469	A	8.2	A	8	A	6.3	A	6.3	17.9534176592117	15.2327006501389	21.1600827095067	4.93261926392158	4.18511472827423	5.81363579794698
2019-10-02 09:45:00	UTC	0205551460	Lick Run	4.89	A	19.1	A	469	A	8.2	A	8	A	4	A	4	12.3047963926175	10.2227360452115	14.8109090946053	3.38068644516359	2.80864990185995	4.06922943046204
2019-10-02 10:00:00	UTC	0205551460	Lick Run	4.89	A	19.1	A	469	A	8.2	A	8	A	3.9	A	3.9	12.0484139248074	9.99670820182351	14.5212078989174	3.31024653652575	2.74654978723881	3.98963535396051
2019-10-02 10:15:00	UTC	0205551460	Lick Run	5.11	A	19	A	469	A	8.2	A	8	A	3.7	A	3.7	11.588724406516	9.59019676104888	14.0037307592729	3.32719409394407	2.7534045080218	4.02055727973285
2019-10-02 10:30:00	UTC	0205551460	Lick Run	5.11	A	19	A	469	A	8.3	A	8	A	4.4	A	4.4	13.3850420450766	11.1768576041302	16.0294920892848	3.84292794248618	3.20894460035708	4.60216582408362
2019-10-02 10:45:00	UTC	0205551460	Lick Run	4.89	A	19	A	470	A	8.3	A	8	A	4.5	A	4.5	13.5711468170891	11.3414693015832	16.2391680507638	3.72861042360561	3.11601673954601	4.4616370363421
2019-10-02 11:00:00	UTC	0205551460	Lick Run	4.89	A	18.9	A	470	A	8.3	A	8	A	4.1	A	4.1	12.5601020968598	10.4479821210696	15.0991993339467	3.45083051794343	2.87053522943323	4.14843585317046
2019-10-02 11:15:00	UTC	0205551460	Lick Run	4.89	A	18.9	A	470	A	8.3	A	8	A	5.1	A	5.1	15.0599763811665	12.6607487415165	17.9138606437684	4.13765952655989	3.47848272253793	4.92175115512454
2019-10-02 11:30:00	UTC	0205551460	Lick Run	4.88	A	18.8	A	470	A	8.3	A	8	A	4.7	A	4.7	14.0677400652518	11.7810335364733	16.7982978684173	3.85714316193962	3.23016580737311	4.60581724248904
2019-10-02 11:45:00	UTC	0205551460	Lick Run	4.88	A	18.8	A	470	A	8.4	A	8	A	3.6	A	3.6	11.2699136113418	9.3115821964541	13.6401043482678	3.09002512272812	2.55308282846416	3.73989247533926
2019-10-02 12:00:00	UTC	0205551460	Lick Run	4.88	A	18.8	A	470	A	8.5	A	8.1	A	3.8	A	3.8	11.7882450515526	9.76758032708729	14.2269340759949	3.2321430863068	2.67811002283019	3.90079154377716
2019-10-02 12:15:00	UTC	0205551460	Lick Run	5.11	A	18.7	A	470	A	8.6	A	8.1	A	5.4	A	5.4	15.8704609969006	13.3834784572705	18.8195866312554	4.55650701878518	3.84247902680475	5.40321913728264
2019-10-02 12:30:00	UTC	0205551460	Lick Run	5.11	A	18.7	A	470	A	8.6	A	8.1	A	3.9	A	3.9	12.1073766440343	10.0474231379951	14.5896681355213	3.47610234311353	2.8846770146072	4.18878350630346
2019-10-02 12:45:00	UTC	0205551460	Lick Run	4.88	A	18.6	A	470	A	8.7	A	8.1	A	3.8	A	3.8	11.7882450515526	9.76758032708729	14.2269340759949	3.2321430863068	2.67811002283019	3.90079154377716
2019-10-02 13:00:00	UTC	0205551460	Lick Run	5.11	A	18.6	A	470	A	8.8	A	8.1	A	3.8	A	3.8	11.8486249628781	9.81921683835075	14.2974654518901	3.40181314309968	2.81915758160123	4.10489031762208
2019-10-02 13:15:00	UTC	0205551460	Lick Run	5.11	A	18.6	A	470	A	9	A	8.1	A	3.5	A	3.5	11.0653289965417	9.12963703722665	13.4114319443855	3.17692405077308	2.62117497703492	3.85050464498081
2019-10-02 13:30:00	UTC	0205551460	Lick Run	5.11	A	18.6	A	470	A	9	A	8.1	A	3.3	A	3.3	10.5368718851121	8.66557612223423	12.812266323343	3.02520076196464	2.4879402325168	3.67848050792339
2019-10-02 13:45:00	UTC	0205551460	Lick Run	5.11	A	18.6	A	469	A	9.1	A	8.1	A	3.3	A	3.3	10.5368718851121	8.66557612223423	12.812266323343	3.02520076196464	2.4879402325168	3.67848050792339
2019-10-02 14:00:00	UTC	0205551460	Lick Run	5.11	A	18.6	A	469	A	9.2	A	8.1	A	3.3	A	3.3	10.5368718851121	8.66557612223423	12.812266323343	3.02520076196464	2.4879402325168	3.67848050792339
2019-10-02 14:15:00	UTC	0205551460	Lick Run	5.1	A	18.6	A	469	A	9.2	A	8.1	A	3.3	A	3.3	10.534582424085	8.66368887676563	12.809488940382	3.01862457190481	2.48253068550221	3.67048607266828
2019-10-02 14:30:00	UTC	0205551460	Lick Run	5.1	A	18.7	A	469	A	9.3	A	8.1	A	3.6	A	3.6	11.3251773266248	9.35827472518203	13.7054794014932	3.2451650367431	2.68156030290151	3.92722703431467
2019-10-02 14:45:00	UTC	0205551460	Lick Run	5.1	A	18.8	A	469	A	9.5	A	8.2	A	4.2	A	4.2	12.8742748484528	10.7249009148994	15.4544041188523	3.68905010550253	3.07315925109123	4.42837144742037
2019-10-02 15:00:00	UTC	0205551460	Lick Run	5.1	A	18.9	A	468	A	9.6	A	8.2	A	3.7	A	3.7	11.5862063980242	9.58806696175627	14.0007552338817	3.31996142991634	2.74740595903023	4.01183664172538
2019-10-02 15:15:00	UTC	0205551460	Lick Run	5.1	A	19	A	468	A	9.7	A	8.2	A	4.7	A	4.7	14.1367233430704	11.8430484256961	16.8746204266884	4.05079752872304	3.3935580495655	4.83532633862257
2019-10-02 15:30:00	UTC	0205551460	Lick Run	5.1	A	19.1	A	467	A	9.8	A	8.2	A	3.2	A	3.2	10.2684027365269	8.4303476749948	12.5072059687714	2.94235229901739	2.41566809361694	3.58386860943727
2019-10-02 15:45:00	UTC	0205551460	Lick Run	5.1	A	19.2	A	467	A	9.9	A	8.2	A	3	A	3	9.73177795160715	7.96079390910878	11.8967408503092	2.7885855243659	2.28112013732649	3.40894330792104
2019-10-02 16:00:00	UTC	0205551460	Lick Run	5.1	A	19.4	A	467	A	10	A	8.2	A	3.5	A	3.5	11.0629247118767	9.12762887585898	13.408553836402	3.17001804419454	2.61547004890315	3.84214470539749
2019-10-02 16:15:00	UTC	0205551460	Lick Run	4.88	A	19.6	A	466	A	10.1	A	8.2	A	3.5	A	3.5	11.0089407164087	9.08230700438947	13.3442720708325	3.01847064329691	2.4902193382964	3.65878012604238
2019-10-02 16:30:00	UTC	0205551460	Lick Run	4.88	A	19.7	A	466	A	10.2	A	8.3	A	3.2	A	3.2	10.2182957873042	8.38911334661864	12.4463175645283	2.80168879577398	2.30015702803414	3.41257575578398
2019-10-02 16:45:00	UTC	0205551460	Lick Run	5.1	A	19.8	A	466	A	10.1	A	8.3	A	3.6	A	3.6	11.3251773266248	9.35827472518203	13.7054794014932	3.2451650367431	2.68156030290151	3.92722703431467
2019-10-02 17:00:00	UTC	0205551460	Lick Run	5.1	A	19.8	A	466	A	10.1	A	8.3	A	3.6	A	3.6	11.3251773266248	9.35827472518203	13.7054794014932	3.2451650367431	2.68156030290151	3.92722703431467
2019-10-02 17:15:00	UTC	0205551460	Lick Run	5.1	A	20	A	465	A	10.2	A	8.3	A	3.2	A	3.2	10.2684027365269	8.4303476749948	12.5072059687714	2.94235229901739	2.41566809361694	3.58386860943727
2019-10-02 17:30:00	UTC	0205551460	Lick Run	5.1	A	19.9	A	465	A	10	A	8.3	A	3.4	A	3.4	10.7994076015306	8.89610786836515	13.1099134891032	3.09450871763695	2.54912902331725	3.75657101540887
2019-10-02 17:45:00	UTC	0205551460	Lick Run	5.1	A	19.8	A	465	A	9.9	A	8.3	A	3.1	A	3.1	10.0008189391037	8.19605850199417	12.2029850602457	2.86567768644817	2.34853386597694	3.49669584142482
2019-10-02 18:00:00	UTC	0205551460	Lick Run	5.1	A	19.7	A	465	A	9.7	A	8.3	A	3	A	3	9.73177795160715	7.96079390910878	11.8967408503092	2.7885855243659	2.28112013732649	3.40894330792104
2019-10-02 18:15:00	UTC	0205551460	Lick Run	5.1	A	19.8	A	466	A	9.7	A	8.3	A	4.1	A	4.1	12.6188264979015	10.4990915252326	15.1665295803404	3.61585283609166	3.00845485705121	4.34588263860048
2019-10-02 18:30:00	UTC	0205551460	Lick Run	5.1	A	20	A	465	A	9.9	A	8.3	A	3.8	A	3.8	11.846050482959	9.81702595695187	14.2944423963186	3.3944182719697	2.81301285458937	4.09599102481304
2019-10-02 18:45:00	UTC	0205551460	Lick Run	5.1	A	20.1	A	465	A	9.8	A	8.3	A	7.9	A	7.9	21.7728405203965	18.6476954782038	25.4217248925324	6.23888339843165	5.34339089238211	7.2844504254252
2019-10-02 19:00:00	UTC	0205551460	Lick Run	5.1	A	20	A	466	A	9.7	A	8.3	A	3.6	A	3.6	11.3251773266248	9.35827472518203	13.7054794014932	3.2451650367431	2.68156030290151	3.92722703431467
2019-10-02 19:15:00	UTC	0205551460	Lick Run	5.1	A	20.1	A	466	A	9.6	A	8.3	A	3.2	A	3.2	10.2684027365269	8.4303476749948	12.5072059687714	2.94235229901739	2.41566809361694	3.58386860943727
2019-10-02 19:30:00	UTC	0205551460	Lick Run	5.1	A	20.1	A	465	A	9.6	A	8.3	A	3.1	A	3.1	10.0008189391037	8.19605850199417	12.2029850602457	2.86567768644817	2.34853386597694	3.49669584142482
2019-10-02 19:45:00	UTC	0205551460	Lick Run	4.87	A	20.1	A	465	A	9.5	A	8.3	A	2.7	A	2.7	8.86979781328988	7.2127273195506	10.9075679369428	2.42696930023419	1.97355882783274	2.98454745873856
2019-10-02 20:00:00	UTC	0205551460	Lick Run	4.87	A	20	A	466	A	9.3	A	8.2	A	4.8	A	4.8	14.3129713000056	11.9982079949806	17.0743120573079	3.91633977137552	3.28297026320172	4.67190256846844
2019-10-02 20:15:00	UTC	0205551460	Lick Run	4.87	A	20	A	466	A	9.1	A	8.2	A	3.5	A	3.5	11.0064358417327	9.08019327142447	13.3413052252328	3.01159986452666	2.48453806657476	3.65047083239932
2019-10-02 20:30:00	UTC	0205551460	Lick Run	4.87	A	20	A	466	A	9	A	8.2	A	3.1	A	3.1	9.94975333239497	8.15431839063639	12.140510908819	2.72246858281755	2.23119859268464	3.32190743070991
2019-10-02 20:45:00	UTC	0205551460	Lick Run	4.87	A	20	A	466	A	8.9	A	8.2	A	3	A	3	9.68208610652135	7.92046659262421	11.8355137639732	2.64922901709703	2.16721166237042	3.23845358849371
2019-10-02 21:00:00	UTC	0205551460	Lick Run	4.87	A	20	A	467	A	8.8	A	8.2	A	3.2	A	3.2	10.2159708088155	8.38719026412855	12.4435068574677	2.79531146560461	2.29491739436991	3.40481370218814
2019-10-02 21:15:00	UTC	0205551460	Lick Run	4.87	A	20	A	467	A	8.7	A	8.2	A	3	A	3	9.68208610652135	7.92046659262421	11.8355137639732	2.64922901709703	2.16721166237042	3.23845358849371
2019-10-02 21:30:00	UTC	0205551460	Lick Run	4.87	A	20	A	467	A	8.6	A	8.2	A	3.3	A	3.3	10.4807913449559	8.61910973471474	12.7445862272849	2.86777211519477	2.35837559793751	3.48719555607723
2019-10-02 21:45:00	UTC	0205551460	Lick Run	4.87	A	20	A	467	A	8.5	A	8.2	A	3.6	A	3.6	11.2673493572566	9.30940453823763	13.6370872075674	3.08299146843039	2.54725524677811	3.73140320603394
2019-10-02 22:00:00	UTC	0205551460	Lick Run	4.87	A	20	A	467	A	8.5	A	8.2	A	3.2	A	3.2	10.2159708088155	8.38719026412855	12.4435068574677	2.79531146560461	2.29491739436991	3.40481370218814
2019-10-02 22:15:00	UTC	0205551460	Lick Run	4.87	A	20	A	467	A	8.4	A	8.2	A	3.3	A	3.3	10.4807913449559	8.61910973471474	12.7445862272849	2.86777211519477	2.35837559793751	3.48719555607723
2019-10-02 22:30:00	UTC	0205551460	Lick Run	4.87	A	19.9	A	468	A	8.3	A	8.1	A	3.4	A	3.4	10.7442642873056	8.85010263707642	13.0438278299567	2.93986403385914	2.42158027231733	3.56907455696597
2019-10-02 22:45:00	UTC	0205551460	Lick Run	4.87	A	19.9	A	468	A	8.3	A	8.1	A	3.6	A	3.6	11.2673493572566	9.30940453823763	13.6370872075674	3.08299146843039	2.54725524677811	3.73140320603394
2019-10-02 23:00:00	UTC	0205551460	Lick Run	4.87	A	19.8	A	469	A	8.2	A	8.1	A	4	A	4	12.2992033150701	10.2178712873386	14.8044928274714	3.36532911926008	2.79583147779976	4.05083073528187
2019-10-02 23:15:00	UTC	0205551460	Lick Run	4.87	A	19.8	A	469	A	8.1	A	8.1	A	3.4	A	3.4	10.7442642873056	8.85010263707642	13.0438278299567	2.93986403385914	2.42158027231733	3.56907455696597
2019-10-02 23:30:00	UTC	0205551460	Lick Run	4.87	A	19.8	A	469	A	8.1	A	8.1	A	3.7	A	3.7	11.5270455770185	9.53775805777195	13.9312382354245	3.15404999377858	2.60973772869893	3.81188931510532
2019-10-02 23:45:00	UTC	0205551460	Lick Run	5.09	A	19.8	A	469	A	8.1	A	8.1	A	3.2	A	3.2	10.2661672301388	8.42851661873812	12.504476690817	2.93594366518829	2.41040783955591	3.57606089048704
2019-10-03 00:00:00	UTC	0205551460	Lick Run	4.86	A	19.7	A	469	A	8.1	A	8.1	A	8.9	A	8.9	23.9134686371946	20.538137969388	27.8435164431379	6.52980850940501	5.60814117410184	7.60294683136732
2019-10-03 00:15:00	UTC	0205551460	Lick Run	4.86	A	19.7	A	468	A	8.1	A	8.1	A	2.8	A	2.8	9.14008719936096	7.4480281956225	11.2165517929997	2.49579097355459	2.03375757101249	3.0627901144459
2019-10-03 00:30:00	UTC	0205551460	Lick Run	4.86	A	19.7	A	468	A	8.1	A	8.1	A	2.8	A	2.8	9.14008719936096	7.4480281956225	11.2165517929997	2.49579097355459	2.03375757101249	3.0627901144459
2019-10-03 00:45:00	UTC	0205551460	Lick Run	4.86	A	19.7	A	469	A	8.1	A	8.1	A	3	A	3	9.67987860463061	7.91866554261332	11.8328081033541	2.64318634161722	2.16226974128144	3.23106497914149
2019-10-03 01:00:00	UTC	0205551460	Lick Run	4.86	A	19.7	A	469	A	8.1	A	8.1	A	2.9	A	2.9	9.41076636167483	7.68386734490429	11.5257746573101	2.56970258897982	2.09815577719475	3.14722646792144
2019-10-03 01:15:00	UTC	0205551460	Lick Run	4.86	A	19.6	A	468	A	8.1	A	8.1	A	3.1	A	3.1	9.94748480275663	8.15245423148004	12.1377503131483	2.71625885385724	2.22610804902029	3.31433245767424
2019-10-03 01:30:00	UTC	0205551460	Lick Run	4.86	A	19.6	A	468	A	8.1	A	8.1	A	2.3	A	2.3	7.76069192578148	6.25194200578399	9.63354092395124	2.11913348685093	1.70715443790442	2.63053338080267
2019-10-03 01:45:00	UTC	0205551460	Lick Run	4.86	A	19.6	A	468	A	8.1	A	8.1	A	3	A	3	9.67987860463061	7.91866554261332	11.8328081033541	2.64318634161722	2.16226974128144	3.23106497914149
2019-10-03 02:00:00	UTC	0205551460	Lick Run	4.86	A	19.6	A	468	A	8.1	A	8.1	A	3.8	A	3.8	11.7828757694201	9.76296296770321	14.2206993775221	3.21743046279579	2.66587334655242	3.88310224726678
2019-10-03 02:15:00	UTC	0205551460	Lick Run	4.86	A	19.6	A	468	A	8.1	A	8.1	A	3.2	A	3.2	10.2136415819703	8.38526279661676	12.44069230687	2.78893558796525	2.28967872430609	3.39705375747696
2019-10-03 02:30:00	UTC	0205551460	Lick Run	4.86	A	19.6	A	468	A	8.1	A	8.1	A	2.9	A	2.9	9.41076636167483	7.68386734490429	11.5257746573101	2.56970258897982	2.09815577719475	3.14722646792144
2019-10-03 02:45:00	UTC	0205551460	Lick Run	4.86	A	19.6	A	468	A	8.1	A	8.1	A	3.2	A	3.2	10.2136415819703	8.38526279661676	12.44069230687	2.78893558796525	2.28967872430609	3.39705375747696
2019-10-03 03:00:00	UTC	0205551460	Lick Run	4.86	A	19.6	A	468	A	8.1	A	8.1	A	3.1	A	3.1	9.94748480275663	8.15245423148004	12.1377503131483	2.71625885385724	2.22610804902029	3.31433245767424
2019-10-03 03:15:00	UTC	0205551460	Lick Run	4.86	A	19.6	A	468	A	8.1	A	8.1	A	3.1	A	3.1	9.94748480275663	8.15245423148004	12.1377503131483	2.71625885385724	2.22610804902029	3.31433245767424
2019-10-03 03:30:00	UTC	0205551460	Lick Run	4.86	A	19.6	A	468	A	8.1	A	8.1	A	3.2	A	3.2	10.2136415819703	8.38526279661676	12.44069230687	2.78893558796525	2.28967872430609	3.39705375747696
2019-10-03 03:45:00	UTC	0205551460	Lick Run	4.86	A	19.5	A	468	A	8.1	A	8.1	A	2.8	A	2.8	9.14008719936096	7.4480281956225	11.2165517929997	2.49579097355459	2.03375757101249	3.0627901144459
2019-10-03 04:00:00	UTC	0205551460	Lick Run	4.86	A	19.5	A	468	A	8.1	A	8.1	A	3	A	3	9.67987860463061	7.91866554261332	11.8328081033541	2.64318634161722	2.16226974128144	3.23106497914149
2019-10-03 04:15:00	UTC	0205551460	Lick Run	4.86	A	19.5	A	468	A	8.1	A	8.1	A	2.7	A	2.7	8.86777551197714	7.21111436811866	10.9050333300063	2.42143358105471	1.96906591334037	2.97772692510467
2019-10-03 04:30:00	UTC	0205551460	Lick Run	4.86	A	19.5	A	468	A	8.1	A	8.1	A	3.1	A	3.1	9.94748480275663	8.15245423148004	12.1377503131483	2.71625885385724	2.22610804902029	3.31433245767424
2019-10-03 04:45:00	UTC	0205551460	Lick Run	4.86	A	19.5	A	468	A	8.1	A	8.1	A	3.2	A	3.2	10.2136415819703	8.38526279661676	12.44069230687	2.78893558796525	2.28967872430609	3.39705375747696
2019-10-03 05:00:00	UTC	0205551460	Lick Run	4.86	A	19.5	A	469	A	8.1	A	8.1	A	2.9	A	2.9	9.41076636167483	7.68386734490429	11.5257746573101	2.56970258897982	2.09815577719475	3.14722646792144
2019-10-03 05:15:00	UTC	0205551460	Lick Run	4.86	A	19.5	A	469	A	8.1	A	8.1	A	3.1	A	3.1	9.94748480275663	8.15245423148004	12.1377503131483	2.71625885385724	2.22610804902029	3.31433245767424
2019-10-03 05:30:00	UTC	0205551460	Lick Run	4.86	A	19.5	A	469	A	8.1	A	8.1	A	3.3	A	3.3	10.4784017394044	8.61711876304824	12.7417186685626	2.86123096071913	2.35298928311836	3.47925197505708
2019-10-03 05:45:00	UTC	0205551460	Lick Run	4.86	A	19.5	A	469	A	8.1	A	8.1	A	3.2	A	3.2	10.2136415819703	8.38526279661676	12.44069230687	2.78893558796525	2.28967872430609	3.39705375747696
2019-10-03 06:00:00	UTC	0205551460	Lick Run	4.85	A	19.5	A	469	A	8.1	A	8.1	A	3.3	A	3.3	10.4760077584129	8.6151232423618	12.7388471954395	2.85469129915205	2.34760396596144	3.47131054965524
2019-10-03 06:15:00	UTC	0205551460	Lick Run	4.85	A	19.5	A	468	A	8.1	A	8.1	A	3.3	A	3.3	10.4760077584129	8.6151232423618	12.7388471954395	2.85469129915205	2.34760396596144	3.47131054965524
2019-10-03 06:30:00	UTC	0205551460	Lick Run	4.85	A	19.5	A	468	A	8.1	A	8.1	A	3.4	A	3.4	10.7393604478561	8.84598860587815	13.0379845563373	2.92645438376394	2.41051431880806	3.55282488613714
2019-10-03 06:45:00	UTC	0205551460	Lick Run	4.85	A	19.5	A	468	A	8.1	A	8.1	A	3.8	A	3.8	11.7801837576688	9.76064637896646	14.2175757605039	3.21007666765267	2.65975674462052	3.87426114551624
2019-10-03 07:00:00	UTC	0205551460	Lick Run	4.85	A	19.5	A	468	A	8.1	A	8.1	A	3.6	A	3.6	11.2622067741264	9.30503430217063	13.6310407145508	3.0689289688175	2.53560335895954	3.7144315108937
2019-10-03 07:15:00	UTC	0205551460	Lick Run	4.85	A	19.4	A	468	A	8.1	A	8.1	A	3.3	A	3.3	10.4760077584129	8.6151232423618	12.7388471954395	2.85469129915205	2.34760396596144	3.47131054965524
2019-10-03 07:30:00	UTC	0205551460	Lick Run	4.85	A	19.4	A	468	A	8.1	A	8.1	A	3.4	A	3.4	10.7393604478561	8.84598860587815	13.0379845563373	2.92645438376394	2.41051431880806	3.55282488613714
2019-10-03 07:45:00	UTC	0205551460	Lick Run	4.85	A	19.4	A	469	A	8.1	A	8.1	A	3.1	A	3.1	9.94521211937193	8.15058581418988	12.1349859205345	2.71005054216319	2.22101843978446	3.30675955206917
2019-10-03 08:00:00	UTC	0205551460	Lick Run	4.85	A	19.4	A	469	A	8.1	A	8.1	A	4.5	A	4.5	13.5587868723953	11.3304136746138	16.225418306036	3.69474248246911	3.08751521367847	4.42139424974622
2019-10-03 08:15:00	UTC	0205551460	Lick Run	4.85	A	19.4	A	469	A	8.1	A	8.1	A	4	A	4	12.2935897786937	10.2129843276916	14.7980594895285	3.34997878828399	2.78301793688768	4.03244180829927
2019-10-03 08:30:00	UTC	0205551460	Lick Run	4.85	A	19.3	A	469	A	8.1	A	8.1	A	4.6	A	4.6	13.8089102566061	11.5517223624169	16.5071490200795	3.76290060769076	3.1478213913816	4.49816530954599
2019-10-03 08:45:00	UTC	0205551460	Lick Run	4.85	A	19.3	A	469	A	8.1	A	8.1	A	5.8	A	5.8	16.744953849095	14.1566182119808	19.8065297240991	4.56296665295294	3.85765033466163	5.39723999577758
2019-10-03 09:00:00	UTC	0205551460	Lick Run	4.85	A	19.3	A	469	A	8.1	A	8.1	A	6.5	A	6.5	18.4093961047673	15.6371517845758	21.6731198629481	5.0165238605059	4.26109279148829	5.90588209984399
2019-10-03 09:15:00	UTC	0205551460	Lick Run	4.85	A	19.3	A	469	A	8.2	A	8.1	A	4.5	A	4.5	13.5587868723953	11.3304136746138	16.225418306036	3.69474248246911	3.08751521367847	4.42139424974622
2019-10-03 09:30:00	UTC	0205551460	Lick Run	4.85	A	19.2	A	469	A	8.2	A	8.1	A	4.2	A	4.2	12.8026909626697	10.6621916690941	15.3729084012565	3.48870784937284	2.90542604487968	4.18908699456491
2019-10-03 09:45:00	UTC	0205551460	Lick Run	4.85	A	19.2	A	470	A	8.2	A	8.1	A	5.7	A	5.7	16.5044943048204	13.9428964555053	19.5367105484236	4.49744190491258	3.79941158067061	5.32371480651579
2019-10-03 10:00:00	UTC	0205551460	Lick Run	4.85	A	19.1	A	470	A	8.2	A	8.1	A	4.7	A	4.7	14.0581199575554	11.7723375515984	16.7877225635774	3.8308097560391	3.2079385920883	4.57462104267126
2019-10-03 10:15:00	UTC	0205551460	Lick Run	4.85	A	19.1	A	470	A	8.2	A	8.1	A	4	A	4	12.2935897786937	10.2129843276916	14.7980594895285	3.34997878828399	2.78301793688768	4.03244180829927
2019-10-03 10:30:00	UTC	0205551460	Lick Run	4.85	A	19.1	A	470	A	8.2	A	8.1	A	3.8	A	3.8	11.7801837576688	9.76064637896646	14.2175757605039	3.21007666765267	2.65975674462052	3.87426114551624
2019-10-03 10:45:00	UTC	0205551460	Lick Run	4.85	A	19	A	470	A	8.2	A	8.1	A	3.6	A	3.6	11.2622067741264	9.30503430217063	13.6310407145508	3.0689289688175	2.53560335895954	3.7144315108937
2019-10-03 11:00:00	UTC	0205551460	Lick Run	4.85	A	19	A	470	A	8.2	A	8.1	A	4.6	A	4.6	13.8089102566061	11.5517223624169	16.5071490200795	3.76290060769076	3.1478213913816	4.49816530954599
2019-10-03 11:15:00	UTC	0205551460	Lick Run	4.85	A	18.9	A	470	A	8.3	A	8.1	A	4.7	A	4.7	14.0581199575554	11.7723375515984	16.7877225635774	3.8308097560391	3.2079385920883	4.57462104267126
2019-10-03 11:30:00	UTC	0205551460	Lick Run	4.85	A	18.8	A	470	A	8.3	A	8.1	A	4.3	A	4.3	13.0557027997862	10.8856624303422	15.6583374403781	3.55765307227218	2.96632138330072	4.26686584060017
2019-10-03 11:45:00	UTC	0205551460	Lick Run	4.85	A	18.8	A	470	A	8.4	A	8.1	A	3.8	A	3.8	11.7801837576688	9.76064637896646	14.2175757605039	3.21007666765267	2.65975674462052	3.87426114551624
2019-10-03 12:00:00	UTC	0205551460	Lick Run	4.84	A	18.7	A	471	A	8.4	A	8.1	A	3.6	A	3.6	11.259628408514	9.30284168263255	13.6280113349128	3.0619001293744	2.52977905825591	3.70594909135126
2019-10-03 12:15:00	UTC	0205551460	Lick Run	4.84	A	18.7	A	471	A	8.5	A	8.1	A	3.6	A	3.6	11.259628408514	9.30284168263255	13.6280113349128	3.0619001293744	2.52977905825591	3.70594909135126
2019-10-03 12:30:00	UTC	0205551460	Lick Run	4.84	A	18.7	A	471	A	8.6	A	8.1	A	3.8	A	3.8	11.77748680659	9.75832448813096	14.2144479462754	3.20272455434988	2.6536413040143	3.8654224124107
2019-10-03 12:45:00	UTC	0205551460	Lick Run	4.84	A	18.6	A	471	A	8.6	A	8.1	A	4.6	A	4.6	13.8057488496043	11.5488766533487	16.5036571970907	3.75428234885175	3.14055718679656	4.48794118895719
2019-10-03 13:00:00	UTC	0205551460	Lick Run	4.84	A	18.6	A	471	A	8.7	A	8.1	A	3.3	A	3.3	10.4736093849234	8.61312315352203	12.7359717947489	2.84815313322992	2.34221964893131	3.46337128288916
2019-10-03 13:15:00	UTC	0205551460	Lick Run	5.07	A	18.6	A	471	A	8.7	A	8.1	A	3.4	A	3.4	10.7923419253677	8.89023943295529	13.1014068982538	3.07429300551689	2.53246247154774	3.73205036203115
2019-10-03 13:30:00	UTC	0205551460	Lick Run	4.84	A	18.6	A	471	A	8.8	A	8.1	A	3.3	A	3.3	10.4736093849234	8.61312315352203	12.7359717947489	2.84815313322992	2.34221964893131	3.46337128288916
2019-10-03 13:45:00	UTC	0205551460	Lick Run	5.07	A	18.6	A	471	A	8.9	A	8.1	A	3.3	A	3.3	10.5276900138096	8.65800233742499	12.8011350317825	2.99890459341634	2.46630770334751	3.6465152941812
2019-10-03 14:00:00	UTC	0205551460	Lick Run	5.07	A	18.6	A	470	A	8.9	A	8.1	A	3.7	A	3.7	11.5786259468193	9.58164956295504	13.9918056839275	3.2982728871973	2.72941669532057	3.98568824506406
2019-10-03 14:15:00	UTC	0205551460	Lick Run	5.06	A	18.7	A	470	A	9.1	A	8.1	A	3.2	A	3.2	10.2594372037707	8.42299934633541	12.4962673520695	2.91672615294929	2.3946325701669	3.55265002125375
2019-10-03 14:30:00	UTC	0205551460	Lick Run	5.06	A	18.8	A	470	A	9.2	A	8.2	A	4.6	A	4.6	13.8739960030742	11.6100247627124	16.579444835598	3.94433400042719	3.30069400389198	4.71348470611974
2019-10-03 14:45:00	UTC	0205551460	Lick Run	5.06	A	18.9	A	469	A	9.4	A	8.2	A	7.6	A	7.6	21.0645613681144	18.0132140094404	24.632791538396	5.98858941504157	5.12110083199275	7.00302617708714
2019-10-03 15:00:00	UTC	0205551460	Lick Run	5.06	A	19	A	469	A	9.5	A	8.2	A	3.8	A	3.8	11.8357074767133	9.80821436154399	14.2823113678642	3.36485489898993	2.78844489944672	4.06041679127427
2019-10-03 15:15:00	UTC	0205551460	Lick Run	5.06	A	19.1	A	468	A	9.7	A	8.2	A	3.1	A	3.1	9.99208703872069	8.18895145961727	12.1922573215541	2.84071933084895	2.32809348242996	3.46622091318951
2019-10-03 15:30:00	UTC	0205551460	Lick Run	5.06	A	19.2	A	468	A	9.8	A	8.2	A	3.1	A	3.1	9.99208703872069	8.18895145961727	12.1922573215541	2.84071933084895	2.32809348242996	3.46622091318951
2019-10-03 15:45:00	UTC	0205551460	Lick Run	5.06	A	19.3	A	468	A	9.9	A	8.2	A	2.7	A	2.7	8.90753657959415	7.24269425410433	10.9550679806544	2.53238500163595	2.05907549597336	3.11449182366147
2019-10-03 16:00:00	UTC	0205551460	Lick Run	5.06	A	19.4	A	467	A	10	A	8.2	A	2.7	A	2.7	8.90753657959415	7.24269425410433	10.9550679806544	2.53238500163595	2.05907549597336	3.11449182366147
2019-10-03 16:15:00	UTC	0205551460	Lick Run	5.06	A	19.6	A	467	A	10	A	8.2	A	2.8	A	2.8	9.18106925000809	7.48083129993091	11.2677360568501	2.6101494908215	2.12677711895256	3.20338238723908
2019-10-03 16:30:00	UTC	0205551460	Lick Run	5.06	A	19.7	A	468	A	10.1	A	8.3	A	2.8	A	2.8	9.18106925000809	7.48083129993091	11.2677360568501	2.6101494908215	2.12677711895256	3.20338238723908
2019-10-03 16:45:00	UTC	0205551460	Lick Run	5.06	A	19.8	A	467	A	10.1	A	8.3	A	3	A	3	9.7232809558971	7.95392738032246	11.8862277748729	2.76429859584458	2.26127686617346	3.37921766294766
2019-10-03 17:00:00	UTC	0205551460	Lick Run	4.84	A	19.9	A	466	A	10.1	A	8.3	A	2.8	A	2.8	9.13590693037186	7.44466582200625	11.2113555444889	2.4843834625045	2.02447384731753	3.04877299202659
2019-10-03 17:15:00	UTC	0205551460	Lick Run	5.06	A	20	A	466	A	10.1	A	8.3	A	2.7	A	2.7	8.90753657959415	7.24269425410433	10.9550679806544	2.53238500163595	2.05907549597336	3.11449182366147
2019-10-03 17:30:00	UTC	0205551460	Lick Run	5.06	A	20	A	466	A	10.1	A	8.3	A	3.1	A	3.1	9.99208703872069	8.18895145961727	12.1922573215541	2.84071933084895	2.32809348242996	3.46622091318951
2019-10-03 17:45:00	UTC	0205551460	Lick Run	5.06	A	20.1	A	466	A	10	A	8.3	A	3.2	A	3.2	10.2594372037707	8.42299934633541	12.4962673520695	2.91672615294929	2.3946325701669	3.55265002125375
2019-10-03 18:00:00	UTC	0205551460	Lick Run	5.06	A	20.1	A	466	A	9.9	A	8.3	A	3	A	3	9.7232809558971	7.95392738032246	11.8862277748729	2.76429859584458	2.26127686617346	3.37921766294766
2019-10-03 18:15:00	UTC	0205551460	Lick Run	5.06	A	20.2	A	466	A	9.9	A	8.3	A	2.6	A	2.6	8.63229285209164	7.00345043903968	10.6399667610827	2.45413406423105	1.99105922193506	3.02490952497426
2019-10-03 18:30:00	UTC	0205551460	Lick Run	4.83	A	20.2	A	466	A	9.8	A	8.3	A	3.4	A	3.4	10.7344385966245	8.84185571635326	13.0321253457669	2.91305086665347	2.39945249353303	3.53658402263912
2019-10-03 18:45:00	UTC	0205551460	Lick Run	5.06	A	20.2	A	466	A	9.7	A	8.3	A	2.8	A	2.8	9.18106925000809	7.48083129993091	11.2677360568501	2.6101494908215	2.12677711895256	3.20338238723908
2019-10-03 19:00:00	UTC	0205551460	Lick Run	4.83	A	20.2	A	466	A	9.6	A	8.3	A	2.7	A	2.7	8.86168633283975	7.20625337236173	10.8974082097674	2.40483401339755	1.95559203611113	2.95727663295982
2019-10-03 19:15:00	UTC	0205551460	Lick Run	5.06	A	20.3	A	466	A	9.5	A	8.3	A	2.5	A	2.5	8.35526089303907	6.7630607969053	10.3223062289626	2.37537473814692	1.92271719281734	2.93459962167331
2019-10-03 19:30:00	UTC	0205551460	Lick Run	5.06	A	20.2	A	466	A	9.5	A	8.2	A	2.3	A	2.3	7.79548908500129	6.27867139891909	9.67874351329105	2.21623335058743	1.78500679045741	2.75163673915064
2019-10-03 19:45:00	UTC	0205551460	Lick Run	5.06	A	20.2	A	467	A	9.3	A	8.2	A	2.7	A	2.7	8.90753657959415	7.24269425410433	10.9550679806544	2.53238500163595	2.05907549597336	3.11449182366147
2019-10-03 20:00:00	UTC	0205551460	Lick Run	5.05	A	20.2	A	467	A	9.1	A	8.2	A	2.8	A	2.8	9.17905464949077	7.47922556768166	11.2652096792495	2.60441947985077	2.12211839960542	3.19633477014636
2019-10-03 20:15:00	UTC	0205551460	Lick Run	5.05	A	20.2	A	467	A	9	A	8.2	A	2.4	A	2.4	8.07458461310976	6.52011554454986	9.99965663626443	2.29104262488001	1.84998527446893	2.8372530211214
2019-10-03 20:30:00	UTC	0205551460	Lick Run	5.05	A	20.1	A	467	A	8.9	A	8.2	A	2.6	A	2.6	8.63039866948917	7.00196422585836	10.6375552333231	2.44874655092535	1.98670263152376	3.01824720797278
2019-10-03 20:45:00	UTC	0205551460	Lick Run	4.83	A	20.1	A	467	A	8.8	A	8.2	A	2.5	A	2.5	8.31225340491706	6.72942850657707	10.2673736112994	2.25573203172927	1.82619401720098	2.78630142856804
2019-10-03 21:00:00	UTC	0205551460	Lick Run	5.05	A	20.1	A	468	A	8.7	A	8.2	A	2.8	A	2.8	9.17905464949077	7.47922556768166	11.2652096792495	2.60441947985077	2.12211839960542	3.19633477014636
2019-10-03 21:15:00	UTC	0205551460	Lick Run	5.05	A	20	A	468	A	8.6	A	8.2	A	2.6	A	2.6	8.63039866948917	7.00196422585836	10.6375552333231	2.44874655092535	1.98670263152376	3.01824720797278
2019-10-03 21:30:00	UTC	0205551460	Lick Run	5.05	A	20	A	468	A	8.5	A	8.2	A	2.9	A	2.9	9.45088781356945	7.71623198977272	11.5755048037775	2.68154807476934	2.18936542733479	3.28437637112628
2019-10-03 21:45:00	UTC	0205551460	Lick Run	4.83	A	20	A	469	A	8.5	A	8.2	A	2.7	A	2.7	8.86168633283975	7.20625337236173	10.8974082097674	2.40483401339755	1.95559203611113	2.95727663295982
2019-10-03 22:00:00	UTC	0205551460	Lick Run	4.83	A	20	A	468	A	8.4	A	8.2	A	2.8	A	2.8	9.13381103368524	7.44297885879294	11.2087519771082	2.47868166630462	2.01983325163444	3.04176733297319
2019-10-03 22:15:00	UTC	0205551460	Lick Run	5.05	A	20	A	468	A	8.4	A	8.2	A	2.7	A	2.7	8.90558200030577	7.24114838416308	10.9525984770075	2.52682570555253	2.05456755933472	3.10763601675307
2019-10-03 22:30:00	UTC	0205551460	Lick Run	4.83	A	19.9	A	468	A	8.3	A	8.1	A	3.1	A	3.1	9.94065422649219	8.14683613330894	12.1294456932377	2.69763818097497	2.21084203379598	3.29161995484543
2019-10-03 22:45:00	UTC	0205551460	Lick Run	5.05	A	19.9	A	469	A	8.3	A	8.1	A	2.5	A	2.5	8.35342749951387	6.76163403219244	10.3199538243877	2.37016012367483	1.91851253331855	2.92813255806108
2019-10-03 23:00:00	UTC	0205551460	Lick Run	4.83	A	19.9	A	469	A	8.2	A	8.1	A	2.5	A	2.5	8.31225340491706	6.72942850657707	10.2673736112994	2.25573203172927	1.82619401720098	2.78630142856804
2019-10-03 23:15:00	UTC	0205551460	Lick Run	4.83	A	19.8	A	469	A	8.1	A	8.1	A	2.7	A	2.7	8.86168633283975	7.20625337236173	10.8974082097674	2.40483401339755	1.95559203611113	2.95727663295982
2019-10-03 23:30:00	UTC	0205551460	Lick Run	4.83	A	19.8	A	469	A	8.1	A	8.1	A	2.7	A	2.7	8.86168633283975	7.20625337236173	10.8974082097674	2.40483401339755	1.95559203611113	2.95727663295982
2019-10-03 23:45:00	UTC	0205551460	Lick Run	4.83	A	19.7	A	469	A	8.1	A	8.1	A	2.7	A	2.7	8.86168633283975	7.20625337236173	10.8974082097674	2.40483401339755	1.95559203611113	2.95727663295982
2019-10-04 00:00:00	UTC	0205551460	Lick Run	4.83	A	19.7	A	469	A	8.1	A	8.1	A	3.3	A	3.3	10.4712066017762	8.61111847727802	12.7330924532512	2.8416164656998	2.33683633450365	3.45543417778607
2019-10-04 00:15:00	UTC	0205551460	Lick Run	4.83	A	19.7	A	469	A	8.1	A	8.1	A	2.9	A	2.9	9.40430433045641	7.67862903728285	11.5178034399662	2.5520865980568	2.0837826562072	3.12563596043938
2019-10-04 00:30:00	UTC	0205551460	Lick Run	4.82	A	19.7	A	469	A	8.1	A	8.1	A	3.2	A	3.2	10.2042818589755	8.37750870610106	12.4293954098291	2.76344665600137	2.26873372761008	3.36603512683249
2019-10-04 00:45:00	UTC	0205551460	Lick Run	4.82	A	19.7	A	470	A	8.1	A	8.1	A	3	A	3	9.67100801898921	7.91142003755574	11.82194797639	2.61902945641698	2.14251110946878	3.20153079405995
2019-10-04 01:00:00	UTC	0205551460	Lick Run	4.82	A	19.6	A	470	A	8.1	A	8.1	A	3.1	A	3.1	9.93836898431887	8.14495483349138	12.1266698327574	2.69143413670673	2.20575524166811	3.28405326909802
2019-10-04 01:15:00	UTC	0205551460	Lick Run	4.82	A	19.6	A	469	A	8.1	A	8.1	A	2.9	A	2.9	9.4021423889607	7.6768749194486	11.5151389634261	2.54621729418114	2.07899336943845	3.11844309101298
2019-10-04 01:30:00	UTC	0205551460	Lick Run	4.82	A	19.6	A	469	A	8.1	A	8.1	A	3.1	A	3.1	9.93836898431887	8.14495483349138	12.1266698327574	2.69143413670673	2.20575524166811	3.28405326909802
2019-10-04 01:45:00	UTC	0205551460	Lick Run	4.82	A	19.6	A	469	A	8.1	A	8.1	A	2.9	A	2.9	9.4021423889607	7.6768749194486	11.5151389634261	2.54621729418114	2.07899336943845	3.11844309101298
2019-10-04 02:00:00	UTC	0205551460	Lick Run	4.82	A	19.6	A	469	A	8.1	A	8.1	A	3.4	A	3.4	10.7319708725463	8.83978215002538	13.0291897305241	2.90635141501469	2.39392313539259	3.52846690132875
2019-10-04 02:15:00	UTC	0205551460	Lick Run	4.82	A	19.6	A	469	A	8.1	A	8.1	A	3	A	3	9.67100801898921	7.91142003755574	11.82194797639	2.61902945641698	2.14251110946878	3.20153079405995
2019-10-04 02:30:00	UTC	0205551460	Lick Run	4.82	A	19.6	A	469	A	8.1	A	8.1	A	2.8	A	2.8	9.13171127549007	7.44128802285648	11.2061447645595	2.47298117952582	2.01519350281554	3.03476361239971
2019-10-04 02:45:00	UTC	0205551460	Lick Run	4.82	A	19.6	A	469	A	8.1	A	8.1	A	3.9	A	3.9	12.0291580488268	9.98003849164806	14.4990065403805	3.25764586317297	2.70271875842509	3.92651160494104
2019-10-04 03:00:00	UTC	0205551460	Lick Run	5.04	A	19.5	A	469	A	8.1	A	8.1	A	2.9	A	2.9	9.44880989664034	7.71456252396936	11.5729191623573	2.67564966821013	2.18455730228886	3.27714047120305
2019-10-04 03:15:00	UTC	0205551460	Lick Run	4.82	A	19.5	A	469	A	8.1	A	8.1	A	3.1	A	3.1	9.93836898431887	8.14495483349138	12.1266698327574	2.69143413670673	2.20575524166811	3.28405326909802
2019-10-04 03:30:00	UTC	0205551460	Lick Run	4.82	A	19.5	A	469	A	8.1	A	8.1	A	3.3	A	3.3	10.4687993917086	8.60910919426034	12.7302091576334	2.83508129931949	2.33145402516528	3.4474992373831
2019-10-04 03:45:00	UTC	0205551460	Lick Run	4.82	A	19.5	A	469	A	8.1	A	8.1	A	3.1	A	3.1	9.93836898431887	8.14495483349138	12.1266698327574	2.69143413670673	2.20575524166811	3.28405326909802
2019-10-04 04:00:00	UTC	0205551460	Lick Run	4.82	A	19.5	A	469	A	8.1	A	8.1	A	2.9	A	2.9	9.4021423889607	7.6768749194486	11.5151389634261	2.54621729418114	2.07899336943845	3.11844309101298
2019-10-04 04:15:00	UTC	0205551460	Lick Run	4.82	A	19.5	A	469	A	8.1	A	8.1	A	3.3	A	3.3	10.4687993917086	8.60910919426034	12.7302091576334	2.83508129931949	2.33145402516528	3.4474992373831
2019-10-04 04:30:00	UTC	0205551460	Lick Run	4.82	A	19.5	A	469	A	8.1	A	8.1	A	3.4	A	3.4	10.7319708725463	8.83978215002538	13.0291897305241	2.90635141501469	2.39392313539259	3.52846690132875
2019-10-04 04:45:00	UTC	0205551460	Lick Run	4.82	A	19.5	A	469	A	8.1	A	8.1	A	4.3	A	4.3	13.0467193878288	10.8776999836021	15.6482424631445	3.5332141509176	2.94581667383398	4.23773901041743
2019-10-04 05:00:00	UTC	0205551460	Lick Run	4.82	A	19.4	A	469	A	8.1	A	8.1	A	3.6	A	3.6	11.2544574369554	9.29844133537005	13.6219402405037	3.04784728598106	2.518133756924	3.68899112412894
2019-10-04 05:15:00	UTC	0205551460	Lick Run	4.82	A	19.4	A	469	A	8.1	A	8.1	A	3.6	A	3.6	11.2544574369554	9.29844133537005	13.6219402405037	3.04784728598106	2.518133756924	3.68899112412894
2019-10-04 05:30:00	UTC	0205551460	Lick Run	4.82	A	19.4	A	470	A	8.1	A	8.1	A	4.9	A	4.9	14.5438736994918	12.2023825872234	17.3346689201703	3.9386621905995	3.304557226264	4.69444430508364
2019-10-04 05:45:00	UTC	0205551460	Lick Run	4.82	A	19.4	A	469	A	8.1	A	8.1	A	3.8	A	3.8	11.7720780091502	9.75366471114756	14.2081796696509	3.18802538563353	2.64141391842008	3.84775206512236
2019-10-04 06:00:00	UTC	0205551460	Lick Run	4.82	A	19.4	A	469	A	8.1	A	8.1	A	3.6	A	3.6	11.2544574369554	9.29844133537005	13.6219402405037	3.04784728598106	2.518133756924	3.68899112412894
2019-10-04 06:15:00	UTC	0205551460	Lick Run	4.82	A	19.4	A	469	A	8.1	A	8.1	A	3.7	A	3.7	11.5138565164705	9.52647212074494	13.9158431580551	3.11809578840022	2.57988733449255	3.76858369574947
2019-10-04 06:30:00	UTC	0205551460	Lick Run	4.81	A	19.4	A	469	A	8.1	A	8.1	A	3.3	A	3.3	10.4663877373546	8.60709528498013	12.7273218945084	2.82854763685759	2.32607272341431	3.43956646472725
2019-10-04 06:45:00	UTC	0205551460	Lick Run	4.81	A	19.4	A	469	A	8.1	A	8.1	A	NA	NA	3.5	10.9913098481188	9.06740892879055	13.323419416297	2.97040815580598	2.45047276496507	3.60066218169312
2019-10-04 07:00:00	UTC	0205551460	Lick Run	4.81	A	19.4	A	469	A	8.1	A	8.1	A	3.7	A	3.7	11.5112041165954	9.52419935979838	13.9127516348764	3.11090989732536	2.5739206561181	3.7599295713616
2019-10-04 07:15:00	UTC	0205551460	Lick Run	4.81	A	19.3	A	469	A	8.1	A	8.1	A	3.6	A	3.6	11.2518647937817	9.29623356518707	13.6188984979527	3.04082328797197	2.51231276179838	3.68051558280257
2019-10-04 07:30:00	UTC	0205551460	Lick Run	4.81	A	19.3	A	469	A	8.1	A	8.1	A	4	A	4	12.2823006888725	10.2031430587717	14.7851411416002	3.31929921387238	2.75740560273788	3.99569336490578
2019-10-04 07:45:00	UTC	0205551460	Lick Run	4.81	A	19.3	A	469	A	8.1	A	8.1	A	5.5	A	5.5	16.0067144385569	13.49987750588	18.9790542177815	4.32582428963956	3.64835008747488	5.12910091854348
2019-10-04 08:00:00	UTC	0205551460	Lick Run	4.81	A	19.3	A	469	A	8.1	A	8.1	A	3.9	A	3.9	12.0263869410524	9.97763521487909	14.4958178707746	3.25013836823959	2.69646197109132	3.91750357540842
2019-10-04 08:15:00	UTC	0205551460	Lick Run	4.81	A	19.3	A	469	A	8.1	A	8.1	A	5.9	A	5.9	16.9691195959246	14.3548541014216	20.0594877402673	4.58591486739031	3.87940803120618	5.42108873358514
2019-10-04 08:30:00	UTC	0205551460	Lick Run	4.81	A	19.2	A	469	A	8.2	A	8.1	A	4.8	A	4.8	14.2933011801236	11.980318100756	17.0528409101951	3.86277331687607	3.23768823619567	4.60854060337268
2019-10-04 08:45:00	UTC	0205551460	Lick Run	4.81	A	19.2	A	469	A	8.1	A	8.1	A	5.1	A	5.1	15.0324436405777	12.6353529954495	17.8842935285248	4.06252701531366	3.41471181395132	4.8332411779885
2019-10-04 09:00:00	UTC	0205551460	Lick Run	4.81	A	19.2	A	469	A	8.2	A	8.1	A	3.7	A	3.7	11.5112041165954	9.52419935979838	13.9127516348764	3.11090989732536	2.5739206561181	3.7599295713616
2019-10-04 09:15:00	UTC	0205551460	Lick Run	4.81	A	19.1	A	470	A	8.1	A	8.1	A	4.7	A	4.7	14.0452105159867	11.7606499457153	16.7735575286171	3.79572666435561	3.17832278400477	4.53306410003652
2019-10-04 09:30:00	UTC	0205551460	Lick Run	4.81	A	19.1	A	470	A	8.2	A	8.1	A	5.6	A	5.6	16.2483891048678	13.7144940882964	19.2504475049128	4.39113701485442	3.70635034909883	5.20244511906784
2019-10-04 09:45:00	UTC	0205551460	Lick Run	4.81	A	19.1	A	470	A	8.2	A	8.1	A	4.8	A	4.8	14.2933011801236	11.980318100756	17.0528409101951	3.86277331687607	3.23768823619567	4.60854060337268
2019-10-04 10:00:00	UTC	0205551460	Lick Run	4.81	A	19.1	A	470	A	8.2	A	8.1	A	7.5	A	7.5	20.7170168832107	17.6893214398907	24.2629311699527	5.5987863834438	4.78054985272916	6.5570718710402
2019-10-04 10:15:00	UTC	0205551460	Lick Run	4.81	A	19	A	471	A	8.2	A	8.1	A	4.1	A	4.1	12.5371396416706	10.4278677891576	15.0730593801906	3.38816959549828	2.81813759748404	4.07350344358904
2019-10-04 10:30:00	UTC	0205551460	Lick Run	4.81	A	19	A	471	A	8.2	A	8.1	A	3.7	A	3.7	11.5112041165954	9.52419935979838	13.9127516348764	3.11090989732536	2.5739206561181	3.7599295713616
2019-10-04 10:45:00	UTC	0205551460	Lick Run	4.81	A	19	A	470	A	8.2	A	8.1	A	3.8	A	3.8	11.7693661238495	9.75132678015059	14.2050391787893	3.18067833643438	2.63530197928559	3.83892045745951
2019-10-04 11:00:00	UTC	0205551460	Lick Run	4.81	A	18.9	A	470	A	8.3	A	8.1	A	4.4	A	4.4	13.2955056730364	11.0975057096479	15.9288470514651	3.59311847563931	2.99910765182219	4.30478058102932
2019-10-04 11:15:00	UTC	0205551460	Lick Run	4.81	A	18.8	A	471	A	8.3	A	8.1	A	6	A	6	17.2079795985884	14.5671721977107	20.3275253320594	4.65046692804667	3.93678712555955	5.49352605540791
2019-10-04 11:30:00	UTC	0205551460	Lick Run	4.81	A	18.8	A	471	A	8.3	A	8.1	A	6.2	A	6.2	17.6837047792333	14.9901531488447	20.8612554931221	4.77903194677841	4.05109798426164	5.63776695529407
2019-10-04 11:45:00	UTC	0205551460	Lick Run	4.81	A	18.7	A	471	A	8.4	A	8.1	A	4.9	A	4.9	14.5405232869928	12.1993169652089	17.3310373082811	3.92958524126792	3.29687281219907	4.68372334876056
2019-10-04 12:00:00	UTC	0205551460	Lick Run	4.81	A	18.7	A	471	A	8.4	A	8.1	A	3.7	A	3.7	11.5112041165954	9.52419935979838	13.9127516348764	3.11090989732536	2.5739206561181	3.7599295713616
2019-10-04 12:15:00	UTC	0205551460	Lick Run	4.81	A	18.7	A	471	A	8.5	A	8.1	A	4.6	A	4.6	13.7962296620014	11.5403003591354	16.4931541609328	3.72843943748846	3.11877317452692	4.45728491977554
2019-10-04 12:30:00	UTC	0205551460	Lick Run	4.81	A	18.6	A	471	A	8.5	A	8.1	A	3.6	A	3.6	11.2518647937817	9.29623356518707	13.6188984979527	3.04082328797197	2.51231276179838	3.68051558280257
2019-10-04 12:45:00	UTC	0205551460	Lick Run	4.8	A	18.6	A	471	A	8.6	A	8.1	A	3.9	A	3.9	12.0236107065028	9.97522639664506	14.4926248962281	3.24263260457514	2.69020638985641	3.90849796799976
2019-10-04 13:00:00	UTC	0205551460	Lick Run	4.8	A	18.6	A	470	A	8.6	A	8.1	A	3.9	A	3.9	12.0236107065028	9.97522639664506	14.4926248962281	3.24263260457514	2.69020638985641	3.90849796799976
2019-10-04 13:15:00	UTC	0205551460	Lick Run	5.03	A	18.5	A	471	A	8.7	A	8.1	A	3.5	A	3.5	11.0459763812207	9.11344788512103	13.3883021829411	3.12171820214641	2.575563731574	3.78368603896154
2019-10-04 13:30:00	UTC	0205551460	Lick Run	4.8	A	18.5	A	471	A	8.7	A	8.1	A	3.4	A	3.4	10.7270217384507	8.83562067378003	13.0233064122664	2.89295713976118	2.38286754102592	3.51223929505202
2019-10-04 13:45:00	UTC	0205551460	Lick Run	4.8	A	18.5	A	471	A	8.8	A	8.1	A	3.2	A	3.2	10.1995760728837	8.37360486618264	12.4237235610053	2.75071097477313	2.25826707298729	3.35053854224971
2019-10-04 14:00:00	UTC	0205551460	Lick Run	4.8	A	18.5	A	471	A	8.9	A	8.1	A	3.5	A	3.5	10.988772556221	9.06526102282999	13.320424198294	2.96354839198106	2.44479896090736	3.59236862091678
2019-10-04 14:15:00	UTC	0205551460	Lick Run	5.02	A	18.6	A	471	A	9	A	8.1	A	3.4	A	3.4	10.7804827712565	8.8803723347894	13.0871549525085	3.04062966569529	2.50470448647943	3.69122537760991
2019-10-04 14:30:00	UTC	0205551460	Lick Run	5.02	A	18.6	A	470	A	9.2	A	8.2	A	3.4	A	3.4	10.7804827712565	8.8803723347894	13.0871549525085	3.04062966569529	2.50470448647943	3.69122537760991
2019-10-04 14:45:00	UTC	0205551460	Lick Run	5.02	A	18.7	A	470	A	9.4	A	8.2	A	2.9	A	2.9	9.4446430428154	7.71121252693186	11.5677374854682	2.6638567518011	2.17494355914984	3.26267445620066
2019-10-04 15:00:00	UTC	0205551460	Lick Run	5.02	A	18.8	A	469	A	9.5	A	8.2	A	3.1	A	3.1	9.9832935517854	8.18178167795107	12.1814726992421	2.81578285304983	2.30766734812198	3.43577816013296
2019-10-04 15:15:00	UTC	0205551460	Lick Run	5.02	A	18.8	A	469	A	9.6	A	8.2	A	3	A	3	9.71472403042972	7.94700025409758	11.8756587353508	2.74003295656903	2.24144736730382	3.34952348763619
2019-10-04 15:30:00	UTC	0205551460	Lick Run	5.02	A	18.9	A	468	A	9.8	A	8.2	A	3	A	3	9.71472403042972	7.94700025409758	11.8756587353508	2.74003295656903	2.24144736730382	3.34952348763619
2019-10-04 15:45:00	UTC	0205551460	Lick Run	5.02	A	19	A	468	A	9.9	A	8.2	A	4.6	A	4.6	13.8617862612934	11.5991288852711	16.5658231971006	3.90970974305482	3.27152838449995	4.67238198126598
2019-10-04 16:00:00	UTC	0205551460	Lick Run	5.02	A	19.2	A	468	A	10	A	8.3	A	3.9	A	3.9	12.0835336433718	10.0269750900818	14.5618976808795	3.40815449939085	2.82810320864107	4.10717581176942
2019-10-04 16:15:00	UTC	0205551460	Lick Run	4.8	A	19.2	A	467	A	10	A	8.3	A	3.5	A	3.5	10.988772556221	9.06526102282999	13.320424198294	2.96354839198106	2.44479896090736	3.59236862091678
2019-10-04 16:30:00	UTC	0205551460	Lick Run	5.02	A	19.4	A	467	A	10.1	A	8.3	A	3.1	A	3.1	9.9832935517854	8.18178167795107	12.1814726992421	2.81578285304983	2.30766734812198	3.43577816013296
2019-10-04 16:45:00	UTC	0205551460	Lick Run	5.02	A	19.4	A	467	A	10.2	A	8.3	A	4	A	4	12.3406634361137	10.2538282551408	14.8522064397832	3.48067782625239	2.89208702811107	4.18905724910979
2019-10-04 17:00:00	UTC	0205551460	Lick Run	5.02	A	19.5	A	467	A	10.2	A	8.3	A	2.7	A	2.7	8.89969754594334	7.23649031073065	10.9451699661397	2.51015515242615	2.0410484002619	3.08707960499273
2019-10-04 17:15:00	UTC	0205551460	Lick Run	4.8	A	19.6	A	467	A	10.2	A	8.3	A	3	A	3	9.66654815638858	7.90777225643538	11.8164952441234	2.606959339481	2.13263725632799	3.18677589334113
2019-10-04 17:30:00	UTC	0205551460	Lick Run	5.02	A	19.6	A	467	A	10.1	A	8.3	A	2.7	A	2.7	8.89969754594334	7.23649031073065	10.9451699661397	2.51015515242615	2.0410484002619	3.08707960499273
2019-10-04 17:45:00	UTC	0205551460	Lick Run	4.8	A	19.6	A	467	A	10	A	8.3	A	2.9	A	2.9	9.39780651589307	7.67335455856505	11.5097988286727	2.53448274098248	2.06941743918998	3.10406331883064
2019-10-04 18:00:00	UTC	0205551460	Lick Run	4.8	A	19.6	A	466	A	10	A	8.3	A	5.5	A	5.5	16.0030193642285	13.4963997184923	18.9751810937385	4.31583437195198	3.63982723990662	5.11739296906849
2019-10-04 18:15:00	UTC	0205551460	Lick Run	4.8	A	19.6	A	466	A	9.9	A	8.3	A	3.3	A	3.3	10.4639716212437	8.60507672982807	12.7244306504145	2.82201548109359	2.32069243176014	3.43163586287552
2019-10-04 18:30:00	UTC	0205551460	Lick Run	4.8	A	19.6	A	466	A	9.9	A	8.3	A	2.7	A	2.7	8.85556343501701	7.20135883440109	10.8897508865953	2.38824587947938	1.94212549987541	2.93684336116082
2019-10-04 18:45:00	UTC	0205551460	Lick Run	4.8	A	19.6	A	466	A	9.8	A	8.3	A	4.1	A	4.1	12.5342455022756	10.4253274667783	15.0697722265282	3.38034506701439	2.81159358717966	4.06414811308159
2019-10-04 19:00:00	UTC	0205551460	Lick Run	4.79	A	19.6	A	466	A	9.8	A	8.3	A	2.6	A	2.6	8.5799404545532	6.96213502715533	10.5736786081492	2.30909280792694	1.87369784256361	2.84566138386792
2019-10-04 19:15:00	UTC	0205551460	Lick Run	4.79	A	19.6	A	466	A	9.7	A	8.3	A	3.2	A	3.2	10.197216639175	8.37164618115078	12.4208817401279	2.74434533982066	2.25303521508075	3.3427934431666
2019-10-04 19:30:00	UTC	0205551460	Lick Run	4.79	A	19.6	A	466	A	9.6	A	8.3	A	2.7	A	2.7	8.85351490724204	7.19971979367463	10.8871912323064	2.38271905329337	1.93763829512836	2.93003606565857
2019-10-04 19:45:00	UTC	0205551460	Lick Run	4.79	A	19.5	A	467	A	9.4	A	8.3	A	2.6	A	2.6	8.5799404545532	6.96213502715533	10.5736786081492	2.30909280792694	1.87369784256361	2.84566138386792
2019-10-04 20:00:00	UTC	0205551460	Lick Run	4.79	A	19.4	A	467	A	9.2	A	8.2	A	3.4	A	3.4	10.7245402925059	8.83353272330642	13.0203586818811	2.88626232185637	2.37734131000287	3.50412881630265
2019-10-04 20:15:00	UTC	0205551460	Lick Run	4.79	A	19.4	A	467	A	9.1	A	8.2	A	NA	NA	5	14.7800642142292	12.4113712527929	17.6008189367135	3.97771291753704	3.34023391515805	4.73685390191973
2019-10-04 20:30:00	UTC	0205551460	Lick Run	4.79	A	19.4	A	468	A	9	A	8.2	A	6.6	A	6.6	18.6189109541778	15.8212280609968	21.911310789724	5.01084985419785	4.2579181197968	5.89692322747457
2019-10-04 20:45:00	UTC	0205551460	Lick Run	4.79	A	19.3	A	468	A	8.9	A	8.2	A	3	A	3	9.66431202623924	7.90594204656909	11.8137631657753	2.60092637140719	2.12770170332965	3.17940150111036
2019-10-04 21:00:00	UTC	0205551460	Lick Run	4.79	A	19.3	A	468	A	8.8	A	8.2	A	2.7	A	2.7	8.85351490724204	7.19971979367463	10.8871912323064	2.38271905329337	1.93763829512836	2.93003606565857
2019-10-04 21:15:00	UTC	0205551460	Lick Run	4.79	A	19.2	A	468	A	8.7	A	8.2	A	3.3	A	3.3	10.4615510257999	8.60305350907344	12.7215354118148	2.81548483481791	2.31531315272357	3.4237074348949
2019-10-04 21:30:00	UTC	0205551460	Lick Run	4.79	A	19.2	A	468	A	8.7	A	8.2	A	2.5	A	2.5	8.30458861542933	6.72339867438465	10.2576383480384	2.23498822005267	1.80944746715676	2.76060644723955
2019-10-04 21:45:00	UTC	0205551460	Lick Run	4.79	A	19.2	A	469	A	8.6	A	8.2	A	3.7	A	3.7	11.5058845760475	9.51963808893525	13.9065559678366	3.09654308956066	2.56199072262354	3.74262834788368
2019-10-04 22:00:00	UTC	0205551460	Lick Run	4.79	A	19.1	A	468	A	8.6	A	8.2	A	2.5	A	2.5	8.30458861542933	6.72339867438465	10.2576383480384	2.23498822005267	1.80944746715676	2.76060644723955
2019-10-04 22:15:00	UTC	0205551460	Lick Run	4.79	A	19.1	A	468	A	8.6	A	8.2	A	2.7	A	2.7	8.85351490724204	7.19971979367463	10.8871912323064	2.38271905329337	1.93763829512836	2.93003606565857
2019-10-04 22:30:00	UTC	0205551460	Lick Run	4.79	A	19.1	A	469	A	8.5	A	8.2	A	2.7	A	2.7	8.85351490724204	7.19971979367463	10.8871912323064	2.38271905329337	1.93763829512836	2.93003606565857
2019-10-04 22:45:00	UTC	0205551460	Lick Run	4.79	A	19	A	469	A	8.5	A	8.2	A	2.7	A	2.7	8.85351490724204	7.19971979367463	10.8871912323064	2.38271905329337	1.93763829512836	2.93003606565857
2019-10-04 23:00:00	UTC	0205551460	Lick Run	4.79	A	19	A	469	A	8.4	A	8.1	A	2.7	A	2.7	8.85351490724204	7.19971979367463	10.8871912323064	2.38271905329337	1.93763829512836	2.93003606565857
2019-10-04 23:15:00	UTC	0205551460	Lick Run	4.79	A	18.9	A	469	A	8.4	A	8.1	A	4.4	A	4.4	13.2893615737035	11.0920217752039	15.9219964237205	3.57652473164831	2.98516147543894	4.28503759724123
2019-10-04 23:30:00	UTC	0205551460	Lick Run	4.79	A	18.9	A	469	A	8.3	A	8.1	A	3	A	3	9.66431202623924	7.90594204656909	11.8137631657753	2.60092637140719	2.12770170332965	3.17940150111036
2019-10-04 23:45:00	UTC	0205551460	Lick Run	4.79	A	18.8	A	469	A	8.3	A	8.1	A	3	A	3	9.66431202623924	7.90594204656909	11.8137631657753	2.60092637140719	2.12770170332965	3.17940150111036
2019-10-05 00:00:00	UTC	0205551460	Lick Run	4.79	A	18.8	A	469	A	8.3	A	8.1	A	3.2	A	3.2	10.197216639175	8.37164618115078	12.4208817401279	2.74434533982066	2.25303521508075	3.3427934431666
2019-10-05 00:15:00	UTC	0205551460	Lick Run	4.79	A	18.8	A	469	A	8.3	A	8.1	A	3.6	A	3.6	11.2466650987364	9.29180272458938	13.6128025521252	3.02678015426942	2.50067409647805	3.66357140068039
2019-10-05 00:30:00	UTC	0205551460	Lick Run	4.79	A	18.8	A	469	A	8.3	A	8.1	A	3.3	A	3.3	10.4615510257999	8.60305350907344	12.7215354118148	2.81548483481791	2.31531315272357	3.4237074348949
2019-10-05 00:45:00	UTC	0205551460	Lick Run	4.79	A	18.8	A	469	A	8.3	A	8.1	A	4.1	A	4.1	12.5313459973217	10.4227812786864	15.0664806548048	3.37252234666777	2.80505085282245	4.05479528734
2019-10-05 01:00:00	UTC	0205551460	Lick Run	4.79	A	18.8	A	469	A	8.3	A	8.1	A	3.4	A	3.4	10.7245402925059	8.83353272330642	13.0203586818811	2.88626232185637	2.37734131000287	3.50412881630265
2019-10-05 01:15:00	UTC	0205551460	Lick Run	4.78	A	18.7	A	469	A	8.3	A	8.1	A	3.1	A	3.1	9.92918565822675	8.13738614381123	12.1155277742984	2.66663226325496	2.18541753337768	3.25380734748749
2019-10-05 01:30:00	UTC	0205551460	Lick Run	4.78	A	18.7	A	469	A	8.3	A	8.1	A	3.6	A	3.6	11.2440580089611	9.28957961092615	13.6097483205999	3.01976102458745	2.49485643186121	3.65510276630008
2019-10-05 01:45:00	UTC	0205551460	Lick Run	4.78	A	18.7	A	469	A	8.3	A	8.1	A	3.7	A	3.7	11.5032173965973	9.51734953455253	13.9034517953743	3.08936217902087	2.55602747325855	3.73398125529425
2019-10-05 02:00:00	UTC	0205551460	Lick Run	4.78	A	18.6	A	470	A	8.3	A	8.1	A	3.2	A	3.2	10.1948528220787	8.36968296045825	12.4180359704037	2.73798117894656	2.24780434003479	3.33505047692432
2019-10-05 02:15:00	UTC	0205551460	Lick Run	4.78	A	18.6	A	469	A	8.4	A	8.1	A	3.2	A	3.2	10.1948528220787	8.36968296045825	12.4180359704037	2.73798117894656	2.24780434003479	3.33505047692432
2019-10-05 02:30:00	UTC	0205551460	Lick Run	4.78	A	18.6	A	469	A	8.4	A	8.1	A	6.3	A	6.3	17.9081614188807	15.188730213445	21.1144869187815	4.80950630383251	4.07916212056018	5.67061327864756
2019-10-05 02:45:00	UTC	0205551460	Lick Run	4.78	A	18.5	A	469	A	8.4	A	8.1	A	3.9	A	3.9	12.0180427761749	9.97039204213666	14.4862259738201	3.22762628389099	2.6776988578951	3.89049403287011
2019-10-05 03:00:00	UTC	0205551460	Lick Run	4.78	A	18.5	A	469	A	8.4	A	8.1	A	4.2	A	4.2	12.7820597456776	10.6439889886527	15.3496073244954	3.43281454108328	2.85860345690634	4.12236809026531
2019-10-05 03:15:00	UTC	0205551460	Lick Run	4.78	A	18.4	A	469	A	8.4	A	8.1	A	3.7	A	3.7	11.5032173965973	9.51734953455253	13.9034517953743	3.08936217902087	2.55602747325855	3.73398125529425
2019-10-05 03:30:00	UTC	0205551460	Lick Run	4.78	A	18.4	A	469	A	8.4	A	8.1	A	4.9	A	4.9	14.5304347604631	12.1900777304949	17.3201138660421	3.90236696795658	3.27382886035477	4.6515772821883
2019-10-05 03:45:00	UTC	0205551460	Lick Run	4.78	A	18.4	A	469	A	8.4	A	8.1	A	3.9	A	3.9	12.0180427761749	9.97039204213666	14.4862259738201	3.22762628389099	2.6776988578951	3.89049403287011
2019-10-05 04:00:00	UTC	0205551460	Lick Run	4.78	A	18.4	A	469	A	8.4	A	8.1	A	3.6	A	3.6	11.2440580089611	9.28957961092615	13.6097483205999	3.01976102458745	2.49485643186121	3.65510276630008
2019-10-05 04:15:00	UTC	0205551460	Lick Run	4.78	A	18.4	A	469	A	8.4	A	8.1	A	3.5	A	3.5	10.9836838419008	9.06095029592091	13.3144214236716	2.9498336228548	2.43345458797347	3.57578828285064
2019-10-05 04:30:00	UTC	0205551460	Lick Run	4.78	A	18.4	A	469	A	8.4	A	8.1	A	4.1	A	4.1	12.5284411056286	10.4202292001499	15.0631846500023	3.36470143781412	2.79850939765726	4.04544496977777
2019-10-05 04:45:00	UTC	0205551460	Lick Run	4.78	A	18.3	A	469	A	8.4	A	8.1	A	4.9	A	4.9	14.5304347604631	12.1900777304949	17.3201138660421	3.90236696795658	3.27382886035477	4.6515772821883
2019-10-05 05:00:00	UTC	0205551460	Lick Run	4.78	A	18.3	A	469	A	8.4	A	8.1	A	4.3	A	4.3	13.0346638605326	10.8669976494503	15.6347196749112	3.50065517834089	2.91849578950417	4.19893930349883
2019-10-05 05:15:00	UTC	0205551460	Lick Run	4.78	A	18.3	A	469	A	8.4	A	8.1	A	3.2	A	3.2	10.1948528220787	8.36968296045825	12.4180359704037	2.73798117894656	2.24780434003479	3.33505047692432
2019-10-05 05:30:00	UTC	0205551460	Lick Run	4.78	A	18.2	A	469	A	8.4	A	8.1	A	3.3	A	3.3	10.4591259333415	8.6010256028631	12.7186361650966	2.80895570083197	2.30993488883687	3.41578118386247
2019-10-05 05:45:00	UTC	0205551460	Lick Run	4.78	A	18.2	A	469	A	8.4	A	8.1	A	3.4	A	3.4	10.7220542364977	8.83143993735203	13.0174068856169	2.87956905425822	2.37181612657519	3.4960205579742
2019-10-05 06:00:00	UTC	0205551460	Lick Run	4.78	A	18.2	A	469	A	8.4	A	8.1	A	3.7	A	3.7	11.5032173965973	9.51734953455253	13.9034517953743	3.08936217902087	2.55602747325855	3.73398125529425
2019-10-05 06:15:00	UTC	0205551460	Lick Run	5	A	18.2	A	469	A	8.5	A	8.1	A	3.4	A	3.4	10.7757096854108	8.87639485506055	13.0814278905199	3.02717472038608	2.49360820752104	3.67491042101377
2019-10-05 06:30:00	UTC	0205551460	Lick Run	4.78	A	18.1	A	469	A	8.5	A	8.1	A	3.2	A	3.2	10.1948528220787	8.36968296045825	12.4180359704037	2.73798117894656	2.24780434003479	3.33505047692432
2019-10-05 06:45:00	UTC	0205551460	Lick Run	4.78	A	18.1	A	469	A	8.5	A	8.1	A	3.2	A	3.2	10.1948528220787	8.36968296045825	12.4180359704037	2.73798117894656	2.24780434003479	3.33505047692432
2019-10-05 07:00:00	UTC	0205551460	Lick Run	4.78	A	18	A	469	A	8.5	A	8.1	A	NA	NA	3.4	10.7220542364977	8.83143993735203	13.0174068856169	2.87956905425822	2.37181612657519	3.4960205579742
2019-10-05 07:15:00	UTC	0205551460	Lick Run	4.78	A	18	A	469	A	8.5	A	8.1	A	3.6	A	3.6	11.2440580089611	9.28957961092615	13.6097483205999	3.01976102458745	2.49485643186121	3.65510276630008
2019-10-05 07:30:00	UTC	0205551460	Lick Run	5	A	18	A	469	A	8.5	A	8.1	A	5.2	A	5.2	15.3429782062497	12.9132414422702	18.2298907125574	4.31023822257168	3.62766251073066	5.12124638947629
2019-10-05 07:45:00	UTC	0205551460	Lick Run	4.77	A	17.9	A	469	A	8.5	A	8.1	A	3.7	A	3.7	11.5005452516494	9.51505567099569	13.9003433777487	3.08218293482972	2.55006537267366	3.72533651315584
2019-10-05 08:00:00	UTC	0205551460	Lick Run	4.77	A	17.9	A	469	A	8.5	A	8.1	A	4.4	A	4.4	13.2831946239122	11.0865124640643	15.9151275018767	3.55993867194881	2.97122082264885	4.26530510671991
2019-10-05 08:15:00	UTC	0205551460	Lick Run	4.77	A	17.8	A	469	A	8.5	A	8.1	A	4.2	A	4.2	12.7790905314833	10.6413645396883	15.3462607359028	3.42483716179744	2.85191975422431	4.11284699278611
2019-10-05 08:30:00	UTC	0205551460	Lick Run	4.77	A	17.8	A	469	A	8.5	A	8.1	A	3.4	A	3.4	10.7195635521899	8.82934229532314	13.0144510095961	2.87287733984993	2.36629199337416	3.48791452320067
2019-10-05 08:45:00	UTC	0205551460	Lick Run	4.77	A	17.7	A	468	A	8.5	A	8.1	A	3.4	A	3.4	10.7195635521899	8.82934229532314	13.0144510095961	2.87287733984993	2.36629199337416	3.48791452320067
2019-10-05 09:00:00	UTC	0205551460	Lick Run	4.77	A	17.7	A	469	A	8.6	A	8.1	A	3.9	A	3.9	12.0152510396388	9.96796645867857	14.4830199965059	3.22012573332195	2.67144691330942	3.88149571183383
2019-10-05 09:15:00	UTC	0205551460	Lick Run	4.77	A	17.6	A	470	A	8.6	A	8.1	A	4.2	A	4.2	12.7790905314833	10.6413645396883	15.3462607359028	3.42483716179744	2.85191975422431	4.11284699278611
2019-10-05 09:30:00	UTC	0205551460	Lick Run	4.77	A	17.6	A	470	A	8.6	A	8.1	A	6.2	A	6.2	17.6673304521796	14.974275931488	20.8447184180808	4.73490110531025	4.01315387466906	5.5864512493723
2019-10-05 09:45:00	UTC	0205551460	Lick Run	4.77	A	17.5	A	470	A	8.6	A	8.1	A	5.7	A	5.7	16.4740699836178	13.9140183113832	19.5051476684564	4.4151034807167	3.72900143913637	5.22744200118928
2019-10-05 10:00:00	UTC	0205551460	Lick Run	4.77	A	17.4	A	469	A	8.6	A	8.1	A	4.8	A	4.8	14.2800662165726	11.9682540441479	17.0384327068497	3.82710344926002	3.20753038811695	4.5663544967805
2019-10-05 10:15:00	UTC	0205551460	Lick Run	4.77	A	17.4	A	469	A	8.6	A	8.1	A	3.9	A	3.9	12.0152510396388	9.96796645867857	14.4830199965059	3.22012573332195	2.67144691330942	3.88149571183383
2019-10-05 10:30:00	UTC	0205551460	Lick Run	4.77	A	17.3	A	470	A	8.7	A	8.1	A	3.6	A	3.6	11.2414460655571	9.28735133929773	13.6066898977019	3.01274352371247	2.48903988301302	3.64663644066805
2019-10-05 10:45:00	UTC	0205551460	Lick Run	4.77	A	17.2	A	470	A	8.7	A	8.1	A	5.3	A	5.3	15.5067546999102	13.0554308676013	18.418345879332	4.15585988879955	3.49889725630172	4.93617564340496
2019-10-05 11:00:00	UTC	0205551460	Lick Run	4.77	A	17.1	A	470	A	8.7	A	8.1	A	4.9	A	4.9	14.5270594067253	12.1869837642934	17.3164631288702	3.89329841472036	3.26615065315836	4.64086753971576
2019-10-05 11:15:00	UTC	0205551460	Lick Run	4.77	A	17	A	470	A	8.7	A	8.1	A	8.3	A	8.3	22.5181370136949	19.2891454822966	26.2876598153565	6.03493278875745	5.16955272398547	7.0451769639253
2019-10-05 11:30:00	UTC	0205551460	Lick Run	4.77	A	16.9	A	470	A	8.8	A	8.1	A	NA	NA	6.15	17.5487544255031	14.868872901912	20.7116426321065	4.70312235065949	3.98490552540129	5.55078651282337
2019-10-05 11:45:00	UTC	0205551460	Lick Run	4.77	A	16.9	A	470	A	8.8	A	8.1	A	4	A	4	12.2709278226682	10.1932107269497	14.7721531186465	3.28864792946497	2.73181309809827	3.95898431393538
2019-10-05 12:00:00	UTC	0205551460	Lick Run	4.77	A	16.8	A	470	A	8.8	A	8.1	A	3.8	A	3.8	11.758468212324	9.74192090976251	14.192434529178	3.15130711377055	2.61086598274325	3.80361787657389
2019-10-05 12:15:00	UTC	0205551460	Lick Run	4.77	A	16.7	A	470	A	8.9	A	8.1	A	NA	NA	3.85	11.8869999670792	9.8550449725171	14.337912065484	3.18575403540961	2.64118359361399	3.84260632190339
2019-10-05 12:30:00	UTC	0205551460	Lick Run	4.77	A	16.6	A	470	A	9	A	8.1	A	3.9	A	3.9	12.0152510396388	9.96796645867857	14.4830199965059	3.22012573332195	2.67144691330942	3.88149571183383
2019-10-05 12:45:00	UTC	0205551460	Lick Run	4.77	A	16.6	A	471	A	9	A	8.1	A	3.4	A	3.4	10.7195635521899	8.82934229532314	13.0144510095961	2.87287733984993	2.36629199337416	3.48791452320067
2019-10-05 13:00:00	UTC	0205551460	Lick Run	4.77	A	16.5	A	470	A	9.1	A	8.1	A	3.6	A	3.6	11.2414460655571	9.28735133929773	13.6066898977019	3.01274352371247	2.48903988301302	3.64663644066805
2019-10-05 13:15:00	UTC	0205551460	Lick Run	4.77	A	16.4	A	470	A	9.1	A	8.1	A	3.6	A	3.6	11.2414460655571	9.28735133929773	13.6066898977019	3.01274352371247	2.48903988301302	3.64663644066805
2019-10-05 13:30:00	UTC	0205551460	Lick Run	4.76	A	16.4	A	470	A	9.3	A	8.1	A	3.6	A	3.6	11.2388292492848	9.28511788774343	13.6036272691071	3.00572765468001	2.48322445275431	3.63817242701825
2019-10-05 13:45:00	UTC	0205551460	Lick Run	4.99	A	16.3	A	470	A	9.4	A	8.1	A	3.2	A	3.2	10.2435947899387	8.40998300229007	12.4769852913954	2.87193454492302	2.35785592868389	3.49809669453641
2019-10-05 14:00:00	UTC	0205551460	Lick Run	4.76	A	16.3	A	469	A	9.5	A	8.2	A	3.1	A	3.1	9.92456834608322	8.13357544438511	12.10993339025	2.65423994589849	2.17525438836703	3.23869692118719
2019-10-05 14:15:00	UTC	0205551460	Lick Run	4.76	A	16.2	A	469	A	9.6	A	8.2	A	3.6	A	3.6	11.2388292492848	9.28511788774343	13.6036272691071	3.00572765468001	2.48322445275431	3.63817242701825
2019-10-05 14:30:00	UTC	0205551460	Lick Run	4.76	A	16.2	A	469	A	9.7	A	8.2	A	3.1	A	3.1	9.92456834608322	8.13357544438511	12.10993339025	2.65423994589849	2.17525438836703	3.23869692118719
2019-10-05 14:45:00	UTC	0205551460	Lick Run	4.76	A	16.1	A	469	A	9.7	A	8.2	A	2.9	A	2.9	9.38908636679501	7.66626485120026	11.4990734750488	2.51102992303674	2.05027621296233	3.07532772146626
2019-10-05 15:00:00	UTC	0205551460	Lick Run	4.76	A	16.1	A	469	A	9.8	A	8.2	A	3.4	A	3.4	10.7170682212359	8.82723977649792	13.0114910398628	2.86618718152611	2.3607689130431	3.47981071512635
2019-10-05 15:15:00	UTC	0205551460	Lick Run	4.98	A	16	A	469	A	9.9	A	8.2	A	3.1	A	3.1	9.97443754796627	8.17454812942222	12.1706304523662	2.79086840797211	2.28725559853785	3.4053677584595
2019-10-05 15:30:00	UTC	0205551460	Lick Run	4.76	A	16	A	468	A	10	A	8.2	A	2.7	A	2.7	8.84734642891351	7.19477986103766	10.8794904562819	2.36614626328734	1.92418163119898	2.90962560316099
2019-10-05 15:45:00	UTC	0205551460	Lick Run	4.76	A	16	A	468	A	10.1	A	8.2	A	2.9	A	2.9	9.38908636679501	7.66626485120026	11.4990734750488	2.51102992303674	2.05027621296233	3.07532772146626
2019-10-05 16:00:00	UTC	0205551460	Lick Run	4.76	A	16	A	468	A	10.2	A	8.2	A	2.8	A	2.8	9.11903077992946	7.431060750717	11.1904242415563	2.43880589260277	1.9873729110582	2.99278215411873
2019-10-05 16:15:00	UTC	0205551460	Lick Run	4.76	A	15.9	A	468	A	10.2	A	8.2	A	2.8	A	2.8	9.11903077992946	7.431060750717	11.1904242415563	2.43880589260277	1.9873729110582	2.99278215411873
2019-10-05 16:30:00	UTC	0205551460	Lick Run	4.76	A	16	A	468	A	10.3	A	8.2	A	3	A	3	9.65757864408327	7.90042592330507	11.8055439253628	2.58283585984859	2.11290056594996	3.15729059210154
2019-10-05 16:45:00	UTC	0205551460	Lick Run	4.76	A	15.9	A	468	A	10.3	A	8.2	A	2.7	A	2.7	8.84734642891351	7.19477986103766	10.8794904562819	2.36614626328734	1.92418163119898	2.90962560316099
2019-10-05 17:00:00	UTC	0205551460	Lick Run	4.76	A	15.9	A	467	A	10.3	A	8.2	A	2.7	A	2.7	8.84734642891351	7.19477986103766	10.8794904562819	2.36614626328734	1.92418163119898	2.90962560316099
2019-10-05 17:15:00	UTC	0205551460	Lick Run	4.76	A	15.9	A	467	A	10.4	A	8.2	A	NA	NA	3.05	9.79125769186841	8.01712524319278	11.9579929563871	2.61858716471023	2.14411078947846	3.1980617665998
2019-10-05 17:30:00	UTC	0205551460	Lick Run	4.76	A	15.9	A	467	A	10.3	A	8.2	A	NA	NA	3.4	10.7170682212359	8.82723977649792	13.0114910398628	2.86618718152611	2.3607689130431	3.47981071512635
2019-10-05 17:45:00	UTC	0205551460	Lick Run	4.76	A	15.8	A	467	A	10.3	A	8.2	A	NA	NA	3.75	11.6269442716459	9.62625980512542	14.0434432305662	3.10952565979533	2.57445990731118	3.75579740102623
2019-10-05 18:00:00	UTC	0205551460	Lick Run	4.76	A	15.8	A	467	A	10.3	A	8.2	A	4.1	A	4.1	12.5226150766623	10.4151072720528	15.0565792806609	3.34906506807476	2.78543033795623	4.0267518729003
2019-10-05 18:15:00	UTC	0205551460	Lick Run	4.76	A	15.8	A	466	A	10.3	A	8.3	A	3	A	3	9.65757864408327	7.90042592330507	11.8055439253628	2.58283585984859	2.11290056594996	3.15729059210154
2019-10-05 18:30:00	UTC	0205551460	Lick Run	4.76	A	15.8	A	466	A	10.4	A	8.3	A	4.5	A	4.5	13.5306422215921	11.3051653068975	16.1942151183787	3.61865320746004	3.02346865940981	4.33100273591623
2019-10-05 18:45:00	UTC	0205551460	Lick Run	4.76	A	15.8	A	466	A	10.3	A	8.3	A	2.5	A	2.5	8.29880258858707	6.71883965041549	10.2503003476323	2.21944295869015	1.7968955392662	2.74135415177831
2019-10-05 19:00:00	UTC	0205551460	Lick Run	4.76	A	15.8	A	466	A	10.3	A	8.3	A	2.7	A	2.7	8.84734642891351	7.19477986103766	10.8794904562819	2.36614626328734	1.92418163119898	2.90962560316099
2019-10-05 19:15:00	UTC	0205551460	Lick Run	4.76	A	15.8	A	466	A	10.2	A	8.2	A	2.7	A	2.7	8.84734642891351	7.19477986103766	10.8794904562819	2.36614626328734	1.92418163119898	2.90962560316099
2019-10-05 19:30:00	UTC	0205551460	Lick Run	4.76	A	15.7	A	467	A	10.1	A	8.2	A	2.9	A	2.9	9.38908636679501	7.66626485120026	11.4990734750488	2.51102992303674	2.05027621296233	3.07532772146626
2019-10-05 19:45:00	UTC	0205551460	Lick Run	4.75	A	15.8	A	466	A	10.2	A	8.2	A	3	A	3	9.65532579768495	7.89857865688096	11.8027964662004	2.57680849557823	2.10796870168004	3.14992438815252
2019-10-05 20:00:00	UTC	0205551460	Lick Run	4.75	A	15.7	A	467	A	10.1	A	8.2	A	2.7	A	2.7	8.84528258731599	7.19312555879635	10.8769162181242	2.36062457076809	1.91969773346349	2.90282593294524
2019-10-05 20:15:00	UTC	0205551460	Lick Run	4.75	A	15.7	A	467	A	10.1	A	8.2	A	2.6	A	2.6	8.57196251409584	6.9557954684206	10.5636431773559	2.28768104701308	1.85635919823942	2.81921978129358
2019-10-05 20:30:00	UTC	0205551460	Lick Run	4.75	A	15.7	A	467	A	10.2	A	8.2	A	2.5	A	2.5	8.29686670711916	6.71731291460535	10.2478473209174	2.21426361632572	1.7927130941519	2.73494034186398
2019-10-05 20:45:00	UTC	0205551460	Lick Run	4.75	A	15.7	A	466	A	10.1	A	8.2	A	2.7	A	2.7	8.84528258731599	7.19312555879635	10.8769162181242	2.36062457076809	1.91969773346349	2.90282593294524
2019-10-05 21:00:00	UTC	0205551460	Lick Run	4.75	A	15.7	A	467	A	9.9	A	8.2	A	2.6	A	2.6	8.57196251409584	6.9557954684206	10.5636431773559	2.28768104701308	1.85635919823942	2.81921978129358
2019-10-05 21:15:00	UTC	0205551460	Lick Run	4.75	A	15.6	A	467	A	9.8	A	8.2	A	3.2	A	3.2	10.1877348965441	8.36376589022582	12.4094748328089	2.71889756826311	2.23211763668594	3.31183440568244
2019-10-05 21:30:00	UTC	0205551460	Lick Run	4.75	A	15.6	A	467	A	9.7	A	8.2	A	3.2	A	3.2	10.1877348965441	8.36376589022582	12.4094748328089	2.71889756826311	2.23211763668594	3.31183440568244
2019-10-05 21:45:00	UTC	0205551460	Lick Run	4.75	A	15.6	A	467	A	9.7	A	8.2	A	NA	NA	3.55	11.1062655749798	9.16877173511064	13.4531798353787	2.96403457401902	2.44695719192774	3.59037787214365
2019-10-05 22:00:00	UTC	0205551460	Lick Run	4.75	A	15.6	A	467	A	9.6	A	8.2	A	3.9	A	3.9	12.0096519210007	9.96309836029937	14.4765949353994	3.20512986795247	2.65894668238503	3.86350637961136
2019-10-05 22:15:00	UTC	0205551460	Lick Run	4.75	A	15.5	A	467	A	9.5	A	8.2	A	3.1	A	3.1	9.9222532183605	8.13166344012678	12.1071303127777	2.64804595143544	2.17017425147121	3.23114485215182
2019-10-05 22:30:00	UTC	0205551460	Lick Run	4.75	A	15.5	A	468	A	9.4	A	8.2	A	3.2	A	3.2	10.1877348965441	8.36376589022582	12.4094748328089	2.71889756826311	2.23211763668594	3.31183440568244
2019-10-05 22:45:00	UTC	0205551460	Lick Run	4.75	A	15.5	A	468	A	9.3	A	8.2	A	3	A	3	9.65532579768495	7.89857865688096	11.8027964662004	2.57680849557823	2.10796870168004	3.14992438815252
2019-10-05 23:00:00	UTC	0205551460	Lick Run	4.75	A	15.5	A	468	A	9.3	A	8.2	A	3.4	A	3.4	10.7145682251776	8.82513236002534	13.0085269623826	2.85949858219285	2.35524688823739	3.47170913690589
2019-10-05 23:15:00	UTC	0205551460	Lick Run	4.97	A	15.4	A	468	A	9.2	A	8.2	A	3.6	A	3.6	11.2927840022967	9.33096100479364	13.6670778558621	3.15339962425037	2.60557971536753	3.81639799065589
2019-10-05 23:30:00	UTC	0205551460	Lick Run	4.97	A	15.4	A	468	A	9.2	A	8.2	A	3.7	A	3.7	11.5530664540958	9.55994912847509	13.9617212078244	3.2260809564653	2.66952241213992	3.89867426860268
2019-10-05 23:45:00	UTC	0205551460	Lick Run	4.97	A	15.4	A	468	A	9.2	A	8.1	A	3.1	A	3.1	9.97221366767185	8.17272965595721	12.1679107984704	2.78464325769318	2.28215492485768	3.3977702338064
2019-10-06 00:00:00	UTC	0205551460	Lick Run	4.97	A	15.4	A	468	A	9.2	A	8.1	A	3.2	A	3.2	10.2390320970584	8.40622674874735	12.4714430645373	2.85914969780571	2.34735670720986	3.48252865418958
2019-10-06 00:15:00	UTC	0205551460	Lick Run	4.75	A	15.4	A	468	A	9.2	A	8.1	A	4.1	A	4.1	12.5196938963838	10.4125373722617	15.0532698856576	3.34124961396704	2.77889273998429	4.01740910046711
2019-10-06 00:30:00	UTC	0205551460	Lick Run	4.97	A	15.4	A	468	A	9.2	A	8.1	A	3.2	A	3.2	10.2390320970584	8.40622674874735	12.4714430645373	2.85914969780571	2.34735670720986	3.48252865418958
2019-10-06 00:45:00	UTC	0205551460	Lick Run	4.75	A	15.4	A	469	A	9.2	A	8.1	A	3.6	A	3.6	11.2362075407874	9.28287923416589	13.6005604204107	2.99871342053766	2.47741014391879	3.62971072859522
2019-10-06 01:00:00	UTC	0205551460	Lick Run	4.97	A	15.3	A	469	A	9.2	A	8.1	A	3	A	3	9.70394221620239	7.93825461545857	11.8623676232329	2.7097310753572	2.21668006016053	3.31245028667996
2019-10-06 01:15:00	UTC	0205551460	Lick Run	4.75	A	15.3	A	468	A	9.2	A	8.1	A	2.9	A	2.9	9.38689615223043	7.66448211677384	11.4963826688198	2.50517012672712	2.0454931347263	3.06814882792834
2019-10-06 01:30:00	UTC	0205551460	Lick Run	4.75	A	15.3	A	468	A	9.2	A	8.1	A	2.8	A	2.8	9.11690356187556	7.42934233886593	11.1877911617715	2.43311463992662	1.98273914899267	2.98579208164268
2019-10-06 01:45:00	UTC	0205551460	Lick Run	4.97	A	15.3	A	468	A	9.2	A	8.1	A	3	A	3	9.70394221620239	7.93825461545857	11.8623676232329	2.7097310753572	2.21668006016053	3.31245028667996
2019-10-06 02:00:00	UTC	0205551460	Lick Run	4.74	A	15.3	A	468	A	9.2	A	8.1	A	2.8	A	2.8	9.11477235853644	7.42761991964618	11.1851543356701	2.42742471626031	1.97810625067894	2.97880397025642
2019-10-06 02:15:00	UTC	0205551460	Lick Run	4.96	A	15.3	A	468	A	9.2	A	8.1	A	3.4	A	3.4	10.7661123705635	8.86838657961668	13.0699281695735	3.00028275846529	2.4714276086305	3.64230641403745
2019-10-06 02:30:00	UTC	0205551460	Lick Run	4.74	A	15.3	A	468	A	9.2	A	8.1	A	3.2	A	3.2	10.1853533714482	8.36178433209215	12.4066131319743	2.71253933122567	2.22689071776422	3.30410000129393
2019-10-06 02:45:00	UTC	0205551460	Lick Run	4.74	A	15.3	A	468	A	9.2	A	8.1	A	4	A	4	12.2623423946335	10.1857007876907	14.7623658045148	3.26567815817174	2.71263185430149	3.93147850706272
2019-10-06 03:00:00	UTC	0205551460	Lick Run	4.96	A	15.3	A	468	A	9.2	A	8.1	A	4.7	A	4.7	14.0931389645384	11.803936611492	16.8262989213635	3.92745314117011	3.28950193705093	4.68912573126968
2019-10-06 03:15:00	UTC	0205551460	Lick Run	4.96	A	15.3	A	468	A	9.2	A	8.1	A	4.5	A	4.5	13.5925620324877	11.3605777119329	16.2630587362614	3.78795317248843	3.16594739699279	4.53216286871801
2019-10-06 03:30:00	UTC	0205551460	Lick Run	4.96	A	15.2	A	468	A	9.2	A	8.1	A	3.9	A	3.9	12.0674262737922	10.0131152697673	14.5432038831202	3.3629308093888	2.79043874598125	4.05287650374834
2019-10-06 03:45:00	UTC	0205551460	Lick Run	4.96	A	15.2	A	468	A	9.2	A	8.1	A	3.9	A	3.9	12.0674262737922	10.0131152697673	14.5432038831202	3.3629308093888	2.79043874598125	4.05287650374834
2019-10-06 04:00:00	UTC	0205551460	Lick Run	4.96	A	15.2	A	468	A	9.2	A	8.1	A	5.2	A	5.2	15.3293130837807	12.9006498812371	18.2151939463406	4.27194814259369	3.59513221480962	5.07618074735427
2019-10-06 04:15:00	UTC	0205551460	Lick Run	4.96	A	15.2	A	468	A	9.2	A	8.1	A	3.5	A	3.5	11.0288170416188	9.09904570777572	13.3678639764998	3.0734928707144	2.53570732088674	3.72533468217019
2019-10-06 04:30:00	UTC	0205551460	Lick Run	4.96	A	15.2	A	468	A	9.2	A	8.1	A	3.3	A	3.3	10.5021036652591	8.63682687384349	12.7702202448763	2.92670924006367	2.40689692486333	3.55878429499446
2019-10-06 04:45:00	UTC	0205551460	Lick Run	4.96	A	15.2	A	468	A	9.2	A	8.1	A	3.8	A	3.8	11.809528388282	9.78584203298497	14.251707751213	3.29106024435025	2.72710260845003	3.97164283382012
2019-10-06 05:00:00	UTC	0205551460	Lick Run	4.96	A	15.2	A	468	A	9.2	A	8.1	A	3.7	A	3.7	11.5504854184771	9.55775243156751	13.9586910581415	3.21887056907505	2.66353896774448	3.88998541636936
2019-10-06 05:15:00	UTC	0205551460	Lick Run	4.96	A	15.2	A	468	A	9.2	A	8.1	A	3.2	A	3.2	10.2367446258794	8.40434232043758	12.4686663798357	2.85275941274898	2.34210850605578	3.47474775228628
2019-10-06 05:30:00	UTC	0205551460	Lick Run	4.96	A	15.2	A	468	A	9.2	A	8.1	A	3.8	A	3.8	11.809528388282	9.78584203298497	14.251707751213	3.29106024435025	2.72710260845003	3.97164283382012
2019-10-06 05:45:00	UTC	0205551460	Lick Run	4.96	A	15.2	A	468	A	9.2	A	8.1	A	3	A	3	9.70177428783452	7.93649376489403	11.8596986427978	2.70367474538893	2.21172922833171	3.30504160962219
2019-10-06 06:00:00	UTC	0205551460	Lick Run	4.96	A	15.2	A	466	A	9.2	A	8.1	A	3.3	A	3.3	10.5021036652591	8.63682687384349	12.7702202448763	2.92670924006367	2.40689692486333	3.55878429499446
2019-10-06 06:15:00	UTC	0205551460	Lick Run	4.96	A	15.2	A	467	A	9.2	A	8.1	A	3.4	A	3.4	10.7661123705635	8.86838657961668	13.0699281695735	3.00028275846529	2.4714276086305	3.64230641403745
2019-10-06 06:30:00	UTC	0205551460	Lick Run	4.96	A	15.2	A	467	A	9.2	A	8.1	A	3.9	A	3.9	12.0674262737922	10.0131152697673	14.5432038831202	3.3629308093888	2.79043874598125	4.05287650374834
2019-10-06 06:45:00	UTC	0205551460	Lick Run	4.96	A	15.3	A	467	A	9.2	A	8.1	A	3.3	A	3.3	10.5021036652591	8.63682687384349	12.7702202448763	2.92670924006367	2.40689692486333	3.55878429499446
2019-10-06 07:00:00	UTC	0205551460	Lick Run	5.18	A	15.2	A	462	A	9.2	A	8.1	A	4.5	A	4.5	13.6581606094595	11.418738754395	16.3367737231041	3.97505897628097	3.32329962147529	4.75464016629878
2019-10-06 07:15:00	UTC	0205551460	Lick Run	9.09	A	16.5	A	313	A	9	A	8	A	34.5	A	34.5	79.1021933013261	70.5893241016456	88.6416900106639	40.3993158118721	36.0515970330391	45.2713569546351
2019-10-06 07:30:00	UTC	0205551460	Lick Run	9.43	A	16	A	385	A	9	A	8	A	16.7	A	16.7	43.4405856251321	38.6220085490491	48.8603402657807	23.0159531822573	20.4629456020818	25.8874802870007
2019-10-06 07:45:00	UTC	0205551460	Lick Run	6.96	A	16	A	372	A	8.8	A	8	A	14.9	A	14.9	38.2006133731238	33.5849084333399	43.450672643021	14.9383000098819	13.1333346164179	16.9913288363395
2019-10-06 08:00:00	UTC	0205551460	Lick Run	5.66	A	15.9	A	346	A	8.6	A	8	A	13.6	A	13.6	34.6047464795621	30.1655763153296	39.6971855069854	11.004585890396	9.59289430689509	12.624022192349
2019-10-06 08:15:00	UTC	0205551460	Lick Run	5.41	A	15.9	A	349	A	8.5	A	8	A	10.5	A	10.5	27.7665054175723	24.0284130683552	32.0861315689396	8.4399542226996	7.30371731304335	9.75295513615425
2019-10-06 08:30:00	UTC	0205551460	Lick Run	5.41	A	15.7	A	397	A	8.6	A	8	A	7.9	A	7.9	21.9158341331531	18.7921794656314	25.5587057706795	6.66157422601083	5.71210283935514	7.76886768615349
2019-10-06 08:45:00	UTC	0205551460	Lick Run	5.41	A	15.6	A	423	A	8.6	A	8	A	7.1	A	7.1	20.0536958260902	17.1247818973695	23.4835525903616	6.09555549835345	5.2052778379538	7.13810059524372
2019-10-06 09:00:00	UTC	0205551460	Lick Run	5.18	A	15.5	A	439	A	8.7	A	8	A	6.5	A	6.5	18.5443204534751	15.7682713176377	21.8091009568381	5.39712261302324	4.58918372933748	6.34730144138554
2019-10-06 09:15:00	UTC	0205551460	Lick Run	5.18	A	15.4	A	447	A	8.8	A	8	A	5.4	A	5.4	15.8944328186306	13.4056124524843	18.8453153872238	4.62590166093332	3.90155758418049	5.48472391216043
2019-10-06 09:30:00	UTC	0205551460	Lick Run	5.18	A	15.4	A	450	A	8.8	A	8	A	6.6	A	6.6	18.7812887537173	15.9798253780827	22.0738837192993	5.46608965740836	4.65075423586369	6.42436358223904
2019-10-06 09:45:00	UTC	0205551460	Lick Run	5.18	A	15.4	A	451	A	8.9	A	8	A	8.4	A	8.4	22.9525446467342	19.7063393331813	26.7334940728071	6.68008828094322	5.73531555938417	7.78049245576061
2019-10-06 10:00:00	UTC	0205551460	Lick Run	5.18	A	15.3	A	453	A	8.9	A	8	A	5.6	A	5.6	16.3825191278752	13.8402648170869	19.3917483893699	4.76795386841861	4.0280584237063	5.64375728951084
2019-10-06 10:15:00	UTC	0205551460	Lick Run	5.18	A	15.3	A	454	A	9	A	8	A	5	A	5	14.9089629618554	12.5290155367245	17.7409929731866	4.33909138596001	3.64643359360757	5.16332289410631
2019-10-06 10:30:00	UTC	0205551460	Lick Run	5.41	A	15.3	A	454	A	9	A	8	A	5.2	A	5.2	15.4777074012692	13.0362047512949	18.3764700669884	4.70463027214002	3.96250697320512	5.58574310334484
2019-10-06 10:45:00	UTC	0205551460	Lick Run	5.65	A	15.3	A	451	A	8.9	A	8	A	5.9	A	5.9	17.274837284609	14.6424677468577	20.3804446333003	5.48383039691888	4.64819485088074	6.46969345884313
2019-10-06 11:00:00	UTC	0205551460	Lick Run	5.9	A	15.3	A	449	A	8.9	A	8	A	7.8	A	7.8	21.8944468738542	18.7932273887056	25.5074231794863	7.2578433600582	6.22981258229747	8.45551764892976
2019-10-06 11:15:00	UTC	0205551460	Lick Run	6.41	A	15.3	A	448	A	8.9	A	8	A	10	A	10	27.1687812156444	23.5720393617717	31.314332265228	9.78475120465853	8.4893959250753	11.2777583920045
2019-10-06 11:30:00	UTC	0205551460	Lick Run	6.95	A	15.3	A	450	A	8.9	A	8	A	10.7	A	10.7	29.0004388790015	25.2613965016167	33.2929121761291	11.3242898374598	9.86424298186862	13.0004441859868
2019-10-06 11:45:00	UTC	0205551460	Lick Run	7.23	A	15.3	A	453	A	9	A	8	A	11.3	A	11.3	30.4799087799462	26.6207768383154	34.8984871807607	12.3815085408116	10.8138570284535	14.1764176595661
2019-10-06 12:00:00	UTC	0205551460	Lick Run	7.52	A	15.3	A	455	A	9.1	A	8	A	10.1	A	10.1	27.8842185089856	24.2725803984288	32.0332502393189	11.7814276148826	10.2554657896672	13.5344448990866
2019-10-06 12:15:00	UTC	0205551460	Lick Run	7.52	A	15.2	A	458	A	9.2	A	8	A	9.4	A	9.4	26.267316210345	22.7997245552318	30.2622910738598	11.0982663713414	9.63316595730178	12.7861927216033
2019-10-06 12:30:00	UTC	0205551460	Lick Run	7.52	A	15.2	A	458	A	9.3	A	8.1	A	9.8	A	9.8	27.1936488676043	23.6434992986245	31.2768651287408	11.4896533899622	9.98967123498576	13.2148628234269
2019-10-06 12:45:00	UTC	0205551460	Lick Run	7.52	A	15.2	A	459	A	9.4	A	8.1	A	15.1	A	15.1	38.9596112856956	34.341855574482	44.1982905740351	16.4609182114419	14.5098592410302	18.6743250821873
2019-10-06 13:00:00	UTC	0205551460	Lick Run	7.23	A	15.2	A	459	A	9.5	A	8.1	A	10.2	A	10.2	27.9912525624563	24.3588526417042	32.1653171247396	11.3705698784142	9.89502114999981	13.0661529065961
2019-10-06 13:15:00	UTC	0205551460	Lick Run	6.95	A	15.2	A	460	A	9.5	A	8.1	A	10.1	A	10.1	27.6414532632215	24.028661235491	31.7974410232367	10.7936238340162	9.38287607895	12.4164823759752
2019-10-06 13:30:00	UTC	0205551460	Lick Run	6.95	A	15.2	A	460	A	9.5	A	8.1	A	6.7	A	6.7	19.647993369337	16.7838842247711	23.0008523814621	7.67228291155161	6.55388597230156	8.98153024383721
2019-10-06 13:45:00	UTC	0205551460	Lick Run	6.67	A	15.2	A	460	A	9.6	A	8.1	A	9.9	A	9.9	27.0617361616924	23.4895744430126	31.177132044761	10.1415209198022	8.80283545696083	11.6837861016086
2019-10-06 14:00:00	UTC	0205551460	Lick Run	6.4	A	15.2	A	460	A	9.7	A	8.1	A	20.3	A	20.3	48.9475276345357	43.0659188211008	55.6324009128013	17.6007970645342	15.485858718492	20.0045772687434
2019-10-06 14:15:00	UTC	0205551460	Lick Run	6.4	A	15.2	A	460	A	9.7	A	8.1	A	5.3	A	5.3	16.0207527402074	13.5201663928969	18.9838283719429	5.76082248539389	4.86164912632305	6.82630005701785
2019-10-06 14:30:00	UTC	0205551460	Lick Run	6.14	A	15.3	A	458	A	9.8	A	8.1	A	4.9	A	4.9	14.9396910240741	12.5547944094705	17.7776202951152	5.15384778909685	4.33111362916055	6.13286773506486
2019-10-06 14:45:00	UTC	0205551460	Lick Run	6.14	A	15.3	A	455	A	9.8	A	8.1	A	5.3	A	5.3	15.9472139210443	13.4556013692806	18.9002055622838	5.50141988055756	4.6418711910632	6.52013368239582
2019-10-06 15:00:00	UTC	0205551460	Lick Run	6.14	A	15.3	A	451	A	9.9	A	8.1	A	4.9	A	4.9	14.9396910240741	12.5547944094705	17.7776202951152	5.15384778909685	4.33111362916055	6.13286773506486
2019-10-06 15:15:00	UTC	0205551460	Lick Run	6.14	A	15.4	A	447	A	9.8	A	8.1	A	6.2	A	6.2	18.1691594138856	15.4482276474925	21.3693351328086	6.26793967319051	5.32928115971049	7.37192626348313
2019-10-06 15:30:00	UTC	0205551460	Lick Run	5.89	A	15.4	A	442	A	9.8	A	8.1	A	4.3	A	4.3	13.3401325350085	11.1321537924126	15.9860472079433	4.41465775315148	3.68397007450852	5.29027182178197
2019-10-06 15:45:00	UTC	0205551460	Lick Run	5.89	A	15.4	A	437	A	9.8	A	8.1	A	5.4	A	5.4	16.1225429654329	13.6128928844295	19.0948679225668	5.33544244152601	4.50492249288803	6.31907565374944
2019-10-06 16:00:00	UTC	0205551460	Lick Run	5.64	A	15.5	A	433	A	9.9	A	8.1	A	4.7	A	4.7	14.2954411331052	11.9834372544589	17.0535075079595	4.53000067614109	3.79736297465355	5.40398857386315
2019-10-06 16:15:00	UTC	0205551460	Lick Run	5.64	A	15.5	A	431	A	9.7	A	8.1	A	NA	NA	5	15.0503420865543	12.655723477721	17.8980520016148	4.7692169268117	4.01039991542238	5.67161145388954
2019-10-06 16:30:00	UTC	0205551460	Lick Run	5.64	A	15.6	A	430	A	9.9	A	8.1	A	5.3	A	5.3	15.7976522334892	13.3222896063435	18.7329523276115	5.00602777016949	4.22162424807764	5.93617824872016
2019-10-06 16:45:00	UTC	0205551460	Lick Run	5.64	A	15.8	A	429	A	10.2	A	8.1	A	4.2	A	4.2	13.0188187008477	10.8493905619569	15.6220424914789	4.12545908645127	3.4380013966528	4.95037980221685
2019-10-06 17:00:00	UTC	0205551460	Lick Run	5.4	A	15.8	A	431	A	10.1	A	8.1	A	4.5	A	4.5	13.7213273576597	11.4742120883209	16.4085187729532	4.16304865679192	3.48127422201354	4.97834212807083
2019-10-06 17:15:00	UTC	0205551460	Lick Run	5.4	A	15.9	A	433	A	10	A	8.1	A	4.5	A	4.5	13.7213273576597	11.4742120883209	16.4085187729532	4.16304865679192	3.48127422201354	4.97834212807083
2019-10-06 17:30:00	UTC	0205551460	Lick Run	5.4	A	15.8	A	435	A	10	A	8.1	A	4	A	4	12.4409632913151	10.3398148110472	14.9690850797912	3.77458639161429	3.13709825868836	4.54161816203893
2019-10-06 17:45:00	UTC	0205551460	Lick Run	5.4	A	15.8	A	438	A	9.6	A	8.1	A	3.9	A	3.9	12.1817436529897	10.1106787250801	14.677044188839	3.69593919232986	3.06757840466525	4.45301299964345
2019-10-06 18:00:00	UTC	0205551460	Lick Run	5.17	A	15.9	A	440	A	9.6	A	8.1	A	5.2	A	5.2	15.3999917578135	12.9655385618885	18.2915460864727	4.4733474625755	3.76619416028724	5.31327825100883
2019-10-06 18:15:00	UTC	0205551460	Lick Run	5.16	A	16	A	441	A	9.8	A	8.1	A	3.9	A	3.9	12.1204618923869	10.0586106724179	14.6049590017078	3.51390870136217	2.91614625574826	4.23420270405487
2019-10-06 18:30:00	UTC	0205551460	Lick Run	5.4	A	16.1	A	436	A	9.7	A	8.1	A	4	A	4	12.4409632913151	10.3398148110472	14.9690850797912	3.77458639161429	3.13709825868836	4.54161816203893
2019-10-06 18:45:00	UTC	0205551460	Lick Run	5.4	A	16.1	A	441	A	9.7	A	8.1	A	8.2	A	8.2	22.6011711326899	19.4054076837651	26.3232262312371	6.85719192271477	5.88759777291524	7.98646287986182
2019-10-06 19:00:00	UTC	0205551460	Lick Run	5.16	A	16.1	A	447	A	9.8	A	8.1	A	6.1	A	6.1	17.5826409419586	14.9096642696571	20.7348238634046	5.09747859012555	4.32254145730574	6.01134500002795
2019-10-06 19:15:00	UTC	0205551460	Lick Run	5.16	A	16.2	A	448	A	9.9	A	8.1	A	3.8	A	3.8	11.8614305610547	9.83010009120442	14.3125231329648	3.43881152625654	2.84989751648332	4.14942103872809
2019-10-06 19:30:00	UTC	0205551460	Lick Run	5.16	A	16.3	A	450	A	10.1	A	8.2	A	3.8	A	3.8	11.8614305610547	9.83010009120442	14.3125231329648	3.43881152625654	2.84989751648332	4.14942103872809
2019-10-06 19:45:00	UTC	0205551460	Lick Run	5.16	A	16.3	A	453	A	10.1	A	8.2	A	3.9	A	3.9	12.1204618923869	10.0586106724179	14.6049590017078	3.51390870136217	2.91614625574826	4.23420270405487
2019-10-06 20:00:00	UTC	0205551460	Lick Run	5.16	A	16.3	A	455	A	10	A	8.2	A	3.1	A	3.1	10.0138032984499	8.20660361844571	12.2189715943705	2.90315590747035	2.37922086794397	3.5424681821841
2019-10-06 20:15:00	UTC	0205551460	Lick Run	5.16	A	16.4	A	456	A	9.9	A	8.2	A	3.5	A	3.5	11.077288034596	9.13961263109306	13.4257670597499	3.21147652274796	2.64971456010682	3.89233678655015
2019-10-06 20:30:00	UTC	0205551460	Lick Run	5.16	A	16.4	A	456	A	10	A	8.2	A	3.6	A	3.6	11.339881139679	9.37062088428979	13.7229865395192	3.28760631095746	2.71668741297345	3.97850529443776
2019-10-06 20:45:00	UTC	0205551460	Lick Run	5.16	A	16.4	A	457	A	9.8	A	8.2	A	3.3	A	3.3	10.5482597843681	8.67495108167945	12.8260993555917	3.05810307970205	2.515002015637	3.71848387712505
2019-10-06 21:00:00	UTC	0205551460	Lick Run	5.16	A	16.4	A	457	A	9.5	A	8.2	A	3.1	A	3.1	10.0138032984499	8.20660361844571	12.2189715943705	2.90315590747035	2.37922086794397	3.5424681821841
2019-10-06 21:15:00	UTC	0205551460	Lick Run	5.16	A	16.4	A	458	A	9.3	A	8.1	A	3.6	A	3.6	11.339881139679	9.37062088428979	13.7229865395192	3.28760631095746	2.71668741297345	3.97850529443776
2019-10-06 21:30:00	UTC	0205551460	Lick Run	5.16	A	16.4	A	458	A	9.2	A	8.1	A	3.4	A	3.4	10.813428792183	8.90773029956736	13.1268278575173	3.13497966181296	2.58248829846145	3.80566970461632
2019-10-06 21:45:00	UTC	0205551460	Lick Run	4.93	A	16.4	A	458	A	9.2	A	8.1	A	3.1	A	3.1	9.9632781763968	8.1654149161037	12.1569954546329	2.75975657496013	2.26176135033341	3.36740052256747
2019-10-06 22:00:00	UTC	0205551460	Lick Run	5.16	A	16.5	A	457	A	9.1	A	8.1	A	3	A	3	9.74441300707321	7.97098219836455	11.9124070897937	2.82505551019707	2.3109105869001	3.45359040758067
2019-10-06 22:15:00	UTC	0205551460	Lick Run	4.93	A	16.5	A	457	A	9	A	8.1	A	3	A	3	9.69524710658118	7.93118747622188	11.8516699724324	2.68551389156606	2.19688202991242	3.28282755450541
2019-10-06 22:30:00	UTC	0205551460	Lick Run	5.16	A	16.4	A	456	A	8.9	A	8.1	A	2.9	A	2.9	9.47350663027562	7.73435721641752	11.6037215973645	2.74651557639459	2.24230935780456	3.36409772591046
2019-10-06 22:45:00	UTC	0205551460	Lick Run	4.93	A	16.4	A	456	A	8.9	A	8.1	A	2.8	A	2.8	9.15459868795386	7.45967688574112	11.2346256307267	2.53575815839951	2.06627697912449	3.11191069873614
2019-10-06 23:00:00	UTC	0205551460	Lick Run	4.93	A	16.5	A	455	A	8.8	A	8.1	A	2.9	A	2.9	9.42570760082597	7.69595193936441	11.5442461798437	2.61085338223875	2.1317234738616	3.19767336951982
2019-10-06 23:15:00	UTC	0205551460	Lick Run	4.93	A	16.5	A	455	A	8.8	A	8	A	4.2	A	4.2	12.8259477964332	10.6826416674443	15.3992750106149	3.55269552195751	2.95901510102516	4.26548869837269
2019-10-06 23:30:00	UTC	0205551460	Lick Run	4.93	A	16.5	A	455	A	8.8	A	8	A	4.5	A	4.5	13.583417198414	11.3524252243749	16.2528463424719	3.76250911196644	3.14454034104288	4.50192183348984
2019-10-06 23:45:00	UTC	0205551460	Lick Run	4.93	A	16.5	A	455	A	8.8	A	8	A	3.9	A	3.9	12.0593075239416	10.006115344031	14.5338018758445	3.34034166661196	2.77162216306657	4.02575884923602
2019-10-07 00:00:00	UTC	0205551460	Lick Run	4.93	A	16.5	A	455	A	8.7	A	8	A	3.6	A	3.6	11.2826652286436	9.32239671181845	13.6551295334021	3.12521732270692	2.58223700717066	3.78237291426979
2019-10-07 00:15:00	UTC	0205551460	Lick Run	4.93	A	16.5	A	455	A	8.7	A	8	A	4.7	A	4.7	14.0836573512045	11.7953962151397	16.8158322762867	3.90107204539866	3.26724012746215	4.65786489810648
2019-10-07 00:30:00	UTC	0205551460	Lick Run	4.93	A	16.5	A	455	A	8.7	A	8	A	4.3	A	4.3	13.0794192442873	10.9066316940144	15.6850632319158	3.62290529452384	3.02105873140542	4.3446499853324
2019-10-07 00:45:00	UTC	0205551460	Lick Run	4.93	A	16.5	A	455	A	8.7	A	8	A	3.8	A	3.8	11.8015831475436	9.779032468525	14.2424483441143	3.26895386335089	2.70872183572019	3.9450560112148
2019-10-07 01:00:00	UTC	0205551460	Lick Run	4.93	A	16.5	A	455	A	8.7	A	8	A	3.5	A	3.5	11.0213970495941	9.09280405764744	13.359046577347	3.05284791153583	2.51864148914005	3.70036005964104
2019-10-07 01:15:00	UTC	0205551460	Lick Run	4.93	A	16.5	A	455	A	8.7	A	8	A	3.3	A	3.3	10.4950380366296	8.63096109219085	12.76171010549	2.9070502412209	2.39071430112503	3.53490214242899
2019-10-07 01:30:00	UTC	0205551460	Lick Run	4.93	A	16.5	A	456	A	8.7	A	8	A	3.6	A	3.6	11.2826652286436	9.32239671181845	13.6551295334021	3.12521732270692	2.58223700717066	3.78237291426979
2019-10-07 01:45:00	UTC	0205551460	Lick Run	4.93	A	16.5	A	456	A	8.7	A	8	A	3.2	A	3.2	10.2298575260938	8.39866362090043	12.4603138937191	2.83359714229648	2.32636956815761	3.45141755408605
2019-10-07 02:00:00	UTC	0205551460	Lick Run	4.93	A	16.5	A	457	A	8.7	A	8	A	4.1	A	4.1	12.5714583399455	10.4579029319227	15.1121659688162	3.48220376830319	2.89676408363678	4.18596155361107
2019-10-07 02:15:00	UTC	0205551460	Lick Run	4.93	A	16.5	A	457	A	8.7	A	8	A	3.5	A	3.5	11.0213970495941	9.09280405764744	13.359046577347	3.05284791153583	2.51864148914005	3.70036005964104
2019-10-07 02:30:00	UTC	0205551460	Lick Run	4.49	A	16.6	A	457	A	8.7	A	8	A	2.9	A	2.9	9.32846060900113	7.61661682240548	11.4250433444022	2.35330341129906	1.92145425724684	2.88221118184047
2019-10-07 02:45:00	UTC	0205551460	Lick Run	4.92	A	16.6	A	457	A	8.7	A	8	A	NA	NA	3.6	11.2801241327459	9.32024357769327	13.652132520945	3.1181757018823	2.57640401094711	3.77387229118421
2019-10-07 03:00:00	UTC	0205551460	Lick Run	4.92	A	16.6	A	457	A	8.7	A	8	A	4.3	A	4.3	13.0764734812151	10.9040312428641	15.681737780862	3.61474230208738	3.01421197798359	4.33491805020327
2019-10-07 03:15:00	UTC	0205551460	Lick Run	4.92	A	16.6	A	457	A	8.7	A	8	A	5.5	A	5.5	16.0469157009531	13.5376161291791	19.0213329330908	4.43586453837058	3.74221641345898	5.25808559120344
2019-10-07 03:30:00	UTC	0205551460	Lick Run	4.92	A	16.6	A	457	A	8.7	A	8	A	3.1	A	3.1	9.96103423449223	8.16357593493733	12.1542573758748	2.75353839639445	2.25666524776055	3.35981320576576
2019-10-07 03:45:00	UTC	0205551460	Lick Run	4.92	A	16.6	A	457	A	8.7	A	8	A	3.5	A	3.5	11.0189147968407	9.09071412930734	13.3560995949265	3.04596935071637	2.51295496194722	3.69203962108191
2019-10-07 04:00:00	UTC	0205551460	Lick Run	4.92	A	16.6	A	457	A	8.7	A	8	A	3	A	3	9.69306353096757	7.92941074624335	11.8489864659724	2.67946299379128	2.19193473655167	3.27542687077979
2019-10-07 04:15:00	UTC	0205551460	Lick Run	4.92	A	16.6	A	457	A	8.7	A	8	A	3	A	3	9.69306353096757	7.92941074624335	11.8489864659724	2.67946299379128	2.19193473655167	3.27542687077979
2019-10-07 04:30:00	UTC	0205551460	Lick Run	4.92	A	16.6	A	458	A	8.7	A	8	A	2.9	A	2.9	9.42358473123513	7.69423725977508	11.541618251237	2.60497070668437	2.12692550060687	3.19046077577587
2019-10-07 04:45:00	UTC	0205551460	Lick Run	4.92	A	16.6	A	458	A	8.7	A	8	A	2.8	A	2.8	9.15253687784962	7.45802405252878	11.2320543230206	2.53004468454774	2.06162885363461	3.10488771755557
2019-10-07 05:00:00	UTC	0205551460	Lick Run	4.92	A	16.6	A	457	A	8.7	A	8	A	3.3	A	3.3	10.4926743311079	8.62899701930716	12.7588657606849	2.90050018616775	2.38532205147538	3.52694569052239
2019-10-07 05:15:00	UTC	0205551460	Lick Run	4.92	A	16.6	A	457	A	8.7	A	8	A	2.9	A	2.9	9.42358473123513	7.69423725977508	11.541618251237	2.60497070668437	2.12692550060687	3.19046077577587
2019-10-07 05:30:00	UTC	0205551460	Lick Run	4.92	A	16.6	A	457	A	8.7	A	8	A	3.1	A	3.1	9.96103423449223	8.16357593493733	12.1542573758748	2.75353839639445	2.25666524776055	3.35981320576576
2019-10-07 05:45:00	UTC	0205551460	Lick Run	4.92	A	16.6	A	456	A	8.7	A	8	A	2.8	A	2.8	9.15253687784962	7.45802405252878	11.2320543230206	2.53004468454774	2.06162885363461	3.10488771755557
2019-10-07 06:00:00	UTC	0205551460	Lick Run	4.92	A	16.6	A	456	A	8.7	A	8	A	3.1	A	3.1	9.96103423449223	8.16357593493733	12.1542573758748	2.75353839639445	2.25666524776055	3.35981320576576
2019-10-07 06:15:00	UTC	0205551460	Lick Run	4.92	A	16.6	A	456	A	8.7	A	8	A	3	A	3	9.69306353096757	7.92941074624335	11.8489864659724	2.67946299379128	2.19193473655167	3.27542687077979
2019-10-07 06:30:00	UTC	0205551460	Lick Run	4.92	A	16.6	A	456	A	8.7	A	8	A	2.8	A	2.8	9.15253687784962	7.45802405252878	11.2320543230206	2.53004468454774	2.06162885363461	3.10488771755557
2019-10-07 06:45:00	UTC	0205551460	Lick Run	4.92	A	16.6	A	456	A	8.7	A	8	A	3	A	3	9.69306353096757	7.92941074624335	11.8489864659724	2.67946299379128	2.19193473655167	3.27542687077979
2019-10-07 07:00:00	UTC	0205551460	Lick Run	4.92	A	16.6	A	456	A	8.7	A	8	A	5.2	A	5.2	15.3155496302877	12.8879455637616	18.2004229702335	4.23369230303943	3.56262734622236	5.0311606505298
2019-10-07 07:15:00	UTC	0205551460	Lick Run	4.92	A	16.6	A	456	A	8.7	A	8	A	3.5	A	3.5	11.0189147968407	9.09071412930734	13.3560995949265	3.04596935071637	2.51295496194722	3.69203962108191
2019-10-07 07:30:00	UTC	0205551460	Lick Run	4.92	A	16.6	A	455	A	8.7	A	8	A	3.2	A	3.2	10.2275535448565	8.39676219100279	12.4575222131443	2.82721258897252	2.32112515166935	3.4436450001397
2019-10-07 07:45:00	UTC	0205551460	Lick Run	4.92	A	16.6	A	455	A	8.7	A	8	A	3.4	A	3.4	10.756445995684	8.86030623766035	13.0583669858141	2.97341484434413	2.44926308402098	3.6097371059263
2019-10-07 08:00:00	UTC	0205551460	Lick Run	4.92	A	16.6	A	455	A	8.7	A	8	A	3.3	A	3.3	10.4926743311079	8.62899701930716	12.7588657606849	2.90050018616775	2.38532205147538	3.52694569052239
2019-10-07 08:15:00	UTC	0205551460	Lick Run	4.92	A	16.6	A	454	A	8.7	A	8	A	2.9	A	2.9	9.42358473123513	7.69423725977508	11.541618251237	2.60497070668437	2.12692550060687	3.19046077577587
2019-10-07 08:30:00	UTC	0205551460	Lick Run	4.92	A	16.6	A	454	A	8.7	A	8	A	NA	NA	3.55	11.1496742902129	9.20558728000936	13.5043243843654	3.08211532484089	2.54470945889268	3.73301354401092
2019-10-07 08:45:00	UTC	0205551460	Lick Run	4.91	A	16.6	A	454	A	8.7	A	8	A	4.2	A	4.2	12.820165219907	10.6775638439363	15.3927092984839	3.53668772974693	2.94561016825279	4.24637320734189
2019-10-07 09:00:00	UTC	0205551460	Lick Run	4.91	A	16.6	A	454	A	8.7	A	8	A	3.7	A	3.7	11.5375104262641	9.54669465801036	13.9434800844354	3.18284287733162	2.63363827824917	3.84657561573541
2019-10-07 09:15:00	UTC	0205551460	Lick Run	4.91	A	16.6	A	454	A	8.7	A	8	A	3.2	A	3.2	10.2252453964536	8.39485646655556	12.4547267525343	2.82082947504719	2.31588168709023	3.43587454041862
2019-10-07 09:30:00	UTC	0205551460	Lick Run	4.91	A	16.6	A	454	A	8.7	A	8	A	3.1	A	3.1	9.95878623401397	8.16173280104864	12.1515155754724	2.7473216197182	2.25157006604874	3.35222793906501
2019-10-07 09:45:00	UTC	0205551460	Lick Run	4.91	A	16.6	A	454	A	8.7	A	8	A	3.2	A	3.2	10.2252453964536	8.39485646655556	12.4547267525343	2.82082947504719	2.31588168709023	3.43587454041862
2019-10-07 10:00:00	UTC	0205551460	Lick Run	4.91	A	16.5	A	454	A	8.7	A	8	A	3.9	A	3.9	12.0538705870604	10.0014224037574	14.527513214022	3.32529070179356	2.75908362245282	4.00769232271567
2019-10-07 10:15:00	UTC	0205551460	Lick Run	4.91	A	16.5	A	453	A	8.7	A	8	A	3.2	A	3.2	10.2252453964536	8.39485646655556	12.4547267525343	2.82082947504719	2.31588168709023	3.43587454041862
2019-10-07 10:30:00	UTC	0205551460	Lick Run	4.91	A	16.5	A	453	A	8.7	A	8	A	5.4	A	5.4	15.8003247638199	13.318340809373	18.7448471409054	4.35882172808875	3.67411899247263	5.17112453248889
2019-10-07 10:45:00	UTC	0205551460	Lick Run	4.91	A	16.5	A	453	A	8.8	A	8	A	3.5	A	3.5	11.0164280544854	9.0886194794613	13.3531486661874	3.03909234066962	2.50726948069573	3.68372140538873
2019-10-07 11:00:00	UTC	0205551460	Lick Run	4.91	A	16.5	A	453	A	8.8	A	8	A	3	A	3	9.6908760059636	7.9276300050909	11.8462992978548	2.67341346019244	2.18698833314895	3.26802819238055
2019-10-07 11:15:00	UTC	0205551460	Lick Run	4.91	A	16.5	A	453	A	8.8	A	8	A	2.8	A	2.8	9.15047133858992	7.45636749031999	11.2294794787216	2.52433249879963	2.05698155672364	3.0978666501248
2019-10-07 11:30:00	UTC	0205551460	Lick Run	4.91	A	16.5	A	453	A	8.8	A	8	A	3.2	A	3.2	10.2252453964536	8.39485646655556	12.4547267525343	2.82082947504719	2.31588168709023	3.43587454041862
2019-10-07 11:45:00	UTC	0205551460	Lick Run	4.91	A	16.5	A	452	A	8.8	A	8	A	4.5	A	4.5	13.5772931169282	11.3469596238073	16.2460160690281	3.7455559383318	3.13027579466283	4.48177419737028
2019-10-07 12:00:00	UTC	0205551460	Lick Run	4.91	A	16.5	A	452	A	8.9	A	8	A	6.2	A	6.2	17.7241169732402	15.0292222588957	20.9022341322526	4.8895365968078	4.14609835668417	5.7662809887228
2019-10-07 12:15:00	UTC	0205551460	Lick Run	4.91	A	16.5	A	452	A	9	A	8	A	4.9	A	4.9	14.5737524352608	12.2296610568611	17.36714198838	4.02044829610472	3.37378586444445	4.79105822097368
2019-10-07 12:30:00	UTC	0205551460	Lick Run	4.91	A	16.5	A	452	A	9.1	A	8.1	A	3.9	A	3.9	12.0538705870604	10.0014224037574	14.527513214022	3.32529070179356	2.75908362245282	4.00769232271567
2019-10-07 12:45:00	UTC	0205551460	Lick Run	4.91	A	16.6	A	451	A	9.3	A	8.1	A	5.5	A	5.5	16.043294242245	13.5342239321648	19.0175137808646	4.42584950490046	3.73367448012357	5.24634483919427
2019-10-07 13:00:00	UTC	0205551460	Lick Run	4.91	A	16.6	A	451	A	9.6	A	8.1	A	3.4	A	3.4	10.7540184871369	8.85827475188992	13.0554669911325	2.96670164358493	2.44372448282405	3.60160022290175
2019-10-07 13:15:00	UTC	0205551460	Lick Run	4.91	A	16.7	A	451	A	9.6	A	8.1	A	2.7	A	2.7	8.87785027533103	7.21914263486486	10.9176711830782	2.44912476529857	1.99153854400986	3.01184836921191
2019-10-07 13:30:00	UTC	0205551460	Lick Run	4.91	A	16.7	A	451	A	9.6	A	8.1	A	2.9	A	2.9	9.42145802205173	7.6925187102608	11.5389867226301	2.5990893573802	2.12212838655018	3.18325014191467
2019-10-07 13:45:00	UTC	0205551460	Lick Run	4.91	A	16.7	A	451	A	9.6	A	8.1	A	2.6	A	2.6	8.60352385745371	6.98080788878596	10.6034464699541	2.37344657711535	1.92578934674361	2.92516347332902
2019-10-07 14:00:00	UTC	0205551460	Lick Run	4.91	A	16.7	A	450	A	9.7	A	8.2	A	2.7	A	2.7	8.87785027533103	7.21914263486486	10.9176711830782	2.44912476529857	1.99153854400986	3.01184836921191
2019-10-07 14:15:00	UTC	0205551460	Lick Run	4.91	A	16.8	A	450	A	9.7	A	8.1	A	2.8	A	2.8	9.15047133858992	7.45636749031999	11.2294794787216	2.52433249879963	2.05698155672364	3.0978666501248
2019-10-07 14:30:00	UTC	0205551460	Lick Run	4.91	A	16.8	A	450	A	9.7	A	8.2	A	2.7	A	2.7	8.87785027533103	7.21914263486486	10.9176711830782	2.44912476529857	1.99153854400986	3.01184836921191
2019-10-07 14:45:00	UTC	0205551460	Lick Run	4.9	A	16.9	A	449	A	10	A	8.2	A	2.6	A	2.6	8.60157826109373	6.97927121289541	10.6009848771912	2.36807703687541	1.92144411080225	2.91852821586115
2019-10-07 15:00:00	UTC	0205551460	Lick Run	4.9	A	17.1	A	449	A	10.1	A	8.2	A	3.4	A	3.4	10.7515865790524	8.85623866813928	13.0525630912279	2.95998995940012	2.43818689855668	3.59346552347405
2019-10-07 15:15:00	UTC	0205551460	Lick Run	4.9	A	17.1	A	449	A	10.1	A	8.2	A	3.9	A	3.9	12.0511447311058	9.99906797148018	14.5243626450276	3.31776776767533	2.75281611521462	3.99866264200766
2019-10-07 15:30:00	UTC	0205551460	Lick Run	4.9	A	17.1	A	448	A	10.1	A	8.2	A	2.6	A	2.6	8.60157826109373	6.97927121289541	10.6009848771912	2.36807703687541	1.92144411080225	2.91852821586115
2019-10-07 15:45:00	UTC	0205551460	Lick Run	4.9	A	17.1	A	448	A	10	A	8.2	A	3.1	A	3.1	9.95653415933298	8.15988549713516	12.1487700410464	2.74110624746952	2.24647580743413	3.34464472533018
2019-10-07 16:00:00	UTC	0205551460	Lick Run	4.9	A	17.2	A	448	A	10.1	A	8.2	A	2.7	A	2.7	8.8758426429392	7.21754424902734	10.9151506252053	2.4435840153585	1.98704241011934	3.00502033057109
2019-10-07 16:15:00	UTC	0205551460	Lick Run	4.9	A	17.3	A	448	A	10.2	A	8.2	A	3.2	A	3.2	10.2229330648377	8.39294642968339	12.4519274993269	2.81444780312657	2.31063917673772	3.4281061778358
2019-10-07 16:30:00	UTC	0205551460	Lick Run	4.9	A	17.2	A	448	A	9.8	A	8.2	A	3.6	A	3.6	11.2750281351609	9.31592269652578	13.6461264857939	3.10409722571117	2.56474125390844	3.75687784176445
2019-10-07 16:45:00	UTC	0205551460	Lick Run	4.9	A	17.3	A	448	A	9.9	A	8.2	A	2.7	A	2.7	8.8758426429392	7.21754424902734	10.9151506252053	2.4435840153585	1.98704241011934	3.00502033057109
2019-10-07 17:00:00	UTC	0205551460	Lick Run	4.9	A	17.3	A	448	A	9.9	A	8.2	A	3.1	A	3.1	9.95653415933298	8.15988549713516	12.1487700410464	2.74110624746952	2.24647580743413	3.34464472533018
2019-10-07 17:15:00	UTC	0205551460	Lick Run	4.9	A	17.3	A	448	A	9.7	A	8.2	A	2.8	A	2.8	9.14840205581423	7.45470718353304	11.2269010860278	2.51862160348731	2.05233509038724	3.09084749915574
2019-10-07 17:30:00	UTC	0205551460	Lick Run	4.9	A	17.3	A	448	A	9.9	A	8.2	A	6.2	A	6.2	17.7201088507501	15.0253547575492	20.8981593279631	4.87847480853569	4.13658941327061	5.75341521234038
2019-10-07 17:45:00	UTC	0205551460	Lick Run	4.9	A	17.3	A	448	A	10	A	8.2	A	2.5	A	2.5	8.32553201041105	6.73984897083626	10.2842784098438	2.29207949694556	1.85552942673758	2.83133662264532
2019-10-07 18:00:00	UTC	0205551460	Lick Run	4.9	A	17.3	A	448	A	10	A	8.2	A	3.1	A	3.1	9.95653415933298	8.15988549713516	12.1487700410464	2.74110624746952	2.24647580743413	3.34464472533018
2019-10-07 18:15:00	UTC	0205551460	Lick Run	4.9	A	17.4	A	448	A	9.9	A	8.2	A	2.7	A	2.7	8.8758426429392	7.21754424902734	10.9151506252053	2.4435840153585	1.98704241011934	3.00502033057109
2019-10-07 18:30:00	UTC	0205551460	Lick Run	4.9	A	17.4	A	447	A	10.1	A	8.2	A	2.8	A	2.8	9.14840205581423	7.45470718353304	11.2269010860278	2.51862160348731	2.05233509038724	3.09084749915574
2019-10-07 18:45:00	UTC	0205551460	Lick Run	4.9	A	17.5	A	447	A	10.1	A	8.2	A	6.5	A	6.5	18.4303541211329	15.6576362131047	21.6940761943406	5.07401049562587	4.31066109526828	5.97253691272131
2019-10-07 19:00:00	UTC	0205551460	Lick Run	4.9	A	17.6	A	447	A	10.1	A	8.2	A	2.9	A	2.9	9.41932745848997	7.69079627466601	11.5363515820234	2.59320933672745	2.11733213376678	3.17604147070066
2019-10-07 19:15:00	UTC	0205551460	Lick Run	4.9	A	17.5	A	448	A	10	A	8.2	A	4.8	A	4.8	14.3227256907037	12.0070618057797	17.0849850304259	3.94315052239125	3.30563141780857	4.70362060285052
2019-10-07 19:30:00	UTC	0205551460	Lick Run	4.9	A	17.6	A	448	A	10	A	8.2	A	3.2	A	3.2	10.2229330648377	8.39294642968339	12.4519274993269	2.81444780312657	2.31063917673772	3.4281061778358
2019-10-07 19:45:00	UTC	0205551460	Lick Run	4.9	A	17.6	A	448	A	9.9	A	8.2	A	5.2	A	5.2	15.3086305571454	12.8815505491573	18.193009346262	4.21457730058199	3.54638452721937	5.00866775338326
2019-10-07 20:00:00	UTC	0205551460	Lick Run	4.9	A	17.6	A	448	A	9.8	A	8.2	A	2.4	A	2.4	8.04762029372135	6.49923522191424	9.96489435765344	2.21556838066027	1.78928671217019	2.74340787085368
2019-10-07 20:15:00	UTC	0205551460	Lick Run	4.9	A	17.6	A	448	A	9.7	A	8.2	A	2.7	A	2.7	8.8758426429392	7.21754424902734	10.9151506252053	2.4435840153585	1.98704241011934	3.00502033057109
2019-10-07 20:30:00	UTC	0205551460	Lick Run	4.9	A	17.7	A	448	A	9.6	A	8.2	A	4.9	A	4.9	14.5704567345503	12.2266575198943	17.3635524760522	4.01135268000083	3.36608771457253	4.78031224607982
2019-10-07 20:45:00	UTC	0205551460	Lick Run	4.9	A	17.6	A	448	A	9.5	A	8.2	A	3.7	A	3.7	11.5349013397247	9.54446810211343	13.940425751721	3.17564220845118	2.62766146580763	3.83790056950775
2019-10-07 21:00:00	UTC	0205551460	Lick Run	4.89	A	17.6	A	448	A	9.4	A	8.2	A	2.6	A	2.6	8.59962913139562	6.97773105986171	10.598519857401	2.36270871213975	1.91709964629927	2.91189478293277
2019-10-07 21:15:00	UTC	0205551460	Lick Run	4.89	A	17.6	A	448	A	9.3	A	8.2	A	3	A	3	9.6864890468604	7.92405642224556	11.8409139278134	2.66131849541158	2.17709820484876	3.25323686283217
2019-10-07 21:30:00	UTC	0205551460	Lick Run	4.89	A	17.6	A	448	A	9.3	A	8.2	A	2.8	A	2.8	9.14632901507729	7.45304311649105	11.2243191330725	2.51291200095191	2.04768945662995	3.08383026736915
2019-10-07 21:45:00	UTC	0205551460	Lick Run	4.89	A	17.6	A	449	A	9.2	A	8.2	A	2.6	A	2.6	8.59962913139562	6.97773105986171	10.598519857401	2.36270871213975	1.91709964629927	2.91189478293277
2019-10-07 22:00:00	UTC	0205551460	Lick Run	4.89	A	17.6	A	449	A	9.1	A	8.2	A	4.3	A	4.3	13.0676041421454	10.8961945870527	15.6717353615108	3.59026438020704	2.99367955136704	4.30573750416852
2019-10-07 22:15:00	UTC	0205551460	Lick Run	4.89	A	17.6	A	450	A	9	A	8.1	A	3.2	A	3.2	10.2206165338671	8.39103206240226	12.4491244408916	2.80806757582676	2.30539762293963	3.42033991531364
2019-10-07 22:30:00	UTC	0205551460	Lick Run	4.89	A	17.6	A	450	A	8.8	A	8.1	A	2.3	A	2.3	7.76599174489429	6.25602816064718	9.64040222215484	2.13367065878216	1.71881508059335	2.64865635143037
2019-10-07 22:45:00	UTC	0205551460	Lick Run	4.89	A	17.6	A	451	A	8.7	A	8.1	A	2.7	A	2.7	8.87383136454749	7.21594224467268	10.9126265727199	2.43804451967951	1.982547078169	2.99819416416027
2019-10-07 23:00:00	UTC	0205551460	Lick Run	4.89	A	17.6	A	451	A	8.6	A	8.1	A	2.5	A	2.5	8.32364543318052	6.73837045466512	10.2818736018499	2.28688345523411	1.85133641644365	2.82489767465915
2019-10-07 23:15:00	UTC	0205551460	Lick Run	4.89	A	17.6	A	452	A	8.6	A	8.1	A	3	A	3	9.6864890468604	7.92405642224556	11.8409139278134	2.66131849541158	2.17709820484876	3.25323686283217
2019-10-07 23:30:00	UTC	0205551460	Lick Run	4.89	A	17.6	A	452	A	8.6	A	8.1	A	7.4	A	7.4	20.5245506912331	17.522509064656	24.0409167159001	5.63902628706275	4.81422910139982	6.60513174517156
2019-10-07 23:45:00	UTC	0205551460	Lick Run	4.89	A	17.6	A	452	A	8.6	A	8.1	A	3.7	A	3.7	11.5322875149028	9.54223649745021	13.9373673417045	3.16844316958811	2.62168576822855	3.82922783522329
2019-10-08 00:00:00	UTC	0205551460	Lick Run	4.89	A	17.6	A	452	A	8.5	A	8.1	A	2.7	A	2.7	8.87383136454749	7.21594224467268	10.9126265727199	2.43804451967951	1.982547078169	2.99819416416027
2019-10-08 00:15:00	UTC	0205551460	Lick Run	4.89	A	17.5	A	452	A	8.5	A	8.1	A	2.9	A	2.9	9.4171930256768	7.68906993673657	11.5337128173522	2.58733064713657	2.1125367443411	3.16883476490729
2019-10-08 00:30:00	UTC	0205551460	Lick Run	4.89	A	17.5	A	452	A	8.5	A	8.1	A	2.6	A	2.6	8.59962913139562	6.97773105986171	10.598519857401	2.36270871213975	1.91709964629927	2.91189478293277
2019-10-08 00:45:00	UTC	0205551460	Lick Run	4.89	A	17.5	A	452	A	8.5	A	8.1	A	3.2	A	3.2	10.2206165338671	8.39103206240226	12.4491244408916	2.80806757582676	2.30539762293963	3.42033991531364
2019-10-08 01:00:00	UTC	0205551460	Lick Run	4.89	A	17.5	A	452	A	8.5	A	8.1	A	3.3	A	3.3	10.4855574974658	8.62307810693941	12.7503096538326	2.88085889197924	2.36915121075935	3.50308917295144
2019-10-08 01:15:00	UTC	0205551460	Lick Run	4.89	A	17.6	A	452	A	8.5	A	8.1	A	2.7	A	2.7	8.87383136454749	7.21594224467268	10.9126265727199	2.43804451967951	1.982547078169	2.99819416416027
2019-10-08 01:30:00	UTC	0205551460	Lick Run	4.89	A	17.6	A	453	A	8.5	A	8.1	A	3.2	A	3.2	10.2206165338671	8.39103206240226	12.4491244408916	2.80806757582676	2.30539762293963	3.42033991531364
2019-10-08 01:45:00	UTC	0205551460	Lick Run	4.89	A	17.6	A	453	A	8.4	A	8.1	A	5.3	A	5.3	15.5495543654148	13.0953114499274	18.4637564282085	4.27216883515695	3.59787683610324	5.07283250303084
2019-10-08 02:00:00	UTC	0205551460	Lick Run	4.89	A	17.6	A	452	A	8.5	A	8.1	A	4.4	A	4.4	13.3198571169829	11.1191918758001	15.9560690739564	3.65956972956633	3.05494703498253	4.38385688923567
2019-10-08 02:15:00	UTC	0205551460	Lick Run	4.89	A	17.6	A	453	A	8.5	A	8.1	A	3.6	A	3.6	11.2724731979716	9.31375490904034	13.6431174365186	3.09706037612428	2.55891149840234	3.74838402162315
2019-10-08 02:30:00	UTC	0205551460	Lick Run	4.89	A	17.6	A	453	A	8.5	A	8.1	A	3.2	A	3.2	10.2206165338671	8.39103206240226	12.4491244408916	2.80806757582676	2.30539762293963	3.42033991531364
2019-10-08 02:45:00	UTC	0205551460	Lick Run	4.89	A	17.6	A	453	A	8.5	A	8.1	A	3	A	3	9.6864890468604	7.92405642224556	11.8409139278134	2.66131849541158	2.17709820484876	3.25323686283217
2019-10-08 03:00:00	UTC	0205551460	Lick Run	4.88	A	17.6	A	453	A	8.5	A	8.1	A	4.6	A	4.6	13.8183598276895	11.5602206993444	16.51759713708	3.78876719866658	3.1696225558736	4.52885371448759
2019-10-08 03:15:00	UTC	0205551460	Lick Run	4.88	A	17.6	A	453	A	8.5	A	8.1	A	4.3	A	4.3	13.0646369437091	10.8935705201011	15.6683924849043	3.58210876920614	2.9868380312558	4.29601575316377
2019-10-08 03:30:00	UTC	0205551460	Lick Run	4.88	A	17.6	A	453	A	8.5	A	8.1	A	4.5	A	4.5	13.5680652816235	11.3387148062662	16.2357373504676	3.72014054702592	3.10888927982125	4.45157239257553
2019-10-08 03:45:00	UTC	0205551460	Lick Run	4.88	A	17.6	A	453	A	8.5	A	8.1	A	3.3	A	3.3	10.4831765920242	8.62109617637809	12.7474498847007	2.87431475985321	2.36376290796537	3.49514128970801
2019-10-08 04:00:00	UTC	0205551460	Lick Run	4.88	A	17.6	A	453	A	8.5	A	8.1	A	3	A	3	9.68428958207397	7.92226354678767	11.8382157013061	2.65527306919792	2.17215448429091	3.24584421734135
2019-10-08 04:15:00	UTC	0205551460	Lick Run	4.88	A	17.6	A	453	A	8.5	A	8.1	A	3	A	3	9.68428958207397	7.92226354678767	11.8382157013061	2.65527306919792	2.17215448429091	3.24584421734135
2019-10-08 04:30:00	UTC	0205551460	Lick Run	4.88	A	17.6	A	453	A	8.5	A	8.1	A	3.7	A	3.7	11.5296689334773	9.53999982303928	13.9343048408194	3.16124576370567	2.61571118826914	3.82055741603487
2019-10-08 04:45:00	UTC	0205551460	Lick Run	4.88	A	17.6	A	446	A	8.5	A	8.1	A	NA	NA	3.8	11.7882450515526	9.76758032708729	14.2269340759949	3.2321430863068	2.67811002283019	3.90079154377716
2019-10-08 05:00:00	UTC	0205551460	Lick Run	4.88	A	17.6	A	454	A	8.5	A	8.1	A	3.9	A	3.9	12.045678149024	9.99434307265713	14.5180489618012	3.30272701144068	2.7402846414541	3.98061046180652
2019-10-08 05:15:00	UTC	0205551460	Lick Run	4.88	A	17.6	A	454	A	8.5	A	8.1	A	3.3	A	3.3	10.4831765920242	8.62109617637809	12.7474498847007	2.87431475985321	2.36376290796537	3.49514128970801
2019-10-08 05:30:00	UTC	0205551460	Lick Run	4.88	A	17.6	A	454	A	8.5	A	8.1	A	3.5	A	3.5	11.0089407164087	9.08230700438947	13.3442720708325	3.01847064329691	2.4902193382964	3.65878012604238
2019-10-08 05:45:00	UTC	0205551460	Lick Run	4.88	A	17.6	A	454	A	8.5	A	8.1	A	3.1	A	3.1	9.95201772438459	8.15617830949647	12.1432677202688	2.72867972645646	2.23629006849093	3.32948446826442
2019-10-08 06:00:00	UTC	0205551460	Lick Run	4.88	A	17.6	A	454	A	8.5	A	8.1	A	3	A	3	9.68428958207397	7.92226354678767	11.8382157013061	2.65527306919792	2.17215448429091	3.24584421734135
2019-10-08 06:15:00	UTC	0205551460	Lick Run	4.88	A	17.6	A	455	A	8.5	A	8.1	A	2.9	A	2.9	9.41505470865122	7.68733968011904	11.5310704164855	2.58145329102734	2.1077422203669	3.16163002731704
2019-10-08 06:30:00	UTC	0205551460	Lick Run	4.88	A	17.5	A	455	A	8.5	A	8.1	A	3.5	A	3.5	11.0089407164087	9.08230700438947	13.3442720708325	3.01847064329691	2.4902193382964	3.65878012604238
2019-10-08 06:45:00	UTC	0205551460	Lick Run	4.88	A	17.5	A	455	A	8.5	A	8.1	A	2.8	A	2.8	9.14425220184842	7.45137527342121	11.2217336079247	2.50720369354362	2.04304465746525	3.07681495749473
2019-10-08 07:00:00	UTC	0205551460	Lick Run	4.88	A	17.5	A	455	A	8.5	A	8.1	A	3.5	A	3.5	11.0089407164087	9.08230700438947	13.3442720708325	3.01847064329691	2.4902193382964	3.65878012604238
2019-10-08 07:15:00	UTC	0205551460	Lick Run	4.66	A	17.4	A	455	A	8.5	A	8.1	A	3.2	A	3.2	10.166138694185	8.34576336120371	12.3835737339309	2.66172723545045	2.18511140831148	3.24230235995766
2019-10-08 07:30:00	UTC	0205551460	Lick Run	4.66	A	17.4	A	455	A	8.5	A	8.1	A	4.6	A	4.6	13.7478269819695	11.4965138352595	16.4400051558675	3.59949501053925	3.01004982408382	4.30436872746467
2019-10-08 07:45:00	UTC	0205551460	Lick Run	4.66	A	17.4	A	455	A	8.5	A	8.1	A	4.2	A	4.2	12.7460586670267	10.6120877213457	15.3091470603377	3.3372091921272	2.77848687319721	4.00828425696427
2019-10-08 08:00:00	UTC	0205551460	Lick Run	4.66	A	17.4	A	455	A	8.5	A	8.1	A	4.2	A	4.2	12.7460586670267	10.6120877213457	15.3091470603377	3.3372091921272	2.77848687319721	4.00828425696427
2019-10-08 08:15:00	UTC	0205551460	Lick Run	4.66	A	17.3	A	455	A	8.5	A	8.1	A	4.2	A	4.2	12.7460586670267	10.6120877213457	15.3091470603377	3.3372091921272	2.77848687319721	4.00828425696427
2019-10-08 08:30:00	UTC	0205551460	Lick Run	4.45	A	17.3	A	456	A	8.5	A	8.1	A	3.8	A	3.8	11.6682348988661	9.6633835942913	14.0890304443205	2.91733818061418	2.41607733799447	3.52259504537794
2019-10-08 08:45:00	UTC	0205551460	Lick Run	4.45	A	17.2	A	456	A	8.5	A	8.1	A	3.5	A	3.5	10.8968642664778	8.98679795952085	13.212898673909	2.72447704807994	2.24691472497897	3.30354111929364
2019-10-08 09:00:00	UTC	0205551460	Lick Run	4.66	A	17.2	A	457	A	8.6	A	8.1	A	2.1	A	2.1	7.16172623904289	5.73935050679328	8.93660748934684	1.87510345439261	1.5026930103232	2.3398078919119
2019-10-08 09:15:00	UTC	0205551460	Lick Run	4.66	A	17.2	A	457	A	8.5	A	8.1	A	4.9	A	4.9	14.4895093278606	12.1524708488411	17.2759830633274	3.79368438366281	3.18179434782649	4.52324683167485
2019-10-08 09:30:00	UTC	0205551460	Lick Run	4.66	A	17.1	A	458	A	8.6	A	8.1	A	3.2	A	3.2	10.166138694185	8.34576336120371	12.3835737339309	2.66172723545045	2.18511140831148	3.24230235995766
2019-10-08 09:45:00	UTC	0205551460	Lick Run	4.66	A	17.1	A	458	A	8.6	A	8.1	A	2.9	A	2.9	9.36699758685881	7.64824819560339	11.4719922194283	2.45249384661671	2.00248601146538	3.00362950515265
2019-10-08 10:00:00	UTC	0205551460	Lick Run	4.44	A	17	A	459	A	8.6	A	8.1	A	3.2	A	3.2	10.1117445876882	8.30008901003368	12.3188291695473	2.52249702504777	2.07055762276016	3.07308097655967
2019-10-08 10:15:00	UTC	0205551460	Lick Run	4.44	A	17	A	459	A	8.6	A	8.1	A	3.1	A	3.1	9.84824313719267	8.07007840162578	12.0182094971622	2.45676340023094	2.01317869369338	2.99808776221508
2019-10-08 10:30:00	UTC	0205551460	Lick Run	4.65	A	17	A	459	A	8.6	A	8.1	A	3.7	A	3.7	11.4680849170519	9.48710683137317	13.8627058809749	2.99616312262033	2.47861084340722	3.62178414623967
2019-10-08 10:45:00	UTC	0205551460	Lick Run	4.65	A	16.9	A	459	A	8.6	A	8.1	A	3.2	A	3.2	10.1637162760246	8.34373937032484	12.380675372834	2.65538249108371	2.17989353819235	3.23458740090624
2019-10-08 11:00:00	UTC	0205551460	Lick Run	4.65	A	16.9	A	459	A	8.7	A	8.1	A	4.5	A	4.5	13.4955934734575	11.2735804312119	16.1555633822047	3.52587199829031	2.94534668972216	4.22081834770374
2019-10-08 11:15:00	UTC	0205551460	Lick Run	4.65	A	16.8	A	459	A	8.7	A	8.1	A	3.7	A	3.7	11.4680849170519	9.48710683137317	13.8627058809749	2.99616312262033	2.47861084340722	3.62178414623967
2019-10-08 11:30:00	UTC	0205551460	Lick Run	4.65	A	16.8	A	460	A	8.7	A	8.1	A	4.6	A	4.6	13.7445511083316	11.4935396467851	16.4364235018218	3.59091491435693	3.00281345029705	4.29419613825009
2019-10-08 11:45:00	UTC	0205551460	Lick Run	4.65	A	16.7	A	460	A	8.7	A	8.1	A	8.1	A	8.1	22.0036619630563	18.822283119603	25.7227636364797	5.74869832349136	4.91752816397622	6.72035447739882
2019-10-08 12:00:00	UTC	0205551460	Lick Run	4.65	A	16.7	A	460	A	8.7	A	8.1	A	3.7	A	3.7	11.4680849170519	9.48710683137317	13.8627058809749	2.99616312262033	2.47861084340722	3.62178414623967
2019-10-08 12:15:00	UTC	0205551460	Lick Run	4.65	A	16.7	A	460	A	8.8	A	8.1	A	2.7	A	2.7	8.82442893456487	7.1763676400921	10.8509694495231	2.30547896559557	1.87490485404752	2.8349349298068
2019-10-08 12:30:00	UTC	0205551460	Lick Run	4.65	A	16.6	A	461	A	8.8	A	8.1	A	3.7	A	3.7	11.4680849170519	9.48710683137317	13.8627058809749	2.99616312262033	2.47861084340722	3.62178414623967
2019-10-08 12:45:00	UTC	0205551460	Lick Run	4.87	A	16.6	A	461	A	8.9	A	8.1	A	11.7	A	11.7	30.0289939684219	25.969606924165	34.7229159605199	8.21658486612629	7.10584841625837	9.50094385742675
2019-10-08 13:00:00	UTC	0205551460	Lick Run	5.09	A	16.5	A	461	A	8.9	A	8.1	A	4.4	A	4.4	13.3792203426658	11.1717302837162	16.0229017736417	3.82622222389777	3.19491880663874	4.58226871876328
2019-10-08 13:15:00	UTC	0205551460	Lick Run	5.32	A	16.5	A	461	A	8.9	A	8.1	A	6.3	A	6.3	18.1220624725312	15.3947306214337	21.3325686778233	5.41677575432535	4.60156252639298	6.3764122304879
2019-10-08 13:30:00	UTC	0205551460	Lick Run	5.8	A	16.4	A	462	A	9	A	8.1	A	7.2	A	7.2	20.4455940969484	17.4879569557292	23.9034393231522	6.66268574270604	5.6988689556047	7.78950729554862
2019-10-08 13:45:00	UTC	0205551460	Lick Run	6.05	A	16.4	A	462	A	9.1	A	8.1	A	6.1	A	6.1	17.8957650933502	15.2021635612909	21.0666335081304	6.08313208333203	5.16752250676967	7.16097431501964
2019-10-08 14:00:00	UTC	0205551460	Lick Run	6.31	A	16.3	A	462	A	9.1	A	8.1	A	20.1	A	20.1	48.4699169278854	42.618008734894	55.1253546736585	17.1839593234879	15.1092920096825	19.5435006380219
2019-10-08 14:15:00	UTC	0205551460	Lick Run	6.31	A	16.3	A	462	A	9.1	A	8.1	A	8.6	A	8.6	23.9241670361965	20.6370251243976	27.7348971048723	8.48179529191258	7.31641031741539	9.83280710797045
2019-10-08 14:30:00	UTC	0205551460	Lick Run	6.31	A	16.2	A	462	A	9.2	A	8.1	A	6.2	A	6.2	18.2242901514392	15.4986613285474	21.4292540809376	6.46102738586714	5.49471471623364	7.59727793648571
2019-10-08 14:45:00	UTC	0205551460	Lick Run	6.31	A	16.2	A	461	A	9.2	A	8.1	A	6.7	A	6.7	19.4385524606095	16.5913553732708	22.7743492477177	6.89151779004654	5.88210572508313	8.07415229685567
2019-10-08 15:00:00	UTC	0205551460	Lick Run	6.31	A	16.1	A	461	A	9.3	A	8.1	A	4.1	A	4.1	12.9203961133319	10.7540015513498	15.5232110510948	4.58064662221681	3.81259834833355	5.50341828868426
2019-10-08 15:15:00	UTC	0205551460	Lick Run	6.05	A	16.1	A	461	A	9.2	A	8.1	A	5.7	A	5.7	16.9142751420774	14.3218638608359	19.9759407268377	5.74950382095201	4.86829085487593	6.79022580461336
2019-10-08 15:30:00	UTC	0205551460	Lick Run	6.05	A	16	A	461	A	9.3	A	8.1	A	4.2	A	4.2	13.1205617998448	10.9352965026381	15.742521650146	4.45994401578475	3.71712819479648	5.35120113742088
2019-10-08 15:45:00	UTC	0205551460	Lick Run	5.8	A	16	A	461	A	9.4	A	8.1	A	4.5	A	4.5	13.8305316482791	11.5688783496832	16.5343259642184	4.50700946082011	3.76999565158341	5.38810549327567
2019-10-08 16:00:00	UTC	0205551460	Lick Run	5.8	A	16	A	461	A	9.4	A	8.1	A	4	A	4	12.5399775146069	10.4233057978858	15.0864839923187	4.08645153592754	3.39668344202355	4.91629156514397
2019-10-08 16:15:00	UTC	0205551460	Lick Run	5.8	A	15.9	A	461	A	9.4	A	8.1	A	5.4	A	5.4	16.0950264398902	13.5882123455923	19.0643087929661	5.24494923850313	4.42804392156806	6.21256089635463
2019-10-08 16:30:00	UTC	0205551460	Lick Run	5.55	A	15.9	A	460	A	9.2	A	8.1	A	3.4	A	3.4	10.9011857008046	8.97978043240076	13.2337144073863	3.39929082727896	2.80014358920479	4.12663770992702
2019-10-08 16:45:00	UTC	0205551460	Lick Run	5.55	A	15.9	A	460	A	9.4	A	8.1	A	3.7	A	3.7	11.6953996156985	9.67956491045961	14.1310455001004	3.64694866468253	3.01835571975881	4.40645033180267
2019-10-08 17:00:00	UTC	0205551460	Lick Run	5.32	A	15.8	A	460	A	9.4	A	8.1	A	3.3	A	3.3	10.5840532223621	8.70428428136368	12.8697752730388	3.1636268203071	2.60175441539909	3.84684065449398
2019-10-08 17:15:00	UTC	0205551460	Lick Run	5.32	A	15.8	A	459	A	9.3	A	8.1	A	5.8	A	5.8	16.917654781469	14.3193377628363	19.9874497023017	5.05677222883494	4.28012218417727	5.97434939330629
2019-10-08 17:30:00	UTC	0205551460	Lick Run	5.32	A	15.8	A	458	A	9.5	A	8.1	A	3.3	A	3.3	10.5840532223621	8.70428428136368	12.8697752730388	3.1636268203071	2.60175441539909	3.84684065449398
2019-10-08 17:45:00	UTC	0205551460	Lick Run	5.32	A	15.7	A	453	A	9.1	A	8.1	A	7	A	7	19.7816650368185	16.878307168043	23.1844501781432	5.91283932025083	5.04501102898699	6.92994893890736
2019-10-08 18:00:00	UTC	0205551460	Lick Run	6.57	A	16.1	A	382	A	9.4	A	8.1	A	13.4	A	13.4	34.7510120135689	30.4269073853523	39.6896345945618	12.8278663795206	11.2316816019328	14.6508921533635
2019-10-08 18:15:00	UTC	0205551460	Lick Run	11.8	A	16.6	A	284	A	9.3	A	8.1	A	30.2	A	30.2	72.8917882472855	65.8647109672667	80.6685813367899	48.3261517755072	43.6673059529799	53.4820478264467
2019-10-08 18:30:00	UTC	0205551460	Lick Run	14.4	A	16.6	A	262	A	9.1	A	8	A	40.2	A	40.2	94.5326365693203	86.0587387214699	103.840928992348	76.4831672495046	69.6272223623956	84.014192639616
2019-10-08 18:45:00	UTC	0205551460	Lick Run	11.8	A	16.8	A	215	A	9.1	A	8	A	47	A	47	105.301662220076	94.7137901716343	117.07313207736	69.8134074224762	62.7938085911673	77.617713677304
2019-10-08 19:00:00	UTC	0205551460	Lick Run	9.62	A	16.7	A	239	A	9.1	A	8	A	29.9	A	29.9	70.6695086258454	63.3103940858041	78.8840366820315	38.1969551745356	34.2193448348561	42.636917557794
2019-10-08 19:15:00	UTC	0205551460	Lick Run	7.4	A	16.5	A	280	A	9.1	A	8	A	28.1	A	28.1	65.1877460565086	57.7042218288142	73.641790864701	27.1031198871665	23.9916937896007	30.6180594859263
2019-10-08 19:30:00	UTC	0205551460	Lick Run	6.57	A	16.4	A	302	A	9.1	A	8	A	21.6	A	21.6	51.6908602870406	45.5397132302156	58.6728560126617	19.0809824055114	16.8103696102661	21.6582917568385
2019-10-08 19:45:00	UTC	0205551460	Lick Run	6.3	A	16.2	A	337	A	9.2	A	8	A	14.9	A	14.9	37.7807322499229	33.1085680458786	43.1122157673034	13.3731132300039	11.7193236603223	15.2602797436168
2019-10-08 20:00:00	UTC	0205551460	Lick Run	6.3	A	16.2	A	366	A	9.1	A	8	A	40.2	A	40.2	86.2489983833128	75.1937981693852	98.929564714466	30.5292553284702	26.6160848990771	35.0177508993159
2019-10-08 20:15:00	UTC	0205551460	Lick Run	6.56	A	16.1	A	377	A	9.2	A	8	A	23.8	A	23.8	56.0238643701317	49.3505450050856	63.5995687309932	20.6489752002365	18.1893589702365	23.441187648101
2019-10-08 20:30:00	UTC	0205551460	Lick Run	7.11	A	16.1	A	384	A	9.3	A	8	A	12.3	A	12.3	32.6463794334788	28.5788545639438	37.2928203868362	13.0414603704864	11.4165798994346	14.8976041943518
2019-10-08 20:45:00	UTC	0205551460	Lick Run	9.96	A	16.2	A	372	A	9.1	A	8	A	30.3	A	30.3	71.7307502356211	64.3577141411333	79.9484661323064	40.1408267383559	36.0148450159801	44.7394947978748
2019-10-08 21:00:00	UTC	0205551460	Lick Run	13	A	16.1	A	390	A	9	A	8	A	39.2	A	39.2	91.528364535212	82.9676691157252	100.972361930593	66.8529623070159	60.6001700594213	73.7509245409859
2019-10-08 21:15:00	UTC	0205551460	Lick Run	16.3	A	16	A	406	A	9	A	8	A	47.3	A	47.3	109.72308781326	100.247130984505	120.094768608763	100.486385919759	91.8081334769009	109.984958552231
2019-10-08 21:30:00	UTC	0205551460	Lick Run	18.3	A	15.8	A	421	A	9.1	A	8	A	60.2	A	60.2	135.824901050352	124.149677227548	148.598080617839	139.653584871517	127.649255411874	152.786819668765
2019-10-08 21:45:00	UTC	0205551460	Lick Run	18.3	A	15.7	A	425	A	9.2	A	8	A	50.3	A	50.3	116.972905906668	107.314885221715	127.500119745564	120.270182539275	110.339917904539	131.094141474212
2019-10-08 22:00:00	UTC	0205551460	Lick Run	17.3	A	15.6	A	421	A	9.2	A	8	A	60.3	A	60.3	135.167270216341	123.204076657544	148.292097415907	131.383022146432	119.754759463004	144.140396471361
2019-10-08 22:15:00	UTC	0205551460	Lick Run	16.8	A	15.6	A	398	A	9.2	A	8	A	37.6	A	37.6	90.9616181996657	83.3228376184441	99.3006986078718	85.8596395447749	78.6493132528035	93.7309862968944
2019-10-08 22:30:00	UTC	0205551460	Lick Run	16.3	A	15.7	A	357	A	9.1	A	8	A	36.2	A	36.2	87.8409833304075	80.3710743800908	96.0051661865591	80.4463593435588	73.6052817861675	87.9232654856733
2019-10-08 22:45:00	UTC	0205551460	Lick Run	15.3	A	15.8	A	319	A	9	A	7.9	A	35.6	A	35.6	86.0221275391076	78.5274999438579	94.2320388608434	73.947451582914	67.5048230745718	81.0049615205527
2019-10-08 23:00:00	UTC	0205551460	Lick Run	14.8	A	15.9	A	295	A	9	A	7.9	A	36.8	A	36.8	88.1015801892647	80.3271171493035	96.6284949255488	73.2600169378014	66.7952373871246	80.3504904192688
2019-10-08 23:15:00	UTC	0205551460	Lick Run	13.9	A	16	A	284	A	8.9	A	7.9	A	29.1	A	29.1	71.9727539987033	65.3967587291071	79.2100009056302	56.2088270513492	51.0731477801922	61.8609264517236
2019-10-08 23:30:00	UTC	0205551460	Lick Run	13.5	A	16	A	279	A	8.9	A	7.8	A	30.4	A	30.4	74.3955557295857	67.5607881055852	81.9217606470808	56.4290010504066	51.2448323772687	62.1376246507007
2019-10-08 23:45:00	UTC	0205551460	Lick Run	12.6	A	16.1	A	273	A	8.8	A	7.8	A	27.3	A	27.3	67.511052668167	61.1037911893552	74.5901709803894	47.7933008622402	43.2573891343479	52.8048422019737
2019-10-09 00:00:00	UTC	0205551460	Lick Run	12.2	A	16.1	A	266	A	8.8	A	7.8	A	25.9	A	25.9	64.3881872501713	58.1785497361696	71.2606050883674	44.1354572606756	39.879005839879	48.8462173663563
2019-10-09 00:15:00	UTC	0205551460	Lick Run	11.4	A	16.2	A	258	A	8.8	A	7.8	A	22	A	22	55.7945991203127	50.175220357656	62.0433207628434	35.737042962567	32.1377702116156	39.739416620969
2019-10-09 00:30:00	UTC	0205551460	Lick Run	11	A	16.2	A	250	A	8.8	A	7.8	A	21.4	A	21.4	54.3105079891371	48.7645233645686	60.487236919889	33.5658887997875	30.1382665939552	37.3833341545155
2019-10-09 00:45:00	UTC	0205551460	Lick Run	10.7	A	16.2	A	245	A	8.8	A	7.8	A	21.5	A	21.5	54.354504969541	48.7691810818276	60.5794919034376	32.6769056256334	29.3191140006396	36.4192506377668
2019-10-09 01:00:00	UTC	0205551460	Lick Run	10.3	A	16.3	A	242	A	8.7	A	7.8	A	18.8	A	18.8	48.4093914217992	43.2651688269115	54.1652613723605	28.0148595175949	25.0378612722065	31.3458224429811
2019-10-09 01:15:00	UTC	0205551460	Lick Run	9.95	A	16.3	A	241	A	8.7	A	7.8	A	20.2	A	20.2	51.1925567323473	45.779095257894	57.2461698954764	28.6188054514486	25.5924514139603	32.0030313712384
2019-10-09 01:30:00	UTC	0205551460	Lick Run	9.6	A	16.3	A	242	A	8.7	A	7.8	A	19.1	A	19.1	48.6695121550185	43.4286687179189	54.5428050947862	26.2512402996007	23.4244472139893	29.4191624234286
2019-10-09 01:45:00	UTC	0205551460	Lick Run	9.26	A	16.3	A	244	A	8.7	A	7.8	A	28	A	28	66.6317102392351	59.6017655901972	74.4908269988499	34.6667835220305	31.0092821845285	38.7556820119796
2019-10-09 02:00:00	UTC	0205551460	Lick Run	8.93	A	16.3	A	246	A	8.7	A	7.8	A	17.6	A	17.6	45.1055420022479	40.0946865912879	50.7426318119324	22.6309594287343	20.1168456308547	25.45927597513
2019-10-09 02:15:00	UTC	0205551460	Lick Run	8.61	A	16.3	A	249	A	8.7	A	7.8	A	15.9	A	15.9	41.2840344527956	36.5729157955372	46.6020130915456	19.971325251837	17.6923017927396	22.5439197786203
2019-10-09 02:30:00	UTC	0205551460	Lick Run	8.61	A	16.3	A	251	A	8.7	A	7.8	A	15.7	A	15.7	40.8516910444888	36.178159987501	46.1289535391224	19.7621773102119	17.5013370107884	22.3150752310814
2019-10-09 02:45:00	UTC	0205551460	Lick Run	8.29	A	16.2	A	252	A	8.7	A	7.8	A	15.9	A	15.9	41.1109414047594	36.3824358289646	46.4539953050653	19.1484468545195	16.9460273859903	21.6371075408203
2019-10-09 03:00:00	UTC	0205551460	Lick Run	8.29	A	16.2	A	253	A	8.7	A	7.8	A	16.4	A	16.4	42.1833129115435	37.3584360352872	47.6313271388667	19.6479306440972	17.4006238374985	22.185479221919
2019-10-09 03:15:00	UTC	0205551460	Lick Run	7.98	A	16.2	A	254	A	8.7	A	7.8	A	16.8	A	16.8	42.8556763718421	37.9304789898971	48.4204008543433	19.2146662989997	17.0064168402895	21.7096525652155
2019-10-09 03:30:00	UTC	0205551460	Lick Run	7.98	A	16.2	A	254	A	8.7	A	7.8	A	13.4	A	13.4	35.5086729271624	31.2489089608516	40.3491160164279	15.9205817940151	14.0106844349118	18.0908310252382
2019-10-09 03:45:00	UTC	0205551460	Lick Run	7.68	A	16.2	A	254	A	8.7	A	7.8	A	13.5	A	13.5	35.5773633845301	31.2876847186534	40.4551757912683	15.3517037517659	13.500698792319	17.4564896015653
2019-10-09 04:00:00	UTC	0205551460	Lick Run	7.68	A	16.2	A	253	A	8.7	A	7.8	A	12	A	12	32.2575695726431	28.2651499399633	36.8139138459939	13.9192060546713	12.1964689650453	15.8852777592978
2019-10-09 04:15:00	UTC	0205551460	Lick Run	7.38	A	16.1	A	253	A	8.7	A	7.8	A	13.5	A	13.5	35.4204491478763	31.1184480119667	40.3171847566056	14.6869638910321	12.903154344222	16.7173779823128
2019-10-09 04:30:00	UTC	0205551460	Lick Run	7.38	A	16.1	A	253	A	8.7	A	7.8	A	13.5	A	13.5	35.4204491478763	31.1184480119667	40.3171847566056	14.6869638910321	12.903154344222	16.7173779823128
2019-10-09 04:45:00	UTC	0205551460	Lick Run	6.82	A	16.1	A	253	A	8.7	A	7.8	A	11.7	A	11.7	31.1720574987592	27.2202326698297	35.6976070150553	11.9445954333808	10.4303242369084	13.6787080465133
2019-10-09 05:00:00	UTC	0205551460	Lick Run	6.82	A	16.1	A	253	A	8.7	A	7.8	A	11.4	A	11.4	30.5058667524033	26.6171738503097	34.9626865552655	11.6893226158262	10.1992424861454	13.3970991867756
2019-10-09 05:15:00	UTC	0205551460	Lick Run	6.82	A	16	A	254	A	8.7	A	7.8	A	11.4	A	11.4	30.5058667524033	26.6171738503097	34.9626865552655	11.6893226158262	10.1992424861454	13.3970991867756
2019-10-09 05:30:00	UTC	0205551460	Lick Run	6.82	A	16	A	255	A	8.7	A	7.8	A	11.1	A	11.1	29.8367180734556	26.0112391439358	34.2248110698877	11.4329163694586	9.96705874508277	13.1143580121387
2019-10-09 05:45:00	UTC	0205551460	Lick Run	6.82	A	16	A	256	A	8.7	A	7.8	A	11.4	A	11.4	30.5058667524033	26.6171738503097	34.9626865552655	11.6893226158262	10.1992424861454	13.3970991867756
2019-10-09 06:00:00	UTC	0205551460	Lick Run	6.55	A	16	A	258	A	8.7	A	7.8	A	11.5	A	11.5	30.5908658458665	26.6729575018445	35.0842636454952	11.2578295993074	9.81598925569173	12.9114574176569
2019-10-09 06:15:00	UTC	0205551460	Lick Run	6.54	A	16	A	260	A	8.7	A	7.8	A	13.8	A	13.8	35.593523221779	31.1814012082831	40.6299539548204	13.0788731733223	11.4576348407139	14.9295143248947
2019-10-09 06:30:00	UTC	0205551460	Lick Run	6.54	A	16	A	262	A	8.7	A	7.8	A	10.9	A	10.9	29.2525706443183	25.463221186294	33.605838123946	10.7488842581504	9.35648427958991	12.3484964376146
2019-10-09 06:45:00	UTC	0205551460	Lick Run	6.28	A	15.9	A	264	A	8.8	A	7.8	A	10.9	A	10.9	29.1212217557357	25.3248159183229	33.4867411981131	10.2752130762219	8.93567865591396	11.8155551276327
2019-10-09 07:00:00	UTC	0205551460	Lick Run	6.28	A	15.9	A	266	A	8.7	A	7.8	A	14.3	A	14.3	36.4982167257089	31.9568339221775	41.6849750322839	12.8781325489862	11.275738378907	14.7082428109098
2019-10-09 07:15:00	UTC	0205551460	Lick Run	6.28	A	15.9	A	269	A	8.8	A	7.8	A	10.6	A	10.6	28.4530745333531	24.7224216407818	32.7466889030433	10.039462147437	8.72312817951054	11.5544330125246
2019-10-09 07:30:00	UTC	0205551460	Lick Run	6.28	A	15.8	A	272	A	8.8	A	7.8	A	10.1	A	10.1	27.3323509832277	23.7115858254056	31.5060078971994	9.64402292535799	8.36646205213483	11.1166676673204
2019-10-09 07:45:00	UTC	0205551460	Lick Run	6.02	A	15.8	A	275	A	8.8	A	7.8	A	9.6	A	9.6	26.0796290293552	22.565840579484	30.1405590415785	8.82103412281082	7.63254912627333	10.1945813526371
2019-10-09 08:00:00	UTC	0205551460	Lick Run	6.02	A	15.8	A	279	A	8.8	A	7.8	A	10.8	A	10.8	28.7636189335849	24.9809885809925	33.1190165462864	9.72885250104929	8.44943585840303	11.2019988758234
2019-10-09 08:15:00	UTC	0205551460	Lick Run	6.02	A	15.8	A	283	A	8.8	A	7.8	A	11.1	A	11.1	29.4265790377652	25.5770321004801	33.8555134334601	9.95308857796797	8.651038427909	11.4511076405912
2019-10-09 08:30:00	UTC	0205551460	Lick Run	6.02	A	15.8	A	286	A	8.8	A	7.8	A	11.3	A	11.3	29.8668746183635	25.9727470772113	34.344853735234	10.1020117983178	8.78488294343967	11.6166194849029
2019-10-09 08:45:00	UTC	0205551460	Lick Run	5.77	A	15.7	A	289	A	8.8	A	7.8	A	9.8	A	9.8	26.4061704775398	22.8420634940158	30.5263944070363	8.56057304359309	7.40513105348746	9.89630167317291
2019-10-09 09:00:00	UTC	0205551460	Lick Run	5.77	A	15.7	A	293	A	8.8	A	7.8	A	9.9	A	9.9	26.6300733813972	23.0431153870111	30.7753876326261	8.63315975830715	7.47030973651546	9.97702237808673
2019-10-09 09:15:00	UTC	0205551460	Lick Run	5.77	A	15.7	A	296	A	8.8	A	7.8	A	9.7	A	9.7	26.1818826528579	22.6406469041084	30.2770049880346	8.48786154202905	7.33983413996641	9.81545252696752
2019-10-09 09:30:00	UTC	0205551460	Lick Run	5.77	A	15.7	A	300	A	8.8	A	7.8	A	9.3	A	9.3	25.280787742807	21.8312713283628	29.2753554881858	8.19573706289408	7.0774440012008	9.49072942049407
2019-10-09 09:45:00	UTC	0205551460	Lick Run	5.77	A	15.6	A	304	A	8.8	A	7.8	A	9.5	A	9.5	25.7321335744572	22.2367072964773	29.7770119229209	8.34205812686848	7.20888162190752	9.65336059626381
2019-10-09 10:00:00	UTC	0205551460	Lick Run	5.52	A	15.6	A	307	A	8.8	A	7.8	A	9.1	A	9.1	24.7061070364458	21.2987040524497	28.6586321587069	7.66240314067639	6.60562413103289	8.88824745786238
2019-10-09 10:15:00	UTC	0205551460	Lick Run	5.52	A	15.6	A	311	A	8.9	A	7.8	A	8.7	A	8.7	23.799525750907	20.4860997207953	27.6488659963476	7.38123414552294	6.35360134274775	8.57507649157472
2019-10-09 10:30:00	UTC	0205551460	Lick Run	5.52	A	15.6	A	315	A	8.9	A	7.9	A	8.2	A	8.2	22.6563446836639	19.461242487126	26.3760114373247	7.0266856046669	6.03575000038821	8.18031074574945
2019-10-09 10:45:00	UTC	0205551460	Lick Run	5.52	A	15.6	A	318	A	8.9	A	7.9	A	8	A	8	22.1958154626104	19.0483662631763	25.8633321747198	6.8838561194482	5.90769971426116	8.02130733877203
2019-10-09 11:00:00	UTC	0205551460	Lick Run	5.52	A	15.5	A	322	A	8.9	A	7.9	A	7.7	A	7.7	21.5013617133294	18.4258023507145	25.0902808316241	6.66847679717392	5.71461645468156	7.78155159617355
2019-10-09 11:15:00	UTC	0205551460	Lick Run	5.52	A	15.5	A	326	A	8.9	A	7.9	A	9.4	A	9.4	25.381637255371	21.9040646583769	29.4113225015916	7.87191348010295	6.79337192153893	9.12168839773884
2019-10-09 11:30:00	UTC	0205551460	Lick Run	5.52	A	15.5	A	330	A	8.9	A	7.9	A	8.3	A	8.3	22.885898308362	19.6670437703453	26.6315745008122	7.09787984066068	6.09957763606425	8.25957160288969
2019-10-09 11:45:00	UTC	0205551460	Lick Run	5.28	A	15.5	A	333	A	8.9	A	7.9	A	7.8	A	7.8	21.6264361045296	18.5266880837789	25.2448109704399	6.41564729594243	5.49608339224095	7.48906581076289
2019-10-09 12:00:00	UTC	0205551460	Lick Run	5.28	A	15.4	A	337	A	9	A	7.9	A	9.4	A	9.4	25.2567832124046	21.7730006647358	29.2979873587922	7.4926174676987	6.45912679112246	8.69147151506957
2019-10-09 12:15:00	UTC	0205551460	Lick Run	5.28	A	15.4	A	341	A	9	A	7.9	A	7.7	A	7.7	21.3955950162412	18.3202155021106	24.9872326035829	6.34716652561524	5.43483172535216	7.41265322272331
2019-10-09 12:30:00	UTC	0205551460	Lick Run	5.05	A	15.4	A	345	A	9.1	A	7.9	A	7.7	A	7.7	21.2901452602503	18.2139813992084	24.8858432029725	6.04076031377856	5.16794482363929	7.06098582972585
2019-10-09 12:45:00	UTC	0205551460	Lick Run	5.28	A	15.4	A	350	A	9.2	A	7.9	A	10.1	A	10.1	26.8114814733682	23.1618437506426	31.0361967093757	7.95383057029901	6.87113769044582	9.20712458272953
2019-10-09 13:00:00	UTC	0205551460	Lick Run	5.05	A	15.4	A	354	A	9.2	A	7.9	A	8.9	A	8.9	24.0154202790363	20.6454323082206	27.9354969452056	6.81401634263014	5.85783265561592	7.92627947012403
2019-10-09 13:15:00	UTC	0205551460	Lick Run	5.05	A	15.4	A	357	A	9.3	A	8	A	8.9	A	8.9	24.0154202790363	20.6454323082206	27.9354969452056	6.81401634263014	5.85783265561592	7.92627947012403
2019-10-09 13:30:00	UTC	0205551460	Lick Run	5.05	A	15.4	A	361	A	9.5	A	8	A	7.6	A	7.6	21.0599391748738	18.0085526940199	24.6283555144698	5.97544277988982	5.10965750082188	6.98792754895885
2019-10-09 13:45:00	UTC	0205551460	Lick Run	5.05	A	15.4	A	367	A	9.6	A	8	A	5.8	A	5.8	16.8201864336192	14.2279009740058	19.8847793626477	4.77247634699176	4.03695411663599	5.6420087582208
2019-10-09 14:00:00	UTC	0205551460	Lick Run	5.05	A	15.4	A	370	A	9.7	A	8	A	7.2	A	7.2	20.1339295308998	17.1822527896864	23.5926640887606	5.71270139230812	4.8752072606586	6.69406559615076
2019-10-09 14:15:00	UTC	0205551460	Lick Run	5.05	A	15.5	A	374	A	9.7	A	8	A	5.5	A	5.5	16.0934086516816	13.5810347064648	19.0705500448161	4.56626402065967	3.85341548740082	5.41098336645632
2019-10-09 14:30:00	UTC	0205551460	Lick Run	5.05	A	15.5	A	377	A	9.8	A	8	A	5.8	A	5.8	16.8201864336192	14.2279009740058	19.8847793626477	4.77247634699176	4.03695411663599	5.6420087582208
2019-10-09 14:45:00	UTC	0205551460	Lick Run	4.83	A	15.5	A	381	A	9.8	A	8	A	5.2	A	5.2	15.2842144278737	12.8589390000163	18.1669118017379	4.14774314319854	3.48958569757161	4.93003315377026
2019-10-09 15:00:00	UTC	0205551460	Lick Run	4.83	A	15.6	A	384	A	9.9	A	8.1	A	5.5	A	5.5	16.0140841432391	13.5068092894875	18.9867855131663	4.3458110335452	3.66540105030154	5.15252581643952
2019-10-09 15:15:00	UTC	0205551460	Lick Run	4.83	A	15.8	A	387	A	10	A	8.1	A	NA	NA	5.2	15.2842144278737	12.8589390000163	18.1669118017379	4.14774314319854	3.48958569757161	4.93003315377026
2019-10-09 15:30:00	UTC	0205551460	Lick Run	4.83	A	15.9	A	390	A	10.1	A	8.1	A	4.9	A	4.9	14.5472179377259	12.2054411965502	17.3382957911844	3.94774122926325	3.31224318211471	4.70516805570867
2019-10-09 15:45:00	UTC	0205551460	Lick Run	4.83	A	16	A	392	A	10.2	A	8.1	A	4.7	A	4.7	14.0516771181179	11.7665071203369	16.7806493305539	3.8132641812996	3.19312775007721	4.55383713226975
2019-10-09 16:00:00	UTC	0205551460	Lick Run	4.82	A	16.1	A	395	A	10.2	A	8.1	A	4.6	A	4.6	13.7994085751248	11.5431656788622	16.4966597830206	3.73705176010829	3.12603307471989	4.46750099052612
2019-10-09 16:15:00	UTC	0205551460	Lick Run	4.82	A	16.3	A	398	A	10.3	A	8.2	A	4.2	A	4.2	12.7938816439494	10.6544263675727	15.3629488695481	3.46474253993206	2.8853513969907	4.16047795098198
2019-10-09 16:30:00	UTC	0205551460	Lick Run	4.82	A	16.4	A	401	A	10.3	A	8.2	A	4.9	A	4.9	14.5438736994918	12.2023825872234	17.3346689201703	3.9386621905995	3.304557226264	4.69444430508364
2019-10-09 16:45:00	UTC	0205551460	Lick Run	4.82	A	16.5	A	403	A	10.4	A	8.2	A	7.3	A	7.3	20.2611819970493	17.284136694062	23.7509979921986	5.48698050584842	4.68075954870497	6.43206615470993
2019-10-09 17:00:00	UTC	0205551460	Lick Run	4.82	A	16.6	A	405	A	10.3	A	8.2	A	NA	NA	6.3	17.9247243568376	15.2048463082768	21.1311404768169	4.85423866845467	4.11766180769147	5.72257610042318
2019-10-09 17:15:00	UTC	0205551460	Lick Run	4.82	A	16.6	A	407	A	10.3	A	8.2	A	NA	NA	5.3	15.5247029374773	13.0721806011397	18.4373524701687	4.20428296776719	3.54010936468709	4.99306474804901
2019-10-09 17:30:00	UTC	0205551460	Lick Run	4.82	A	16.7	A	409	A	10.3	A	8.2	A	4.3	A	4.3	13.0467193878288	10.8776999836021	15.6482424631445	3.5332141509176	2.94581667383398	4.23773901041743
2019-10-09 17:45:00	UTC	0205551460	Lick Run	4.82	A	16.7	A	411	A	10.3	A	8.2	A	5.9	A	5.9	16.9730296031003	14.3585958266333	20.0635032412684	4.5965078725892	3.88848663437143	5.43344663603036
2019-10-09 18:00:00	UTC	0205551460	Lick Run	4.82	A	16.8	A	413	A	10.2	A	8.2	A	4.1	A	4.1	12.5400284365598	10.430402270405	15.076342130726	3.39599592877695	2.82468288050541	4.08286127545975
2019-10-09 18:15:00	UTC	0205551460	Lick Run	4.82	A	16.8	A	415	A	10.1	A	8.2	A	4.7	A	4.7	14.0484467990238	11.7635818898364	16.7771057585375	3.80449441374734	3.18572453067564	4.54344925459231
2019-10-09 18:30:00	UTC	0205551460	Lick Run	4.82	A	16.8	A	416	A	10.1	A	8.2	A	4.4	A	4.4	13.2985692098506	11.100238226859	15.9322655437485	3.60141822035619	3.00608280256892	4.31465599910605
2019-10-09 18:45:00	UTC	0205551460	Lick Run	4.82	A	16.8	A	418	A	10	A	8.2	A	4.7	A	4.7	14.0484467990238	11.7635818898364	16.7771057585375	3.80449441374734	3.18572453067564	4.54344925459231
2019-10-09 19:00:00	UTC	0205551460	Lick Run	4.82	A	16.8	A	419	A	10	A	8.2	A	5.6	A	5.6	16.2521330420612	13.7180317357119	19.254353212294	4.40128010267276	3.71501389817353	5.21431872750381
2019-10-09 19:15:00	UTC	0205551460	Lick Run	4.82	A	16.9	A	421	A	9.9	A	8.2	A	4.4	A	4.4	13.2985692098506	11.100238226859	15.9322655437485	3.60141822035619	3.00608280256892	4.31465599910605
2019-10-09 19:30:00	UTC	0205551460	Lick Run	4.82	A	16.8	A	423	A	9.8	A	8.2	A	3.9	A	3.9	12.0291580488268	9.98003849164806	14.4990065403805	3.25764586317297	2.70271875842509	3.92651160494104
2019-10-09 19:45:00	UTC	0205551460	Lick Run	4.82	A	16.8	A	425	A	9.7	A	8.2	A	4.4	A	4.4	13.2985692098506	11.100238226859	15.9322655437485	3.60141822035619	3.00608280256892	4.31465599910605
2019-10-09 20:00:00	UTC	0205551460	Lick Run	4.82	A	16.8	A	426	A	9.6	A	8.1	A	3.5	A	3.5	10.9938424544885	9.06955189106447	13.326410539995	2.97726950189442	2.45614764381954	3.60895799941655
2019-10-09 20:15:00	UTC	0205551460	Lick Run	4.82	A	16.8	A	428	A	9.5	A	8.1	A	4.4	A	4.4	13.2985692098506	11.100238226859	15.9322655437485	3.60141822035619	3.00608280256892	4.31465599910605
2019-10-09 20:30:00	UTC	0205551460	Lick Run	4.82	A	16.7	A	429	A	9.4	A	8.1	A	NA	NA	6.15	17.5690661683229	14.8885249582123	20.7322140301514	4.75792200008805	4.03199804524958	5.6145418486979
2019-10-09 20:45:00	UTC	0205551460	Lick Run	4.82	A	16.7	A	430	A	9.4	A	8.1	A	7.9	A	7.9	21.6368803641018	18.5087443562191	25.2936980964432	5.85953676258823	5.01239856021709	6.84984856244869
2019-10-09 21:00:00	UTC	0205551460	Lick Run	4.82	A	16.7	A	431	A	9.3	A	8.1	A	3.3	A	3.3	10.4687993917086	8.60910919426034	12.7302091576334	2.83508129931949	2.33145402516528	3.4474992373831
2019-10-09 21:15:00	UTC	0205551460	Lick Run	4.82	A	16.7	A	432	A	9.3	A	8.1	A	3.4	A	3.4	10.7319708725463	8.83978215002538	13.0291897305241	2.90635141501469	2.39392313539259	3.52846690132875
2019-10-09 21:30:00	UTC	0205551460	Lick Run	4.82	A	16.7	A	433	A	9.3	A	8.1	A	3.4	A	3.4	10.7319708725463	8.83978215002538	13.0291897305241	2.90635141501469	2.39392313539259	3.52846690132875
2019-10-09 21:45:00	UTC	0205551460	Lick Run	4.82	A	16.7	A	434	A	9.2	A	8.1	A	3.8	A	3.8	11.7720780091502	9.75366471114756	14.2081796696509	3.18802538563353	2.64141391842008	3.84775206512236
2019-10-09 22:00:00	UTC	0205551460	Lick Run	4.81	A	16.7	A	435	A	9.1	A	8.1	A	3.2	A	3.2	10.20193114044	8.3755590347927	12.4265614464569	2.75707808107334	2.26349991130864	3.35828577114468
2019-10-09 22:15:00	UTC	0205551460	Lick Run	4.81	A	16.7	A	436	A	9.1	A	8.1	A	3.7	A	3.7	11.5112041165954	9.52419935979838	13.9127516348764	3.11090989732536	2.5739206561181	3.7599295713616
2019-10-09 22:30:00	UTC	0205551460	Lick Run	4.6	A	16.6	A	437	A	9	A	8.1	A	3.7	A	3.7	11.4543395181366	9.47522525082506	13.8468363889631	2.96039379280701	2.44888829893476	3.57873873312331
2019-10-09 22:45:00	UTC	0205551460	Lick Run	4.6	A	16.6	A	438	A	9	A	8.1	A	4	A	4	12.2216269235784	10.1499456524344	14.7161541326393	3.15870054535021	2.62327094977567	3.80341540245735
2019-10-09 23:00:00	UTC	0205551460	Lick Run	4.81	A	16.6	A	439	A	8.9	A	8.1	A	5.1	A	5.1	15.0324436405777	12.6353529954495	17.8842935285248	4.06252701531366	3.41471181395132	4.8332411779885
2019-10-09 23:15:00	UTC	0205551460	Lick Run	4.81	A	16.6	A	440	A	8.9	A	8.1	A	4.3	A	4.3	13.0437138686246	10.8750336375812	15.6448685269899	3.52507158771377	2.93898443935364	4.22803521247623
2019-10-09 23:30:00	UTC	0205551460	Lick Run	4.6	A	16.5	A	440	A	8.8	A	8.1	A	8	A	8	21.7514002315818	18.5942857990307	25.4445595355493	5.62168688368957	4.80572521654091	6.57619027185974
2019-10-09 23:45:00	UTC	0205551460	Lick Run	4.6	A	16.5	A	441	A	8.8	A	8	A	5.9	A	5.9	16.8852932505442	14.2742497021902	19.9739484810278	4.36403314651957	3.68920444067783	5.1623014148878
2019-10-10 00:00:00	UTC	0205551460	Lick Run	4.6	A	16.5	A	442	A	8.8	A	8	A	5.9	A	5.9	16.8852932505442	14.2742497021902	19.9739484810278	4.36403314651957	3.68920444067783	5.1623014148878
2019-10-10 00:15:00	UTC	0205551460	Lick Run	4.6	A	16.5	A	443	A	8.8	A	8	A	8.4	A	8.4	22.6521675266012	19.3938178626447	26.4579515641194	5.85449174377922	5.01236565657024	6.83810318847172
2019-10-10 00:30:00	UTC	0205551460	Lick Run	4.59	A	16.5	A	443	A	8.8	A	8	A	6.1	A	6.1	17.3557968496491	14.6913113266816	20.5035260357747	4.47588423096899	3.78874040005141	5.28765170840552
2019-10-10 00:45:00	UTC	0205551460	Lick Run	4.59	A	16.4	A	443	A	8.8	A	8	A	3.7	A	3.7	11.4515745086005	9.47283182066577	13.8436489962736	2.95324508617117	2.44294738732186	3.57013687001892
2019-10-10 01:00:00	UTC	0205551460	Lick Run	4.59	A	16.4	A	443	A	8.8	A	8	A	3.9	A	3.9	11.9640886157315	9.92331842174284	14.4245513770318	3.08541728374464	2.55912331928804	3.71994571073606
2019-10-10 01:15:00	UTC	0205551460	Lick Run	4.59	A	16.4	A	444	A	8.8	A	8	A	6.1	A	6.1	17.3557968496491	14.6913113266816	20.5035260357747	4.47588423096899	3.78874040005141	5.28765170840552
2019-10-10 01:30:00	UTC	0205551460	Lick Run	4.59	A	16.4	A	444	A	8.8	A	8	A	4.4	A	4.4	13.2266331395162	11.035750460932	15.852462850322	3.41101472959274	2.84600827567262	4.08818961805332
2019-10-10 01:45:00	UTC	0205551460	Lick Run	4.59	A	16.4	A	444	A	8.8	A	8	A	6.1	A	6.1	17.3557968496491	14.6913113266816	20.5035260357747	4.47588423096899	3.78874040005141	5.28765170840552
2019-10-10 02:00:00	UTC	0205551460	Lick Run	4.59	A	16.4	A	444	A	8.8	A	8	A	4.5	A	4.5	13.4761640951303	11.2560032014946	16.134234813896	3.47536623583858	2.90280922678147	4.16085575372058
2019-10-10 02:15:00	UTC	0205551460	Lick Run	4.59	A	16.4	A	445	A	8.8	A	8	A	3.7	A	3.7	11.4515745086005	9.47283182066577	13.8436489962736	2.95324508617117	2.44294738732186	3.57013687001892
2019-10-10 02:30:00	UTC	0205551460	Lick Run	4.59	A	16.4	A	445	A	8.8	A	8	A	3.6	A	3.6	11.193578598865	9.24633472306894	13.5509048289549	2.88671055398904	2.38453607977568	3.49464111413053
2019-10-10 02:45:00	UTC	0205551460	Lick Run	4.59	A	16.4	A	445	A	8.8	A	8	A	8.1	A	8.1	21.971983662009	18.789280193273	25.6938031195273	5.66635205792253	4.84556506721436	6.6261716020627
2019-10-10 03:00:00	UTC	0205551460	Lick Run	4.81	A	16.4	A	446	A	8.8	A	8	A	4.4	A	4.4	13.2955056730364	11.0975057096479	15.9288470514651	3.59311847563931	2.99910765182219	4.30478058102932
2019-10-10 03:15:00	UTC	0205551460	Lick Run	4.59	A	16.4	A	446	A	8.8	A	8	A	3.7	A	3.7	11.4515745086005	9.47283182066577	13.8436489962736	2.95324508617117	2.44294738732186	3.57013687001892
2019-10-10 03:30:00	UTC	0205551460	Lick Run	4.59	A	16.4	A	446	A	8.8	A	8	A	4.3	A	4.3	12.9761456510075	10.8147732165327	15.5694763620893	3.346416543201	2.78902048236195	4.01521026877708
2019-10-10 03:45:00	UTC	0205551460	Lick Run	4.59	A	16.4	A	447	A	8.8	A	8	A	4.2	A	4.2	12.7246755846158	10.593056954709	15.2852353599155	3.28156495992459	2.73184210394218	3.94190739306094
2019-10-10 04:00:00	UTC	0205551460	Lick Run	4.59	A	16.4	A	447	A	8.8	A	8	A	4	A	4	12.2186766954192	10.1473458748171	14.7128187044154	3.15107297107139	2.61689773052398	3.79428693494589
2019-10-10 04:15:00	UTC	0205551460	Lick Run	4.59	A	16.4	A	447	A	8.8	A	8	A	6.3	A	6.3	17.8277639837545	15.1101155832173	21.0341983759188	4.59759977485201	3.89674577623376	5.42450673036956
2019-10-10 04:30:00	UTC	0205551460	Lick Run	4.59	A	16.4	A	447	A	8.8	A	8	A	4.7	A	4.7	13.9724544090849	11.6943901010425	16.6942850826015	3.60335448146369	3.015864768267	4.30528704592598
2019-10-10 04:45:00	UTC	0205551460	Lick Run	4.59	A	16.4	A	447	A	8.8	A	8	A	4.1	A	4.1	12.4721955476698	10.3705864821496	14.9996976590537	3.21645291547104	2.67446922221218	3.8682701118859
2019-10-10 05:00:00	UTC	0205551460	Lick Run	4.59	A	16.4	A	448	A	8.8	A	8	A	3.8	A	3.8	11.7083992014315	9.69848656294243	14.1348457793286	3.01947757337554	2.5011414599622	3.64523357117738
2019-10-10 05:15:00	UTC	0205551460	Lick Run	4.59	A	16.4	A	448	A	8.8	A	8	A	3.8	A	3.8	11.7083992014315	9.69848656294243	14.1348457793286	3.01947757337554	2.5011414599622	3.64523357117738
2019-10-10 05:30:00	UTC	0205551460	Lick Run	4.59	A	16.4	A	448	A	8.8	A	8	A	4.1	A	4.1	12.4721955476698	10.3705864821496	14.9996976590537	3.21645291547104	2.67446922221218	3.8682701118859
2019-10-10 05:45:00	UTC	0205551460	Lick Run	4.59	A	16.4	A	448	A	8.8	A	8	A	4.6	A	4.6	13.724763309896	11.4755453184694	16.4148302050183	3.53947745555615	2.95942691526409	4.23321846326868
2019-10-10 06:00:00	UTC	0205551460	Lick Run	4.59	A	16.4	A	448	A	8.8	A	8	A	5.3	A	5.3	15.4407250218979	12.993493574519	18.348874983816	3.98200660211338	3.35089039697778	4.73198902404437
2019-10-10 06:15:00	UTC	0205551460	Lick Run	4.59	A	16.4	A	449	A	8.8	A	8	A	4	A	4	12.2186766954192	10.1473458748171	14.7128187044154	3.15107297107139	2.61689773052398	3.79428693494589
2019-10-10 06:30:00	UTC	0205551460	Lick Run	4.59	A	16.5	A	449	A	8.8	A	8	A	3.5	A	3.5	10.9343733633726	9.01897471923913	13.2565534965508	2.81986414894205	2.32590223745138	3.41873088664368
2019-10-10 06:45:00	UTC	0205551460	Lick Run	4.59	A	16.4	A	449	A	8.8	A	8	A	4.4	A	4.4	13.2266331395162	11.035750460932	15.852462850322	3.41101472959274	2.84600827567262	4.08818961805332
2019-10-10 07:00:00	UTC	0205551460	Lick Run	4.58	A	16.4	A	449	A	8.8	A	8	A	NA	NA	5.95	16.9959999348387	14.3717874613428	20.0993797439617	4.37354702129713	3.69826361986673	5.17213360473917
2019-10-10 07:15:00	UTC	0205551460	Lick Run	4.58	A	16.4	A	450	A	8.8	A	8	A	7.5	A	7.5	20.6047140003891	17.5748056627007	24.156980576967	5.30217026868543	4.52248995355802	6.21626799546876
2019-10-10 07:30:00	UTC	0205551460	Lick Run	4.58	A	16.4	A	450	A	8.8	A	8	A	NA	NA	7.7	21.0606685489859	17.9795737927058	24.6697594083231	5.41950015015799	4.62664813525295	6.34822035714561
2019-10-10 07:45:00	UTC	0205551460	Lick Run	4.58	A	16.4	A	450	A	8.8	A	8	A	7.9	A	7.9	21.5146337019875	18.3825373234774	25.180390235875	5.53631810439988	4.73034194299914	6.4796199772553
2019-10-10 08:00:00	UTC	0205551460	Lick Run	4.58	A	16.4	A	450	A	8.8	A	8	A	5	A	5	14.7067406438441	12.3435592649442	17.5223544297758	3.78445645931243	3.17634367276867	4.50899278161158
2019-10-10 08:15:00	UTC	0205551460	Lick Run	4.58	A	16.4	A	451	A	8.8	A	8	A	7.8	A	7.8	21.2878960527893	18.1812786725211	24.9253381193306	5.47797215393691	4.67855245272055	6.4139879209559
2019-10-10 08:30:00	UTC	0205551460	Lick Run	4.58	A	16.4	A	451	A	8.8	A	8	A	5.4	A	5.4	15.678843776235	13.2041969205952	18.6172732531847	4.03460583418662	3.3978098571485	4.7907460751537
2019-10-10 08:45:00	UTC	0205551460	Lick Run	4.58	A	16.3	A	451	A	8.8	A	8	A	NA	NA	5.6	16.160309776267	13.630825267913	19.1591930005642	4.15850052695958	3.5075932852943	4.93019721106924
2019-10-10 09:00:00	UTC	0205551460	Lick Run	4.58	A	16.3	A	451	A	8.8	A	8	A	5.8	A	5.8	16.6388893584485	14.0550934871987	19.69767325524	4.28165246354044	3.61676938636526	5.06876326913548
2019-10-10 09:15:00	UTC	0205551460	Lick Run	4.58	A	16.2	A	451	A	8.8	A	8	A	7	A	7	19.4557070779129	16.5547192002799	22.8650533616512	5.0064985916725	4.25999312334558	5.88381892239628
2019-10-10 09:30:00	UTC	0205551460	Lick Run	4.58	A	16.2	A	451	A	8.9	A	8	A	4	A	4	12.2157207472324	10.1447398423882	14.7094785763608	3.14344724004984	2.6105258231123	3.78516100606749
2019-10-10 09:45:00	UTC	0205551460	Lick Run	4.58	A	16.2	A	451	A	8.9	A	8	A	6.7	A	6.7	18.7597016204982	15.9368453517903	22.0825638400633	4.82739688499133	4.10099686893515	5.68246244266823
2019-10-10 10:00:00	UTC	0205551460	Lick Run	4.58	A	16.2	A	452	A	8.9	A	8	A	4.2	A	4.2	12.7215972249325	10.5903121702699	15.2818003238601	3.27362343272293	2.72518406827884	3.93243542849605
2019-10-10 10:15:00	UTC	0205551460	Lick Run	4.58	A	16.1	A	452	A	8.9	A	8	A	3.4	A	3.4	10.6713360862462	8.78853608711731	12.9574951660662	2.74603379219805	2.26153659524235	3.33432658297777
2019-10-10 10:30:00	UTC	0205551460	Lick Run	4.58	A	16.1	A	452	A	8.9	A	8	A	3.3	A	3.3	10.4096515034528	8.55945183099093	12.6597878652695	2.6786950164871	2.20258679706344	3.2577181525465
2019-10-10 10:45:00	UTC	0205551460	Lick Run	4.58	A	16.1	A	453	A	8.9	A	8	A	3.5	A	3.5	10.9317281144702	9.01671251249724	13.2534645418789	2.81303995740013	2.32025278313225	3.41048779661293
2019-10-10 11:00:00	UTC	0205551460	Lick Run	4.58	A	16	A	453	A	8.9	A	8	A	4.8	A	4.8	14.2158199994781	11.9093854648956	16.9689308363764	3.65812882162756	3.06461858820713	4.36658138377049
2019-10-10 11:15:00	UTC	0205551460	Lick Run	4.58	A	16	A	453	A	9	A	8	A	5	A	5	14.7067406438441	12.3435592649442	17.5223544297758	3.78445645931243	3.17634367276867	4.50899278161158
2019-10-10 11:30:00	UTC	0205551460	Lick Run	4.58	A	16	A	453	A	9	A	8	A	4.7	A	4.7	13.9690741861438	11.6912956574706	16.6906251740627	3.59463420989168	3.00849796975009	4.29496553856639
2019-10-10 11:45:00	UTC	0205551460	Lick Run	4.58	A	15.9	A	454	A	9	A	8	A	4.6	A	4.6	13.7214430085056	11.4725211088935	16.4112139301025	3.53091176911197	2.95220114820775	4.22306519622559
2019-10-10 12:00:00	UTC	0205551460	Lick Run	4.58	A	15.9	A	454	A	9.1	A	8.1	A	3.4	A	3.4	10.6713360862462	8.78853608711731	12.9574951660662	2.74603379219805	2.26153659524235	3.33432658297777
2019-10-10 12:15:00	UTC	0205551460	Lick Run	4.58	A	15.9	A	454	A	9.1	A	8.1	A	5.1	A	5.1	14.9509557137103	12.5596662797287	17.7975331330343	3.84729983984102	3.23195406312027	4.57980397263152
2019-10-10 12:30:00	UTC	0205551460	Lick Run	4.58	A	15.8	A	454	A	9.2	A	8.1	A	NA	NA	4.65	13.8453706514588	11.5819947595883	16.5510598524129	3.56280182417036	2.98037178604856	4.25905147060228
2019-10-10 12:45:00	UTC	0205551460	Lick Run	4.58	A	15.8	A	454	A	9.3	A	8.1	A	4.2	A	4.2	12.7215972249325	10.5903121702699	15.2818003238601	3.27362343272293	2.72518406827884	3.93243542849605
2019-10-10 13:00:00	UTC	0205551460	Lick Run	4.58	A	15.8	A	454	A	9.4	A	8.1	A	5.1	A	5.1	14.9509557137103	12.5596662797287	17.7975331330343	3.84729983984102	3.23195406312027	4.57980397263152
2019-10-10 13:15:00	UTC	0205551460	Lick Run	4.57	A	15.8	A	454	A	9.5	A	8.1	A	3.6	A	3.6	11.188157425173	9.24166788490925	13.5446185828483	2.87274032049404	2.3729476581961	3.47779982440311
2019-10-10 13:30:00	UTC	0205551460	Lick Run	4.57	A	15.8	A	454	A	9.6	A	8.1	A	3.6	A	3.6	11.188157425173	9.24166788490925	13.5446185828483	2.87274032049404	2.3729476581961	3.47779982440311
2019-10-10 13:45:00	UTC	0205551460	Lick Run	4.57	A	15.8	A	454	A	9.7	A	8.1	A	3.8	A	3.8	11.7027286944381	9.69354468450624	14.1283568965774	3.00486481399282	2.48897433289924	3.6276840749316
2019-10-10 14:00:00	UTC	0205551460	Lick Run	4.57	A	15.8	A	454	A	9.9	A	8.1	A	3.8	A	3.8	11.7027286944381	9.69354468450624	14.1283568965774	3.00486481399282	2.48897433289924	3.6276840749316
2019-10-10 14:15:00	UTC	0205551460	Lick Run	4.57	A	15.8	A	454	A	10	A	8.2	A	2.8	A	2.8	9.07791636191476	7.39770845801891	11.1397422514794	2.33090180696504	1.89948126031861	2.86030894182211
2019-10-10 14:30:00	UTC	0205551460	Lick Run	4.57	A	15.8	A	454	A	10	A	8.2	A	3.9	A	3.9	11.9582942755319	9.91823848348516	14.4179636553739	3.07048540918456	2.54666809886641	3.7020452929111
2019-10-10 14:45:00	UTC	0205551460	Lick Run	4.57	A	15.8	A	453	A	10	A	8.2	A	NA	NA	3.83333333333333	11.7880415875738	9.76853315611125	14.225055312776	3.02677027873157	2.50822883547419	3.65251295680955
2019-10-10 15:00:00	UTC	0205551460	Lick Run	4.57	A	15.9	A	453	A	10.2	A	8.2	A	NA	NA	3.76666666666667	11.6172897367233	9.6184647498978	14.0314930018754	2.98292698013502	2.46969634571929	3.60281270377228
2019-10-10 15:15:00	UTC	0205551460	Lick Run	4.57	A	16	A	453	A	10.3	A	8.2	A	3.7	A	3.7	11.4460283846411	9.46802764493992	13.8372605884847	2.93895285885909	2.43106918660027	3.55294039108573
2019-10-10 15:30:00	UTC	0205551460	Lick Run	4.57	A	16.1	A	453	A	10.3	A	8.2	A	3.8	A	3.8	11.7027286944381	9.69354468450624	14.1283568965774	3.00486481399282	2.48897433289924	3.6276840749316
2019-10-10 15:45:00	UTC	0205551460	Lick Run	4.57	A	16.2	A	453	A	10.3	A	8.2	A	2.8	A	2.8	9.07791636191476	7.39770845801891	11.1397422514794	2.33090180696504	1.89948126031861	2.86030894182211
2019-10-10 16:00:00	UTC	0205551460	Lick Run	4.57	A	16.4	A	453	A	10.4	A	8.2	A	4.7	A	4.7	13.9656873951594	11.6881937784564	16.6869602024234	3.58591605023554	3.00113273929911	4.28464684382467
2019-10-10 16:15:00	UTC	0205551460	Lick Run	4.57	A	16.5	A	453	A	10.5	A	8.2	A	2.7	A	2.7	8.80745693756539	7.1626720733254	10.8299384521529	2.26145697669853	1.83913186823972	2.78076180712012
2019-10-10 16:30:00	UTC	0205551460	Lick Run	4.57	A	16.6	A	453	A	10.5	A	8.2	A	3	A	3	9.61403610815317	7.86457238031165	11.7526657291964	2.46855922034455	2.01935612110103	3.01768695510009
2019-10-10 16:45:00	UTC	0205551460	Lick Run	4.57	A	16.7	A	453	A	10.5	A	8.2	A	5.2	A	5.2	15.1906821503211	12.7716787055187	18.0678538438627	3.90045326059235	3.27933501321566	4.63921361396601
2019-10-10 17:00:00	UTC	0205551460	Lick Run	4.57	A	16.8	A	454	A	10.5	A	8.2	A	3.6	A	3.6	11.188157425173	9.24166788490925	13.5446185828483	2.87274032049404	2.3729476581961	3.47779982440311
2019-10-10 17:15:00	UTC	0205551460	Lick Run	4.57	A	16.9	A	453	A	10.4	A	8.2	A	3	A	3	9.61403610815317	7.86457238031165	11.7526657291964	2.46855922034455	2.01935612110103	3.01768695510009
2019-10-10 17:30:00	UTC	0205551460	Lick Run	4.57	A	17	A	453	A	10.4	A	8.2	A	2.7	A	2.7	8.80745693756539	7.1626720733254	10.8299384521529	2.26145697669853	1.83913186823972	2.78076180712012
2019-10-10 17:45:00	UTC	0205551460	Lick Run	4.57	A	17	A	453	A	10.3	A	8.2	A	3	A	3	9.61403610815317	7.86457238031165	11.7526657291964	2.46855922034455	2.01935612110103	3.01768695510009
2019-10-10 18:00:00	UTC	0205551460	Lick Run	4.57	A	17	A	453	A	10.3	A	8.2	A	3.7	A	3.7	11.4460283846411	9.46802764493992	13.8372605884847	2.93895285885909	2.43106918660027	3.55294039108573
2019-10-10 18:15:00	UTC	0205551460	Lick Run	4.57	A	17.1	A	453	A	10.3	A	8.2	A	4	A	4	12.2127590554021	10.1421275276249	14.7061337317096	3.13582335586323	2.60415523101651	3.77603761943905
2019-10-10 18:30:00	UTC	0205551460	Lick Run	4.57	A	17.1	A	453	A	10.2	A	8.2	A	2.6	A	2.6	8.53530568052012	6.92651842031814	10.5177577881288	2.19157774103208	1.77849559945613	2.70060437397543
2019-10-10 18:45:00	UTC	0205551460	Lick Run	4.57	A	17.1	A	453	A	10.1	A	8.2	A	3.1	A	3.1	9.87982204996429	8.09646529969956	12.0559874125049	2.53680405840371	2.07889837763595	3.095569701705
2019-10-10 19:00:00	UTC	0205551460	Lick Run	4.57	A	17.2	A	454	A	10.1	A	8.2	A	3.1	A	3.1	9.87982204996429	8.09646529969956	12.0559874125049	2.53680405840371	2.07889837763595	3.095569701705
2019-10-10 19:15:00	UTC	0205551460	Lick Run	4.57	A	17.2	A	454	A	10	A	8.2	A	3.1	A	3.1	9.87982204996429	8.09646529969956	12.0559874125049	2.53680405840371	2.07889837763595	3.095569701705
2019-10-10 19:30:00	UTC	0205551460	Lick Run	4.57	A	17.1	A	454	A	9.9	A	8.2	A	2.7	A	2.7	8.80745693756539	7.1626720733254	10.8299384521529	2.26145697669853	1.83913186823972	2.78076180712012
2019-10-10 19:45:00	UTC	0205551460	Lick Run	4.56	A	17.1	A	455	A	9.7	A	8.2	A	2.7	A	2.7	8.80531689948367	7.16094153982296	10.8272920912925	2.25596020616485	1.83466413951107	2.77399898008345
2019-10-10 20:00:00	UTC	0205551460	Lick Run	4.56	A	17	A	455	A	9.6	A	8.2	A	2.9	A	2.9	9.34448328891814	7.62979902102317	11.4445174369954	2.394096962962	1.95478745046339	2.93213477849223
2019-10-10 20:15:00	UTC	0205551460	Lick Run	4.56	A	17	A	455	A	9.5	A	8.2	A	2.6	A	2.6	8.53323176981866	6.92485475137231	10.5151728161537	2.18625082123069	1.77417768501706	2.69403267423346
2019-10-10 20:30:00	UTC	0205551460	Lick Run	4.56	A	17	A	455	A	9.4	A	8.2	A	2.4	A	2.4	7.98367544621845	6.44916861373493	9.88330084823723	2.04545211844226	1.65230484280316	2.53214434797752
2019-10-10 20:45:00	UTC	0205551460	Lick Run	4.56	A	16.9	A	455	A	9.3	A	8.2	A	3.2	A	3.2	10.1417035992312	8.3253040745945	12.3544018300218	2.59834824842318	2.13297884799679	3.16525108836615
2019-10-10 21:00:00	UTC	0205551460	Lick Run	4.56	A	16.9	A	456	A	9.3	A	8.2	A	3.8	A	3.8	11.6998851625033	9.69106478918253	14.1251055269555	2.9975610923048	2.4828926396781	3.61891302044556
2019-10-10 21:15:00	UTC	0205551460	Lick Run	4.56	A	16.9	A	456	A	9.2	A	8.2	A	2.8	A	2.8	9.07571060753471	7.39591083665318	11.1370357013378	2.3252362415789	1.89486428782721	2.85335663027969
2019-10-10 21:30:00	UTC	0205551460	Lick Run	4.56	A	16.9	A	456	A	9.2	A	8.2	A	2.6	A	2.6	8.53323176981866	6.92485475137231	10.5151728161537	2.18625082123069	1.77417768501706	2.69403267423346
2019-10-10 21:45:00	UTC	0205551460	Lick Run	4.56	A	16.9	A	456	A	9.2	A	8.2	A	2.6	A	2.6	8.53323176981866	6.92485475137231	10.5151728161537	2.18625082123069	1.77417768501706	2.69403267423346
2019-10-10 22:00:00	UTC	0205551460	Lick Run	4.56	A	16.9	A	456	A	9.1	A	8.2	A	2.6	A	2.6	8.53323176981866	6.92485475137231	10.5151728161537	2.18625082123069	1.77417768501706	2.69403267423346
2019-10-10 22:15:00	UTC	0205551460	Lick Run	4.56	A	16.8	A	456	A	9.1	A	8.1	A	2.6	A	2.6	8.53323176981866	6.92485475137231	10.5151728161537	2.18625082123069	1.77417768501706	2.69403267423346
2019-10-10 22:30:00	UTC	0205551460	Lick Run	4.56	A	16.8	A	457	A	9	A	8.1	A	2.9	A	2.9	9.34448328891814	7.62979902102317	11.4445174369954	2.394096962962	1.95478745046339	2.93213477849223
2019-10-10 22:45:00	UTC	0205551460	Lick Run	4.56	A	16.8	A	457	A	9	A	8.1	A	3.2	A	3.2	10.1417035992312	8.3253040745945	12.3544018300218	2.59834824842318	2.13297884799679	3.16525108836615
2019-10-10 23:00:00	UTC	0205551460	Lick Run	4.56	A	16.8	A	458	A	8.9	A	8.1	A	2.8	A	2.8	9.07571060753471	7.39591083665318	11.1370357013378	2.3252362415789	1.89486428782721	2.85335663027969
2019-10-10 23:15:00	UTC	0205551460	Lick Run	4.56	A	16.7	A	457	A	8.9	A	8.1	A	3.4	A	3.4	10.6661565340057	8.78413218021285	12.9514097549879	2.73271535461183	2.2505325896237	3.31820709629442
2019-10-10 23:30:00	UTC	0205551460	Lick Run	4.56	A	16.7	A	457	A	8.9	A	8.1	A	2.5	A	2.5	8.25937892970449	6.68761124830558	10.2005540949664	2.11608854124744	1.71339487524436	2.61342599951462
2019-10-10 23:45:00	UTC	0205551460	Lick Run	4.56	A	16.6	A	458	A	8.9	A	8.1	A	2.3	A	2.3	7.70603086123165	6.20948082732586	9.56326515623178	1.97431837705197	1.59089579708508	2.45014982194757
2019-10-11 00:00:00	UTC	0205551460	Lick Run	4.35	A	16.6	A	458	A	8.8	A	8.1	A	2.5	A	2.5	8.21629368740741	6.65315282646513	10.1466904065689	2.00810682790867	1.62606670674649	2.47990627663845
2019-10-11 00:15:00	UTC	0205551460	Lick Run	4.56	A	16.6	A	458	A	8.8	A	8.1	A	2.9	A	2.9	9.34448328891814	7.62979902102317	11.4445174369954	2.394096962962	1.95478745046339	2.93213477849223
2019-10-11 00:30:00	UTC	0205551460	Lick Run	4.56	A	16.6	A	458	A	8.8	A	8.1	A	2.7	A	2.7	8.80531689948367	7.16094153982296	10.8272920912925	2.25596020616485	1.83466413951107	2.77399898008345
2019-10-11 00:45:00	UTC	0205551460	Lick Run	4.56	A	16.5	A	458	A	8.8	A	8.1	A	2.5	A	2.5	8.25937892970449	6.68761124830558	10.2005540949664	2.11608854124744	1.71339487524436	2.61342599951462
2019-10-11 01:00:00	UTC	0205551460	Lick Run	4.56	A	16.5	A	458	A	8.8	A	8.1	A	2.5	A	2.5	8.25937892970449	6.68761124830558	10.2005540949664	2.11608854124744	1.71339487524436	2.61342599951462
2019-10-11 01:15:00	UTC	0205551460	Lick Run	4.35	A	16.5	A	458	A	8.8	A	8.1	A	2.9	A	2.9	9.29573757449206	7.58955923220129	11.385475020367	2.27192878005251	1.85492952112448	2.78267196831384
2019-10-11 01:30:00	UTC	0205551460	Lick Run	4.35	A	16.5	A	458	A	8.8	A	8.1	A	3	A	3	9.56156043019355	7.82094309561982	11.6895669412868	2.33689733057627	1.91148099477868	2.85699368634674
2019-10-11 01:45:00	UTC	0205551460	Lick Run	4.56	A	16.4	A	458	A	8.9	A	8.1	A	2.5	A	2.5	8.25937892970449	6.68761124830558	10.2005540949664	2.11608854124744	1.71339487524436	2.61342599951462
2019-10-11 02:00:00	UTC	0205551460	Lick Run	4.35	A	16.4	A	458	A	8.8	A	8.1	A	3.2	A	3.2	10.0887991665133	8.28067974180364	12.2917286739638	2.46575734296413	2.02384312950331	3.00416528620657
2019-10-11 02:15:00	UTC	0205551460	Lick Run	4.35	A	16.4	A	458	A	8.9	A	8.1	A	2.7	A	2.7	8.7593837590689	7.12360197658909	10.7707876002609	2.1408409927967	1.74104703565022	2.63243902237663
2019-10-11 02:30:00	UTC	0205551460	Lick Run	4.35	A	16.4	A	458	A	8.9	A	8.1	A	2.8	A	2.8	9.02836695205263	7.35712350142273	11.0792499004745	2.20658194692681	1.7981209653712	2.70782888485934
2019-10-11 02:45:00	UTC	0205551460	Lick Run	4.35	A	16.3	A	458	A	8.9	A	8.1	A	3.8	A	3.8	11.6388524394179	9.63755724887866	14.0557282938376	2.84459878648659	2.35547136606076	3.43529637960041
2019-10-11 03:00:00	UTC	0205551460	Lick Run	4.55	A	16.3	A	458	A	8.9	A	8.1	A	3.7	A	3.7	11.4404606392433	9.46320021149446	13.830853909135	2.92466756858305	2.41919583715264	3.53575359851356
2019-10-11 03:15:00	UTC	0205551460	Lick Run	4.77	A	16.2	A	458	A	8.9	A	8.1	A	2.9	A	2.9	9.39127249432144	7.66804344492669	11.5017604811499	2.51689108515806	2.05506018474179	3.08250862022518
2019-10-11 03:30:00	UTC	0205551460	Lick Run	4.55	A	16.2	A	458	A	8.9	A	8.1	A	3.3	A	3.3	10.4020653036321	8.55304299762587	12.6508147580998	2.6592096244324	2.18652100266368	3.23408548011171
2019-10-11 03:45:00	UTC	0205551460	Lick Run	4.55	A	16.2	A	459	A	8.9	A	8.1	A	3.1	A	3.1	9.87501616167699	8.09246008133285	12.0502224556319	2.52447348214472	2.0687764502018	3.08054858292216
2019-10-11 04:00:00	UTC	0205551460	Lick Run	4.55	A	16.1	A	459	A	8.9	A	8.1	A	2.7	A	2.7	8.80317268488117	7.15920681405093	10.824641797991	2.25046477270263	1.83019728366623	2.7672381214719
2019-10-11 04:15:00	UTC	0205551460	Lick Run	4.55	A	16.1	A	459	A	8.9	A	8.1	A	2.7	A	2.7	8.80317268488117	7.15920681405093	10.824641797991	2.25046477270263	1.83019728366623	2.7672381214719
2019-10-11 04:30:00	UTC	0205551460	Lick Run	4.55	A	16.1	A	459	A	8.9	A	8.1	A	NA	NA	2.65	8.66737924505639	7.04133902932763	10.6689171853166	2.21575020289593	1.80006527253212	2.7274282974901
2019-10-11 04:45:00	UTC	0205551460	Lick Run	4.34	A	16.1	A	459	A	8.9	A	8.1	A	2.6	A	2.6	8.4865509552677	6.88720150340133	10.4573021539716	2.06939099085587	1.67939989030539	2.54994602402689
2019-10-11 05:00:00	UTC	0205551460	Lick Run	4.55	A	16	A	459	A	8.9	A	8.1	A	2.8	A	2.8	9.07350054838125	7.39410885941993	11.1343251454285	2.31957205432301	1.89024822178387	2.8464063360518
2019-10-11 05:15:00	UTC	0205551460	Lick Run	4.55	A	16	A	459	A	8.9	A	8.1	A	3.7	A	3.7	11.4404606392433	9.46320021149446	13.830853909135	2.92466756858305	2.41919583715264	3.53575359851356
2019-10-11 05:30:00	UTC	0205551460	Lick Run	4.34	A	16	A	459	A	8.9	A	8.1	A	3.2	A	3.2	10.0862236828622	8.27849591174443	12.2886946210128	2.45946092011814	2.01865810361598	2.99651932476976
2019-10-11 05:45:00	UTC	0205551460	Lick Run	4.34	A	15.9	A	459	A	8.9	A	8.1	A	3.9	A	3.9	11.8899870146424	9.85799594313665	14.340824648725	2.89929703352828	2.40380905036081	3.49691806317318
2019-10-11 06:00:00	UTC	0205551460	Lick Run	4.34	A	15.9	A	459	A	9	A	8.1	A	2.9	A	2.9	9.2933645447833	7.58758997275985	11.3826162025491	2.26612730720442	1.85018512405106	2.77557791688085
2019-10-11 06:15:00	UTC	0205551460	Lick Run	4.34	A	15.9	A	459	A	9	A	8.1	A	2.8	A	2.8	9.02606217711389	7.35522532797919	11.0764517458378	2.20094734017127	1.79352449654324	2.70092167881923
2019-10-11 06:30:00	UTC	0205551460	Lick Run	4.55	A	15.9	A	459	A	9	A	8.1	A	3.8	A	3.8	11.6970360811018	9.68857888786741	14.1218495164375	2.99025914722319	2.47681219773668	3.61014443312369
2019-10-11 06:45:00	UTC	0205551460	Lick Run	4.55	A	15.8	A	459	A	9	A	8.1	A	5.4	A	5.4	15.6674175683735	13.1933755799143	18.6053956983897	4.00525726110107	3.37278706648853	4.75632923495064
2019-10-11 07:00:00	UTC	0205551460	Lick Run	4.55	A	15.8	A	459	A	9	A	8.1	A	3.9	A	3.9	11.9524773462285	9.91313396613298	14.4113572156067	3.05556078212688	2.53421801166966	3.68415489522963
2019-10-11 07:15:00	UTC	0205551460	Lick Run	4.55	A	15.8	A	460	A	9	A	8.1	A	6.1	A	6.1	17.3389528725496	14.6748882608335	20.4866491228342	4.43257266806083	3.75152462146652	5.23725749931486
2019-10-11 07:30:00	UTC	0205551460	Lick Run	4.55	A	15.8	A	460	A	9	A	8.1	A	3.5	A	3.5	10.9237614429794	9.00989303333369	13.2441710042112	2.79257731193355	2.30331127232795	3.38577253401104
2019-10-11 07:45:00	UTC	0205551460	Lick Run	4.34	A	15.7	A	460	A	9	A	8.1	A	3.5	A	3.5	10.8666494774039	8.96072368490435	13.1779614032393	2.6497627419971	2.18501496813377	3.21336132304524
2019-10-11 08:00:00	UTC	0205551460	Lick Run	4.55	A	15.7	A	460	A	9	A	8.1	A	5	A	5	14.696022871669	12.3335935771535	17.5109619831064	3.75692752549586	3.15299027518623	4.47654550123685
2019-10-11 08:15:00	UTC	0205551460	Lick Run	4.34	A	15.6	A	460	A	9	A	8.1	A	3.1	A	3.1	9.82338728035924	8.04919464375789	11.9886450670886	2.39536995003199	1.96274446088122	2.92335416651242
2019-10-11 08:30:00	UTC	0205551460	Lick Run	4.54	A	15.6	A	460	A	9	A	8.1	A	3.6	A	3.6	11.1799859829188	9.23462519412675	13.5351553474803	2.85179769242724	2.35557386738025	3.45255574072832
2019-10-11 08:45:00	UTC	0205551460	Lick Run	4.34	A	15.6	A	461	A	9	A	8.1	A	4	A	4	12.1429982601116	10.0802443097922	14.6278604182078	2.96099220212139	2.45800288836564	3.56690989360606
2019-10-11 09:00:00	UTC	0205551460	Lick Run	4.34	A	15.5	A	461	A	9.1	A	8.1	A	3.3	A	3.3	10.3476808868142	8.50683406568507	12.5868800200603	2.52321558148817	2.07433689717111	3.06922992082298
2019-10-11 09:15:00	UTC	0205551460	Lick Run	4.34	A	15.5	A	461	A	9.1	A	8.1	A	3.6	A	3.6	11.1242492815444	9.18632277562942	13.4709965130157	2.71257680117666	2.2400258587008	3.28481605410995
2019-10-11 09:30:00	UTC	0205551460	Lick Run	4.34	A	15.4	A	461	A	9.1	A	8.1	A	3	A	3	9.55911954083097	7.8189025283242	11.6866486140327	2.33092995759735	1.9065892063549	2.84971426939539
2019-10-11 09:45:00	UTC	0205551460	Lick Run	4.33	A	15.4	A	461	A	9.1	A	8.1	A	3.2	A	3.2	10.083642917817	8.27630653952464	12.2856559273699	2.45316610648453	2.01347418339894	2.98887564371223
2019-10-11 10:00:00	UTC	0205551460	Lick Run	4.33	A	15.3	A	461	A	9.1	A	8.1	A	3.4	A	3.4	10.6050933891035	8.73190132201448	12.8801278947184	2.58002547990702	2.12431207083746	3.13349981311609
2019-10-11 10:15:00	UTC	0205551460	Lick Run	4.33	A	15.2	A	462	A	9.1	A	8.1	A	3	A	3	9.55667364607893	7.81685678170865	11.6837257900606	2.32496410973368	1.90169845088909	2.84243703780824
2019-10-11 10:30:00	UTC	0205551460	Lick Run	4.33	A	15.2	A	462	A	9.1	A	8.1	A	6.9	A	6.9	19.1049384400814	16.2288097234998	22.4907851541799	4.64788249937626	3.94817292587103	5.47159714977332
2019-10-11 10:45:00	UTC	0205551460	Lick Run	4.33	A	15.1	A	462	A	9.2	A	8.1	A	3.1	A	3.1	9.82087376734232	8.04707719075377	11.9856637717971	2.38923917263453	1.95770687057367	2.91589303273916
2019-10-11 11:00:00	UTC	0205551460	Lick Run	4.33	A	15.1	A	462	A	9.2	A	8.1	A	3.9	A	3.9	11.8869447201385	9.85529756674597	14.3374113082497	2.89187649094302	2.3976138541501	3.48803024490086
2019-10-11 11:15:00	UTC	0205551460	Lick Run	4.33	A	15	A	463	A	9.2	A	8.1	A	4.4	A	4.4	13.1413484146422	10.9584234749892	15.7591133933787	3.19704999344458	2.6659842349086	3.83390438951129
2019-10-11 11:30:00	UTC	0205551460	Lick Run	4.54	A	15	A	463	A	9.2	A	8.1	A	3.6	A	3.6	11.1799859829188	9.23462519412675	13.5351553474803	2.85179769242724	2.35557386738025	3.45255574072832
2019-10-11 11:45:00	UTC	0205551460	Lick Run	4.33	A	14.9	A	463	A	9.3	A	8.1	A	4.1	A	4.1	12.3917754018445	10.2988560927592	14.9100148819167	3.01469257318312	2.50552354027507	3.62733423362995
2019-10-11 12:00:00	UTC	0205551460	Lick Run	4.54	A	14.8	A	463	A	9.3	A	8.1	A	3.2	A	3.2	10.136759482913	8.3211527603501	12.3485165786217	2.58569083594809	2.12256475782321	3.14986719461155
2019-10-11 12:15:00	UTC	0205551460	Lick Run	4.54	A	14.8	A	463	A	9.4	A	8.1	A	4.3	A	4.3	12.9603884235277	10.8006331209383	15.5520205350812	3.30594384068516	2.75503213135545	3.96701895174887
2019-10-11 12:30:00	UTC	0205551460	Lick Run	4.54	A	14.8	A	464	A	9.5	A	8.1	A	3.2	A	3.2	10.136759482913	8.3211527603501	12.3485165786217	2.58569083594809	2.12256475782321	3.14986719461155
2019-10-11 12:45:00	UTC	0205551460	Lick Run	4.33	A	14.7	A	464	A	9.5	A	8.1	A	2.8	A	2.8	9.02375267590761	7.35332233702368	11.0736492464042	2.19531417348404	1.78892898868609	2.69401656006457
2019-10-11 13:00:00	UTC	0205551460	Lick Run	4.54	A	14.7	A	464	A	9.5	A	8.1	A	3.3	A	3.3	10.3995266864641	8.55089634774862	12.6478150247902	2.6527176556487	2.18116789322911	3.22621242612028
2019-10-11 13:15:00	UTC	0205551460	Lick Run	4.54	A	14.7	A	463	A	9.6	A	8.1	A	2.9	A	2.9	9.3399278203165	7.62605558423228	11.4389740181135	2.3824345259565	1.94525894313846	2.91786051954194
2019-10-11 13:30:00	UTC	0205551460	Lick Run	4.54	A	14.7	A	463	A	9.7	A	8.1	A	2.9	A	2.9	9.3399278203165	7.62605558423228	11.4389740181135	2.3824345259565	1.94525894313846	2.91786051954194
2019-10-11 13:45:00	UTC	0205551460	Lick Run	4.33	A	14.7	A	463	A	9.7	A	8.1	A	2.9	A	2.9	9.29098664884093	7.58561571504554	11.3797529629303	2.26032731707155	1.84544172385218	2.76848600216708
2019-10-11 14:00:00	UTC	0205551460	Lick Run	4.54	A	14.8	A	463	A	9.8	A	8.1	A	2.7	A	2.7	8.80102427640084	7.15746787717178	10.8219875580362	2.24497067892417	1.82573130296641	2.76047923428851
2019-10-11 14:15:00	UTC	0205551460	Lick Run	4.54	A	14.8	A	463	A	9.9	A	8.1	A	2.8	A	2.8	9.07128616656436	7.39230250676642	11.1316105692889	2.3139092478899	1.88563306454314	2.83945806220133
2019-10-11 14:30:00	UTC	0205551460	Lick Run	4.54	A	14.9	A	462	A	10	A	8.2	A	3	A	3	9.60701434952911	7.85876095395069	11.7441827347682	2.45056312190024	2.00461757179795	2.99571334647701
2019-10-11 14:45:00	UTC	0205551460	Lick Run	4.54	A	15	A	462	A	10.1	A	8.2	A	5.4	A	5.4	15.6635939454623	13.1897511198995	18.6014256871129	3.99547916580882	3.36444981817398	4.74486309118931
2019-10-11 15:00:00	UTC	0205551460	Lick Run	4.53	A	15.1	A	462	A	10.2	A	8.2	A	2.8	A	2.8	9.06906744408005	7.39049175901146	11.1288919583714	2.30824782498331	1.88101881847078	2.83251181180193
2019-10-11 15:15:00	UTC	0205551460	Lick Run	4.53	A	15.2	A	462	A	10.4	A	8.2	A	3	A	3	9.60466459467042	7.85681438768182	11.7413467372664	2.44456734907335	1.99970667695302	2.98839304435443
2019-10-11 15:30:00	UTC	0205551460	Lick Run	4.53	A	15.4	A	462	A	10.5	A	8.2	A	3	A	3	9.60466459467042	7.85681438768182	11.7413467372664	2.44456734907335	1.99970667695302	2.98839304435443
2019-10-11 15:45:00	UTC	0205551460	Lick Run	4.53	A	15.5	A	462	A	10.5	A	8.2	A	2.7	A	2.7	8.79887165657511	7.15572471022408	10.8193293571318	2.23947792745266	1.82126619968362	2.75372232154691
2019-10-11 16:00:00	UTC	0205551460	Lick Run	4.53	A	15.6	A	461	A	10.6	A	8.2	A	2.7	A	2.7	8.79887165657511	7.15572471022408	10.8193293571318	2.23947792745266	1.82126619968362	2.75372232154691
2019-10-11 16:15:00	UTC	0205551460	Lick Run	4.53	A	15.7	A	461	A	10.7	A	8.2	A	2.7	A	2.7	8.79887165657511	7.15572471022408	10.8193293571318	2.23947792745266	1.82126619968362	2.75372232154691
2019-10-11 16:30:00	UTC	0205551460	Lick Run	4.53	A	15.8	A	461	A	10.7	A	8.2	A	2.3	A	2.3	7.70039026460936	6.20506615130104	9.55606415490958	1.95989380268747	1.57930575948772	2.43219762527729
2019-10-11 16:45:00	UTC	0205551460	Lick Run	4.53	A	15.9	A	461	A	10.7	A	8.2	A	2.4	A	2.4	7.97783162161323	6.44455444846984	9.87590343005385	2.03050783360227	1.64026002457147	2.5136027218595
2019-10-11 17:00:00	UTC	0205551460	Lick Run	4.53	A	15.8	A	460	A	10.7	A	8.2	A	2.5	A	2.5	8.25333329794775	6.68279688669684	10.192964365356	2.100628179393	1.70089719517881	2.59430067882267
2019-10-11 17:15:00	UTC	0205551460	Lick Run	4.53	A	16	A	460	A	10.7	A	8.3	A	2.8	A	2.8	9.06906744408005	7.39049175901146	11.1288919583714	2.30824782498331	1.88101881847078	2.83251181180193
2019-10-11 17:30:00	UTC	0205551460	Lick Run	4.53	A	16.1	A	460	A	10.7	A	8.3	A	3.5	A	3.5	10.9184243436339	9.00531908725782	13.2379529245484	2.77894385490417	2.29202267207884	3.3693073994357
2019-10-11 17:45:00	UTC	0205551460	Lick Run	4.53	A	16.2	A	460	A	10.7	A	8.3	A	3	A	3	9.60466459467042	7.85681438768182	11.7413467372664	2.44456734907335	1.99970667695302	2.98839304435443
2019-10-11 18:00:00	UTC	0205551460	Lick Run	4.53	A	16	A	460	A	10.5	A	8.3	A	2.9	A	2.9	9.33764339146305	7.62417703534074	11.43619615625	2.3766054428103	1.94049610587036	2.91072649602777
2019-10-11 18:15:00	UTC	0205551460	Lick Run	4.53	A	16	A	460	A	10.4	A	8.2	A	2.7	A	2.7	8.79887165657511	7.15572471022408	10.8193293571318	2.23947792745266	1.82126619968362	2.75372232154691
2019-10-11 18:30:00	UTC	0205551460	Lick Run	4.53	A	16.1	A	460	A	10.6	A	8.3	A	2.3	A	2.3	7.70039026460936	6.20506615130104	9.55606415490958	1.95989380268747	1.57930575948772	2.43219762527729
2019-10-11 18:45:00	UTC	0205551460	Lick Run	4.53	A	16.3	A	460	A	10.5	A	8.3	A	2.7	A	2.7	8.79887165657511	7.15572471022408	10.8193293571318	2.23947792745266	1.82126619968362	2.75372232154691
2019-10-11 19:00:00	UTC	0205551460	Lick Run	4.53	A	16.3	A	461	A	10.4	A	8.3	A	2.4	A	2.4	7.97783162161323	6.44455444846984	9.87590343005385	2.03050783360227	1.64026002457147	2.5136027218595
2019-10-11 19:15:00	UTC	0205551460	Lick Run	4.53	A	16.3	A	461	A	10.2	A	8.2	A	2.5	A	2.5	8.25333329794775	6.68279688669684	10.192964365356	2.100628179393	1.70089719517881	2.59430067882267
2019-10-11 19:30:00	UTC	0205551460	Lick Run	4.53	A	16.3	A	461	A	10.2	A	8.2	A	2.3	A	2.3	7.70039026460936	6.20506615130104	9.55606415490958	1.95989380268747	1.57930575948772	2.43219762527729
2019-10-11 19:45:00	UTC	0205551460	Lick Run	4.53	A	16.3	A	461	A	10.1	A	8.2	A	2.4	A	2.4	7.97783162161323	6.44455444846984	9.87590343005385	2.03050783360227	1.64026002457147	2.5136027218595
2019-10-11 20:00:00	UTC	0205551460	Lick Run	4.53	A	16.2	A	461	A	9.9	A	8.2	A	2.9	A	2.9	9.33764339146305	7.62417703534074	11.43619615625	2.3766054428103	1.94049610587036	2.91072649602777
2019-10-11 20:15:00	UTC	0205551460	Lick Run	4.53	A	16.3	A	461	A	9.8	A	8.2	A	2.4	A	2.4	7.97783162161323	6.44455444846984	9.87590343005385	2.03050783360227	1.64026002457147	2.5136027218595
2019-10-11 20:30:00	UTC	0205551460	Lick Run	4.53	A	16.3	A	461	A	9.7	A	8.2	A	2.3	A	2.3	7.70039026460936	6.20506615130104	9.55606415490958	1.95989380268747	1.57930575948772	2.43219762527729
2019-10-11 20:45:00	UTC	0205551460	Lick Run	4.53	A	16.3	A	461	A	9.7	A	8.2	A	2.3	A	2.3	7.70039026460936	6.20506615130104	9.55606415490958	1.95989380268747	1.57930575948772	2.43219762527729
2019-10-11 21:00:00	UTC	0205551460	Lick Run	4.53	A	16.3	A	462	A	9.5	A	8.2	A	3.7	A	3.7	11.4348710925191	9.45834931339252	13.8244288268551	2.91038924244643	2.40732736471399	3.51857652046183
2019-10-11 21:15:00	UTC	0205551460	Lick Run	4.53	A	16.3	A	462	A	9.4	A	8.2	A	3.2	A	3.2	10.1342801590586	8.31906952709464	12.3455674949934	2.57936444724406	2.11735928310202	3.14217856402696
2019-10-11 21:30:00	UTC	0205551460	Lick Run	4.52	A	16.2	A	462	A	9.4	A	8.2	A	2.4	A	2.4	7.97587603266566	6.44300890762834	9.87343016290613	2.02552884102508	1.63624664073684	2.50742582669372
2019-10-11 21:45:00	UTC	0205551460	Lick Run	4.52	A	16.2	A	462	A	9.3	A	8.2	A	2.9	A	2.9	9.33535447473995	7.62229390545048	11.4334141729604	2.37077778695848	1.93573421615727	2.90359454734106
2019-10-11 22:00:00	UTC	0205551460	Lick Run	4.52	A	16.2	A	463	A	9.3	A	8.2	A	2.9	A	2.9	9.33535447473995	7.62229390545048	11.4334141729604	2.37077778695848	1.93573421615727	2.90359454734106
2019-10-11 22:15:00	UTC	0205551460	Lick Run	4.52	A	16.2	A	463	A	9.2	A	8.2	A	2.8	A	2.8	9.06684436280939	7.3886765963443	11.1261692980422	2.30258778831824	1.87640548594391	2.82556758793807
2019-10-11 22:30:00	UTC	0205551460	Lick Run	4.52	A	16.2	A	463	A	9.2	A	8.1	A	2.8	A	2.8	9.06684436280939	7.3886765963443	11.1261692980422	2.30258778831824	1.87640548594391	2.82556758793807
2019-10-11 22:45:00	UTC	0205551460	Lick Run	4.52	A	16.2	A	463	A	9.1	A	8.1	A	3.2	A	3.2	10.131795964454	8.31698121286485	12.3426140853296	2.57303960760337	2.11215485896804	3.13449214871034
2019-10-11 23:00:00	UTC	0205551460	Lick Run	4.52	A	16.2	A	463	A	9	A	8.1	A	3.4	A	3.4	10.6557365505797	8.77526005242983	12.9391859337457	2.70609794048552	2.22853793751247	3.28599569261719
2019-10-11 23:15:00	UTC	0205551460	Lick Run	4.52	A	16.2	A	463	A	9	A	8.1	A	3.7	A	3.7	11.432068086817	9.45591499969103	13.821209343135	2.90325269946193	2.4013949654825	3.50999163323365
2019-10-11 23:30:00	UTC	0205551460	Lick Run	4.52	A	16.2	A	463	A	9	A	8.1	A	3.7	A	3.7	11.432068086817	9.45591499969103	13.821209343135	2.90325269946193	2.4013949654825	3.50999163323365
2019-10-11 23:45:00	UTC	0205551460	Lick Run	4.52	A	16.2	A	463	A	9	A	8.1	A	3.2	A	3.2	10.131795964454	8.31698121286485	12.3426140853296	2.57303960760337	2.11215485896804	3.13449214871034
2019-10-12 00:00:00	UTC	0205551460	Lick Run	4.52	A	16.2	A	464	A	9	A	8.1	A	3.1	A	3.1	9.86777199612625	8.08641567204507	12.0415432642368	2.50598889613549	2.05360114640226	3.05803313294619
2019-10-12 00:15:00	UTC	0205551460	Lick Run	4.52	A	16.2	A	464	A	8.9	A	8.1	A	3.1	A	3.1	9.86777199612625	8.08641567204507	12.0415432642368	2.50598889613549	2.05360114640226	3.05803313294619
2019-10-12 00:30:00	UTC	0205551460	Lick Run	4.52	A	16.2	A	464	A	8.9	A	8.1	A	3	A	3	9.60231022360603	7.85486307402474	11.738506548291	2.43857304435606	1.99479676383869	2.9810748645975
2019-10-12 00:45:00	UTC	0205551460	Lick Run	4.52	A	16.2	A	464	A	8.9	A	8.1	A	2.7	A	2.7	8.79671480782487	7.15397729412143	10.816667180897	2.23398652092222	1.81680197610074	2.74696738627139
2019-10-12 01:00:00	UTC	0205551460	Lick Run	4.52	A	16.2	A	464	A	8.9	A	8.1	A	3.1	A	3.1	9.86777199612625	8.08641567204507	12.0415432642368	2.50598889613549	2.05360114640226	3.05803313294619
2019-10-12 01:15:00	UTC	0205551460	Lick Run	4.52	A	16.2	A	464	A	8.9	A	8.1	A	5.9	A	5.9	16.8524620560135	14.2424809803164	19.9407306733903	4.27979920913185	3.6169764769702	5.06408636802326
2019-10-12 01:30:00	UTC	0205551460	Lick Run	4.52	A	16.2	A	464	A	8.9	A	8.1	A	3	A	3	9.60231022360603	7.85486307402474	11.738506548291	2.43857304435606	1.99479676383869	2.9810748645975
2019-10-12 01:45:00	UTC	0205551460	Lick Run	4.31	A	16.2	A	464	A	8.9	A	8.1	A	3.1	A	3.1	9.81583122000249	8.04282610219895	11.9796874028189	2.37698233255822	1.94763490939081	2.9009774789163
2019-10-12 02:00:00	UTC	0205551460	Lick Run	4.52	A	16.2	A	464	A	8.9	A	8.1	A	3.2	A	3.2	10.131795964454	8.31698121286485	12.3426140853296	2.57303960760337	2.11215485896804	3.13449214871034
2019-10-12 02:15:00	UTC	0205551460	Lick Run	4.52	A	16.2	A	464	A	8.9	A	8.1	A	2.9	A	2.9	9.33535447473995	7.62229390545048	11.4334141729604	2.37077778695848	1.93573421615727	2.90359454734106
2019-10-12 02:30:00	UTC	0205551460	Lick Run	4.52	A	16.2	A	464	A	8.9	A	8.1	A	3.2	A	3.2	10.131795964454	8.31698121286485	12.3426140853296	2.57303960760337	2.11215485896804	3.13449214871034
2019-10-12 02:45:00	UTC	0205551460	Lick Run	4.52	A	16.2	A	464	A	8.9	A	8.1	A	3.8	A	3.8	11.6884553087327	9.68108488055881	14.1120534722918	2.9683640063997	2.45857841291322	3.58385350990239
2019-10-12 03:00:00	UTC	0205551460	Lick Run	4.52	A	16.2	A	464	A	8.9	A	8.1	A	2.7	A	2.7	8.79671480782487	7.15397729412143	10.816667180897	2.23398652092222	1.81680197610074	2.74696738627139
2019-10-12 03:15:00	UTC	0205551460	Lick Run	4.73	A	16.2	A	464	A	8.9	A	8.1	A	2.8	A	2.8	9.11263715401433	7.42589347574835	11.182513750287	2.42173612409634	1.9734742182716	2.97181782282906
2019-10-12 03:30:00	UTC	0205551460	Lick Run	4.73	A	16.2	A	464	A	8.9	A	8.1	A	2.8	A	2.8	9.11263715401433	7.42589347574835	11.182513750287	2.42173612409634	1.9734742182716	2.97181782282906
2019-10-12 03:45:00	UTC	0205551460	Lick Run	4.51	A	16.2	A	464	A	8.9	A	8.1	A	2.8	A	2.8	9.06461690451754	7.38685699882349	11.1234425735806	2.29692914062104	1.87179306935103	2.81862539370514
2019-10-12 04:00:00	UTC	0205551460	Lick Run	4.31	A	16.2	A	465	A	8.9	A	8.1	A	2.8	A	2.8	9.01911941199148	7.34950181179479	11.0680311469842	2.1840521721533	1.7797408663814	2.68021259768348
2019-10-12 04:15:00	UTC	0205551460	Lick Run	4.51	A	16.2	A	465	A	8.9	A	8.1	A	2.6	A	2.6	8.52280116629629	6.91647560697104	10.5021898215054	2.15963570935124	1.75260074853565	2.66120301557667
2019-10-12 04:30:00	UTC	0205551460	Lick Run	4.31	A	16.2	A	465	A	8.9	A	8.1	A	2.8	A	2.8	9.01911941199148	7.34950181179479	11.0680311469842	2.1840521721533	1.7797408663814	2.68021259768348
2019-10-12 04:45:00	UTC	0205551460	Lick Run	4.51	A	16.2	A	464	A	8.9	A	8.1	A	3.1	A	3.1	9.86534777335641	8.08439102604133	12.0386416708155	2.49983038684074	2.04854474573936	3.05053232347967
2019-10-12 05:00:00	UTC	0205551460	Lick Run	4.51	A	16.2	A	464	A	8.9	A	8.1	A	3.6	A	3.6	11.1717663925729	9.22753097621912	13.5256510817328	2.83087041069798	2.33821076152684	3.42733316176014
2019-10-12 05:15:00	UTC	0205551460	Lick Run	4.31	A	16.2	A	464	A	8.9	A	8.1	A	3	A	3	9.55176675282145	7.81274965313793	11.6778665835863	2.31303700189008	1.89192005017019	2.8278891444865
2019-10-12 05:30:00	UTC	0205551460	Lick Run	4.51	A	16.2	A	464	A	8.9	A	8.1	A	2.7	A	2.7	8.79455371245853	7.15222560965136	10.8140010148657	2.22849646197796	1.81233863451162	2.74021443149699
2019-10-12 05:45:00	UTC	0205551460	Lick Run	4.3	A	16.2	A	464	A	8.9	A	8.1	A	2.9	A	2.9	9.28382355037989	7.57966271665238	11.3711365448006	2.24293627347112	1.83121753182832	2.74722311217157
2019-10-12 06:00:00	UTC	0205551460	Lick Run	4.51	A	16.2	A	464	A	8.9	A	8.1	A	3.4	A	3.4	10.653118747981	8.77302848160238	12.9361188438608	2.69944765989382	2.22304207482262	3.27794860521823
2019-10-12 06:15:00	UTC	0205551460	Lick Run	4.51	A	16.2	A	464	A	8.9	A	8.1	A	2.7	A	2.7	8.79455371245853	7.15222560965136	10.8140010148657	2.22849646197796	1.81233863451162	2.74021443149699
2019-10-12 06:30:00	UTC	0205551460	Lick Run	4.72	A	16.2	A	465	A	8.9	A	8.1	A	3.2	A	3.2	10.1805768899497	8.35780729483932	12.4008776651474	2.69982732363136	2.21643986820909	3.28863764001689
2019-10-12 06:45:00	UTC	0205551460	Lick Run	4.3	A	16.2	A	465	A	8.9	A	8.1	A	2.9	A	2.9	9.28382355037989	7.57966271665238	11.3711365448006	2.24293627347112	1.83121753182832	2.74722311217157
2019-10-12 07:00:00	UTC	0205551460	Lick Run	4.3	A	16.1	A	465	A	8.9	A	8.1	A	2.7	A	2.7	8.74815716102039	7.11441881728597	10.7570633215978	2.1135213218993	1.71881638458147	2.59886536932838
2019-10-12 07:15:00	UTC	0205551460	Lick Run	4.3	A	16.1	A	465	A	8.9	A	8.1	A	2.5	A	2.5	8.2057631490483	6.64467838871631	10.1336054085964	1.98248100242706	1.60532889307139	2.44824032131178
2019-10-12 07:30:00	UTC	0205551460	Lick Run	4.3	A	16.1	A	465	A	8.9	A	8.1	A	2.6	A	2.6	8.47783827271034	6.8801299812006	10.4465674303569	2.04821331203626	1.66221309757654	2.52385074917228
2019-10-12 07:45:00	UTC	0205551460	Lick Run	4.51	A	16.1	A	465	A	8.9	A	8.1	A	2.7	A	2.7	8.79455371245853	7.15222560965136	10.8140010148657	2.22849646197796	1.81233863451162	2.74021443149699
2019-10-12 08:00:00	UTC	0205551460	Lick Run	4.51	A	16.1	A	465	A	8.9	A	8.1	A	2.5	A	2.5	8.24928307044734	6.67956774780669	10.1878854658992	2.09032757515645	1.69256946744693	2.58155984466053
2019-10-12 08:15:00	UTC	0205551460	Lick Run	4.72	A	16.1	A	465	A	8.9	A	8.1	A	3.6	A	3.6	11.2283128666043	9.27613183824841	13.5913344084336	2.97768055810927	2.45997397448402	3.60433955729214
2019-10-12 08:30:00	UTC	0205551460	Lick Run	4.3	A	16	A	465	A	8.9	A	8.1	A	2.8	A	2.8	9.01679560758445	7.34758423173884	11.0652155136592	2.17842334346162	1.77514825721533	2.67331376072373
2019-10-12 08:45:00	UTC	0205551460	Lick Run	4.3	A	16	A	465	A	8.9	A	8.1	A	2.7	A	2.7	8.74815716102039	7.11441881728597	10.7570633215978	2.1135213218993	1.71881638458147	2.59886536932838
2019-10-12 09:00:00	UTC	0205551460	Lick Run	4.51	A	16	A	466	A	8.9	A	8.1	A	2.5	A	2.5	8.24928307044734	6.67956774780669	10.1878854658992	2.09032757515645	1.69256946744693	2.58155984466053
2019-10-12 09:15:00	UTC	0205551460	Lick Run	4.51	A	16	A	466	A	8.9	A	8.1	A	3	A	3	9.59995121702418	7.85290699158197	11.7356621526315	2.43258021063571	1.98988783503492	2.97375881041688
2019-10-12 09:30:00	UTC	0205551460	Lick Run	4.51	A	16	A	466	A	9	A	8.1	A	2.8	A	2.8	9.06461690451754	7.38685699882349	11.1234425735806	2.29692914062104	1.87179306935103	2.81862539370514
2019-10-12 09:45:00	UTC	0205551460	Lick Run	4.3	A	16	A	466	A	9	A	8.1	A	2.7	A	2.7	8.74815716102039	7.11441881728597	10.7570633215978	2.1135213218993	1.71881638458147	2.59886536932838
2019-10-12 10:00:00	UTC	0205551460	Lick Run	4.51	A	15.9	A	466	A	9	A	8.1	A	2.5	A	2.5	8.24928307044734	6.67956774780669	10.1878854658992	2.09032757515645	1.69256946744693	2.58155984466053
2019-10-12 10:15:00	UTC	0205551460	Lick Run	4.5	A	15.9	A	466	A	9	A	8.1	A	2.5	A	2.5	8.24725196501322	6.67794725575509	10.1853402504485	2.08517917158155	1.68840682759452	2.57519225019486
2019-10-12 10:30:00	UTC	0205551460	Lick Run	4.5	A	15.9	A	466	A	9	A	8.1	A	2.6	A	2.6	8.52070271633222	6.9147874896191	10.4995814967714	2.15431660227029	1.74828790370821	2.65464287259177
2019-10-12 10:45:00	UTC	0205551460	Lick Run	4.3	A	15.9	A	467	A	9	A	8.1	A	2.8	A	2.8	9.01679560758445	7.34758423173884	11.0652155136592	2.17842334346162	1.77514825721533	2.67331376072373
2019-10-12 11:00:00	UTC	0205551460	Lick Run	4.72	A	15.8	A	467	A	9	A	8.1	A	2.7	A	2.7	8.8390678014257	7.18813944600982	10.8691713878159	2.3440672393799	1.9062510398176	2.88243841338959
2019-10-12 11:15:00	UTC	0205551460	Lick Run	4.72	A	15.8	A	467	A	9	A	8.1	A	3	A	3	9.6485418671614	7.89301092310588	11.7945307651664	2.55873485832413	2.09317868587182	3.12783811501315
2019-10-12 11:30:00	UTC	0205551460	Lick Run	4.5	A	15.8	A	467	A	9	A	8.1	A	3.6	A	3.6	11.1690157250015	9.22515466670451	13.5224737982518	2.82389807606693	2.33242544877186	3.41893043064395
2019-10-12 11:45:00	UTC	0205551460	Lick Run	4.72	A	15.7	A	467	A	9.1	A	8.1	A	3	A	3	9.6485418671614	7.89301092310588	11.7945307651664	2.55873485832413	2.09317868587182	3.12783811501315
2019-10-12 12:00:00	UTC	0205551460	Lick Run	4.72	A	15.7	A	467	A	9.1	A	8.1	A	2.9	A	2.9	9.38030082311747	7.65910889040844	11.488287317911	2.48759895828058	2.03114928363305	3.04662420783276
2019-10-12 12:15:00	UTC	0205551460	Lick Run	4.5	A	15.6	A	467	A	9.1	A	8.1	A	3.9	A	3.9	11.937834956371	9.90026370053699	14.3947583373788	3.01828110871389	2.5031154315523	3.639472928969
2019-10-12 12:30:00	UTC	0205551460	Lick Run	4.5	A	15.6	A	467	A	9.2	A	8.1	A	2.6	A	2.6	8.52070271633222	6.9147874896191	10.4995814967714	2.15431660227029	1.74828790370821	2.65464287259177
2019-10-12 12:45:00	UTC	0205551460	Lick Run	4.5	A	15.6	A	467	A	9.2	A	8.1	A	2.7	A	2.7	8.79238835267109	7.15046963747422	10.8113308444861	2.2230077532761	1.80787617722112	2.7334634602695
2019-10-12 13:00:00	UTC	0205551460	Lick Run	4.71	A	15.6	A	467	A	9.5	A	8.1	A	2.4	A	2.4	8.01239161731131	6.47174819429711	9.91979562581437	2.12033594800481	1.71263225740932	2.62509625925313
2019-10-12 13:15:00	UTC	0205551460	Lick Run	4.5	A	15.6	A	467	A	9.6	A	8.1	A	2.6	A	2.6	8.52070271633222	6.9147874896191	10.4995814967714	2.15431660227029	1.74828790370821	2.65464287259177
2019-10-12 13:30:00	UTC	0205551460	Lick Run	4.71	A	15.6	A	467	A	9.9	A	8.2	A	2.2	A	2.2	7.45305768486089	5.98912898741952	9.27481591572758	1.97231823986494	1.58491572751216	2.4544139298877
2019-10-12 13:45:00	UTC	0205551460	Lick Run	4.5	A	15.6	A	466	A	9.9	A	8.2	A	2.3	A	2.3	7.69471635865714	6.20061916490854	9.54883024831909	1.94547982168676	1.56772243511247	2.41426138442599
2019-10-12 14:00:00	UTC	0205551460	Lick Run	4.29	A	15.6	A	466	A	9.8	A	8.2	A	2.9	A	2.9	9.28142597555432	7.57766822941992	11.3682554489838	2.23714224477294	1.82647814652173	2.74013977822766
2019-10-12 14:15:00	UTC	0205551460	Lick Run	4.5	A	15.6	A	466	A	9.9	A	8.2	A	2.6	A	2.6	8.52070271633222	6.9147874896191	10.4995814967714	2.15431660227029	1.74828790370821	2.65464287259177
2019-10-12 14:30:00	UTC	0205551460	Lick Run	4.71	A	15.6	A	466	A	9.9	A	8.2	A	2.6	A	2.6	8.56392461863595	6.94939661037138	10.553550039758	2.26628927942872	1.83903335654203	2.79280801502754
2019-10-12 14:45:00	UTC	0205551460	Lick Run	4.71	A	15.6	A	465	A	9.8	A	8.2	A	2.5	A	2.5	8.28908676791309	6.7111702567906	10.2379997551798	2.1935583642921	1.7759910184506	2.70930328338801
2019-10-12 15:00:00	UTC	0205551460	Lick Run	4.71	A	15.6	A	466	A	9.9	A	8.2	A	2.4	A	2.4	8.01239161731131	6.47174819429711	9.91979562581437	2.12033594800481	1.71263225740932	2.62509625925313
2019-10-12 15:15:00	UTC	0205551460	Lick Run	4.5	A	15.6	A	466	A	9.8	A	8.2	A	2.3	A	2.3	7.69471635865714	6.20061916490854	9.54883024831909	1.94547982168676	1.56772243511247	2.41426138442599
2019-10-12 15:30:00	UTC	0205551460	Lick Run	4.5	A	15.6	A	465	A	9.9	A	8.2	A	2.6	A	2.6	8.52070271633222	6.9147874896191	10.4995814967714	2.15431660227029	1.74828790370821	2.65464287259177
2019-10-12 15:45:00	UTC	0205551460	Lick Run	4.5	A	15.6	A	466	A	9.8	A	8.2	A	2.4	A	2.4	7.97195328755895	6.43990649534144	9.86847235514909	2.01557452379986	1.62822221850198	2.49507752371092
2019-10-12 16:00:00	UTC	0205551460	Lick Run	4.5	A	15.5	A	466	A	9.7	A	8.2	A	2.2	A	2.2	7.41544229875413	5.96003513598793	9.22625173031585	1.87487006520749	1.50689480328449	2.3327028228841
2019-10-12 16:15:00	UTC	0205551460	Lick Run	4.5	A	15.6	A	465	A	10	A	8.2	A	2.3	A	2.3	7.69471635865714	6.20061916490854	9.54883024831909	1.94547982168676	1.56772243511247	2.41426138442599
2019-10-12 16:30:00	UTC	0205551460	Lick Run	4.29	A	15.7	A	465	A	10.3	A	8.2	A	2.3	A	2.3	7.65402995462356	6.16854721140655	9.49724019910945	1.8448839434097	1.48683161314442	2.28916088046639
2019-10-12 16:45:00	UTC	0205551460	Lick Run	4.49	A	15.7	A	465	A	10.4	A	8.2	A	2.6	A	2.6	8.51860011635232	6.91309523269552	10.4969692300945	2.14899880629405	1.7439759115282	2.64808466615027
2019-10-12 17:00:00	UTC	0205551460	Lick Run	4.49	A	15.8	A	465	A	10.4	A	8.2	A	2.5	A	2.5	8.24521684274771	6.67632279135215	10.1827911724085	2.08003203703471	1.68424500658368	2.56882654137518
2019-10-12 17:15:00	UTC	0205551460	Lick Run	4.29	A	15.9	A	464	A	10.5	A	8.2	A	2.8	A	2.8	9.01446699351302	7.3456617426029	11.0623954688583	2.17279596674205	1.77055661958322	2.66641702438289
2019-10-12 17:30:00	UTC	0205551460	Lick Run	4.49	A	16.2	A	464	A	10.7	A	8.3	A	2.8	A	2.8	9.0601487833452	7.38320441879481	11.1179768729403	2.28561602309283	1.86257099357882	2.80474710656854
2019-10-12 17:45:00	UTC	0205551460	Lick Run	4.49	A	16.3	A	463	A	10.6	A	8.3	A	2.7	A	2.7	8.79021871054308	7.1487093581221	10.8086566551195	2.21752039748398	1.80341460654521	2.72671447564559
2019-10-12 18:00:00	UTC	0205551460	Lick Run	4.29	A	16.4	A	463	A	10.6	A	8.3	A	3.4	A	3.4	10.5941804649008	8.72250638733175	12.8674780778486	2.55356113696337	2.10242343911343	3.10150389255522
2019-10-12 18:15:00	UTC	0205551460	Lick Run	4.29	A	16.3	A	463	A	10.5	A	8.3	A	2.6	A	2.6	8.47564884596094	6.87835079941592	10.4438731688618	2.04292229826547	1.65791864184125	2.5173319193246
2019-10-12 18:30:00	UTC	0205551460	Lick Run	4.49	A	16.3	A	463	A	10.3	A	8.3	A	2.5	A	2.5	8.24521684274771	6.67632279135215	10.1827911724085	2.08003203703471	1.68424500658368	2.56882654137518
2019-10-12 18:45:00	UTC	0205551460	Lick Run	4.29	A	16.4	A	463	A	10.4	A	8.3	A	2	A	2	6.81411513779382	5.44699871622161	8.52435763805709	1.64243564250319	1.31291365867469	2.05466278908845
2019-10-12 19:00:00	UTC	0205551460	Lick Run	4.49	A	16.6	A	462	A	10.5	A	8.3	A	3	A	3	9.59521921944082	7.84898043404259	11.729960679964	2.42059896779585	1.98007294074106	2.95913309168371
2019-10-12 19:15:00	UTC	0205551460	Lick Run	4.49	A	16.6	A	463	A	10.3	A	8.3	A	3	A	3	9.59521921944082	7.84898043404259	11.729960679964	2.42059896779585	1.98007294074106	2.95913309168371
2019-10-12 19:30:00	UTC	0205551460	Lick Run	4.49	A	16.5	A	463	A	10.1	A	8.3	A	2.5	A	2.5	8.24521684274771	6.67632279135215	10.1827911724085	2.08003203703471	1.68424500658368	2.56882654137518
2019-10-12 19:45:00	UTC	0205551460	Lick Run	4.49	A	16.5	A	463	A	10	A	8.2	A	2.9	A	2.9	9.32846060900113	7.61661682240548	11.4250433444022	2.35330341129906	1.92145425724684	2.88221118184047
2019-10-12 20:00:00	UTC	0205551460	Lick Run	4.49	A	16.5	A	463	A	10	A	8.2	A	2.8	A	2.8	9.0601487833452	7.38320441879481	11.1179768729403	2.28561602309283	1.86257099357882	2.80474710656854
2019-10-12 20:15:00	UTC	0205551460	Lick Run	4.49	A	16.5	A	463	A	9.8	A	8.2	A	2.7	A	2.7	8.79021871054308	7.1487093581221	10.8086566551195	2.21752039748398	1.80341460654521	2.72671447564559
2019-10-12 20:30:00	UTC	0205551460	Lick Run	4.28	A	16.5	A	464	A	9.6	A	8.2	A	2.9	A	2.9	9.2790234267997	7.57566862488235	11.3653698463394	2.23134971414411	1.8217397718557	2.73305859801221
2019-10-12 20:45:00	UTC	0205551460	Lick Run	4.49	A	16.5	A	464	A	9.6	A	8.2	A	2.4	A	2.4	7.96998609900888	6.43834958950883	9.86598778697891	2.01059920397863	1.62421118415908	2.48890612160911
2019-10-12 21:00:00	UTC	0205551460	Lick Run	4.28	A	16.5	A	464	A	9.7	A	8.2	A	2.9	A	2.9	9.2790234267997	7.57566862488235	11.3653698463394	2.23134971414411	1.8217397718557	2.73305859801221
2019-10-12 21:15:00	UTC	0205551460	Lick Run	4.28	A	16.5	A	464	A	9.7	A	8.2	A	2.6	A	2.6	8.47345487709958	6.87656705417167	10.4411746426126	2.03763265250751	1.65362508799171	2.51081509147108
2019-10-12 21:30:00	UTC	0205551460	Lick Run	4.28	A	16.4	A	465	A	9.5	A	8.2	A	2.4	A	2.4	7.92774829885787	6.40474366811104	9.81291310735316	1.90640524188913	1.54016455133952	2.35973548614753
2019-10-12 21:45:00	UTC	0205551460	Lick Run	4.28	A	16.4	A	465	A	9.4	A	8.2	A	2.3	A	2.3	7.65204866638361	6.16697718510433	9.49474062173179	1.84010706935361	1.48298825708018	2.28322376156353
2019-10-12 22:00:00	UTC	0205551460	Lick Run	4.28	A	16.4	A	465	A	9.4	A	8.2	A	2.5	A	2.5	8.2015204276123	6.64125824522554	10.1283423774251	1.97223990283766	1.59703979669251	2.4355875429033
2019-10-12 22:15:00	UTC	0205551460	Lick Run	4.28	A	16.4	A	465	A	9.3	A	8.2	A	2.2	A	2.2	7.37432319892931	5.92790857562018	9.17366419345928	1.77332173926975	1.42549883724612	2.20601371870761
2019-10-12 22:30:00	UTC	0205551460	Lick Run	4.49	A	16.4	A	465	A	9.1	A	8.2	A	2.2	A	2.2	7.41361243690501	5.95861262971621	9.2239003909288	1.87024206555403	1.50318729057938	2.32692586325664
2019-10-12 22:45:00	UTC	0205551460	Lick Run	4.49	A	16.4	A	465	A	9.1	A	8.2	A	2.4	A	2.4	7.96998609900888	6.43834958950883	9.86598778697891	2.01059920397863	1.62421118415908	2.48890612160911
2019-10-12 23:00:00	UTC	0205551460	Lick Run	4.28	A	16.4	A	466	A	9	A	8.1	A	2.4	A	2.4	7.92774829885787	6.40474366811104	9.81291310735316	1.90640524188913	1.54016455133952	2.35973548614753
2019-10-12 23:15:00	UTC	0205551460	Lick Run	4.28	A	16.4	A	466	A	9	A	8.1	A	2.5	A	2.5	8.2015204276123	6.64125824522554	10.1283423774251	1.97223990283766	1.59703979669251	2.4355875429033
2019-10-12 23:30:00	UTC	0205551460	Lick Run	4.28	A	16.3	A	467	A	8.9	A	8.1	A	2.5	A	2.5	8.2015204276123	6.64125824522554	10.1283423774251	1.97223990283766	1.59703979669251	2.4355875429033
2019-10-12 23:45:00	UTC	0205551460	Lick Run	4.28	A	16.3	A	466	A	8.9	A	8.1	A	2.3	A	2.3	7.65204866638361	6.16697718510433	9.49474062173179	1.84010706935361	1.48298825708018	2.28322376156353
2019-10-13 00:00:00	UTC	0205551460	Lick Run	4.28	A	16.3	A	466	A	8.9	A	8.1	A	2.7	A	2.7	8.7436339992817	7.11071263139366	10.7515434073182	2.10260329427867	1.70993065408107	2.58545023598477
2019-10-13 00:15:00	UTC	0205551460	Lick Run	4.28	A	16.2	A	466	A	8.9	A	8.1	A	2.9	A	2.9	9.2790234267997	7.57566862488235	11.3653698463394	2.23134971414411	1.8217397718557	2.73305859801221
2019-10-13 00:30:00	UTC	0205551460	Lick Run	4.28	A	16.2	A	466	A	8.9	A	8.1	A	2.7	A	2.7	8.7436339992817	7.11071263139366	10.7515434073182	2.10260329427867	1.70993065408107	2.58545023598477
2019-10-13 00:45:00	UTC	0205551460	Lick Run	4.48	A	16.2	A	466	A	8.9	A	8.1	A	2.7	A	2.7	8.78804476803966	7.14694475199767	10.8059784320401	2.21203439728019	1.79895392481103	2.71996748069283
2019-10-13 01:00:00	UTC	0205551460	Lick Run	4.28	A	16.2	A	466	A	8.9	A	8.1	A	2.5	A	2.5	8.2015204276123	6.64125824522554	10.1283423774251	1.97223990283766	1.59703979669251	2.4355875429033
2019-10-13 01:15:00	UTC	0205551460	Lick Run	4.48	A	16.2	A	466	A	8.9	A	8.1	A	3.3	A	3.3	10.3841897507461	8.53790590462658	12.6297241951412	2.61379926056735	2.1490720678234	3.17902162371961
2019-10-13 01:30:00	UTC	0205551460	Lick Run	4.28	A	16.2	A	466	A	8.9	A	8.1	A	2.6	A	2.6	8.47345487709958	6.87656705417167	10.4411746426126	2.03763265250751	1.65362508799171	2.51081509147108
2019-10-13 01:45:00	UTC	0205551460	Lick Run	4.27	A	16.2	A	466	A	8.9	A	8.1	A	3.4	A	3.4	10.5886900372638	8.71777275893425	12.8611240285364	2.54033921112966	2.09148628350646	3.08552026302731
2019-10-13 02:00:00	UTC	0205551460	Lick Run	4.48	A	16.2	A	466	A	8.9	A	8.1	A	2.9	A	2.9	9.32615355184167	7.61471516045124	11.4222447248276	2.34748149281361	1.9166961827126	2.87508756411433
2019-10-13 02:15:00	UTC	0205551460	Lick Run	4.48	A	16.2	A	466	A	8.9	A	8.1	A	2.8	A	2.8	9.05790808340633	7.38137139574027	11.1152378668801	2.27996155877191	1.85796133923425	2.79781101991071
2019-10-13 02:30:00	UTC	0205551460	Lick Run	4.48	A	16.2	A	466	A	8.9	A	8.1	A	2.5	A	2.5	8.24317768673412	6.67469433648804	10.1802382175936	2.07488617402843	1.68008400655159	2.56246272114141
2019-10-13 02:45:00	UTC	0205551460	Lick Run	4.48	A	16.2	A	466	A	8.9	A	8.1	A	2.9	A	2.9	9.32615355184167	7.61471516045124	11.4222447248276	2.34748149281361	1.9166961827126	2.87508756411433
2019-10-13 03:00:00	UTC	0205551460	Lick Run	4.27	A	16.2	A	466	A	8.9	A	8.1	A	2.7	A	2.7	8.74136536729581	7.10885239423305	10.7487769118045	2.0971464008489	1.7054891983475	2.57874575274641
2019-10-13 03:15:00	UTC	0205551460	Lick Run	4.69	A	16.1	A	466	A	8.9	A	8.1	A	2.8	A	2.8	9.10405600272184	7.41894710334238	11.1719135540614	2.39899512066329	1.95495479114544	2.94389293043152
2019-10-13 03:30:00	UTC	0205551460	Lick Run	4.69	A	16.1	A	467	A	8.9	A	8.1	A	2.5	A	2.5	8.28517474557906	6.70807728109838	10.233054523418	2.18321304070895	1.76763463027645	2.69649570079772
2019-10-13 03:45:00	UTC	0205551460	Lick Run	4.69	A	16.1	A	467	A	8.9	A	8.1	A	2.4	A	2.4	8.0086101808475	6.46878378101992	9.91497616862094	2.11033595810521	1.70457878583491	2.61267938629806
2019-10-13 04:00:00	UTC	0205551460	Lick Run	4.27	A	16.1	A	467	A	8.9	A	8.1	A	2.4	A	2.4	7.92569135738842	6.40309843170373	9.81034169044741	1.90145754192726	1.53617132634313	2.35360517525013
2019-10-13 04:15:00	UTC	0205551460	Lick Run	4.27	A	16.1	A	466	A	8.9	A	8.1	A	2.8	A	2.8	9.00979525142987	7.34180194377156	11.0567420769985	2.16154558126735	1.76137626963064	2.65262986702788
2019-10-13 04:30:00	UTC	0205551460	Lick Run	4.27	A	16	A	466	A	8.9	A	8.1	A	2.6	A	2.6	8.47125634605782	6.87477872372309	10.4384718351723	2.03234437760373	1.64933243850309	2.50430026885677
2019-10-13 04:45:00	UTC	0205551460	Lick Run	4.27	A	16	A	466	A	8.9	A	8.1	A	2.5	A	2.5	8.19939245295365	6.63954158326828	10.1257045768	1.96712134195792	1.59289654986074	2.42926408141483
2019-10-13 05:00:00	UTC	0205551460	Lick Run	4.27	A	16	A	466	A	8.9	A	8.1	A	2.8	A	2.8	9.00979525142987	7.34180194377156	11.0567420769985	2.16154558126735	1.76137626963064	2.65262986702788
2019-10-13 05:15:00	UTC	0205551460	Lick Run	4.27	A	16	A	466	A	8.9	A	8.1	A	3.2	A	3.2	10.0680461157391	8.26305245536766	12.2673253178737	2.41543120416838	1.98239405272231	2.94306164511459
2019-10-13 05:30:00	UTC	0205551460	Lick Run	4.27	A	16	A	466	A	8.9	A	8.1	A	2.8	A	2.8	9.00979525142987	7.34180194377156	11.0567420769985	2.16154558126735	1.76137626963064	2.65262986702788
2019-10-13 05:45:00	UTC	0205551460	Lick Run	4.27	A	16	A	466	A	9	A	8.1	A	2.9	A	2.9	9.27661588213972	7.57366387873662	11.3624797195412	2.22555868469612	1.81700241062517	2.72597957496497
2019-10-13 06:00:00	UTC	0205551460	Lick Run	4.27	A	16	A	466	A	8.9	A	8.1	A	2.4	A	2.4	7.92569135738842	6.40309843170373	9.81034169044741	1.90145754192726	1.53617132634313	2.35360517525013
2019-10-13 06:15:00	UTC	0205551460	Lick Run	4.47	A	15.9	A	466	A	8.9	A	8.1	A	2.9	A	2.9	9.32384191172387	7.6128088127723	11.419441908086	2.34166101577631	1.91193906827313	2.86796603709718
2019-10-13 06:30:00	UTC	0205551460	Lick Run	4.27	A	15.9	A	466	A	9	A	8.1	A	2.6	A	2.6	8.47125634605782	6.87477872372309	10.4384718351723	2.03234437760373	1.64933243850309	2.50430026885677
2019-10-13 06:45:00	UTC	0205551460	Lick Run	4.47	A	15.9	A	467	A	8.9	A	8.1	A	2.6	A	2.6	8.51438239632192	6.90969822459268	10.4917328129869	2.13836715804986	1.73535449404847	2.63497407492726
2019-10-13 07:00:00	UTC	0205551460	Lick Run	4.47	A	15.9	A	466	A	8.9	A	8.1	A	4.7	A	4.7	13.9314521776605	11.6567587854953	16.650027966603	3.49885152134118	2.92756761394463	4.18161545102506
2019-10-13 07:15:00	UTC	0205551460	Lick Run	4.47	A	15.9	A	467	A	8.9	A	8.1	A	3.1	A	3.1	9.85560284419515	8.07624263261966	12.0269922340113	2.47521152607777	2.02832938458301	3.02055087570888
2019-10-13 07:30:00	UTC	0205551460	Lick Run	4.47	A	15.9	A	466	A	9	A	8.1	A	3.1	A	3.1	9.85560284419515	8.07624263261966	12.0269922340113	2.47521152607777	2.02832938458301	3.02055087570888
2019-10-13 07:45:00	UTC	0205551460	Lick Run	4.47	A	15.8	A	466	A	9	A	8.1	A	5.2	A	5.2	15.153444004238	12.7366570282414	18.0288175052854	3.80575190092565	3.1987815234023	4.52789520804595
2019-10-13 08:00:00	UTC	0205551460	Lick Run	4.47	A	15.8	A	466	A	9	A	8.1	A	3.8	A	3.8	11.674040850378	9.66847222636546	14.0956323383395	2.93190796398392	2.42821411055114	3.54008498341247
2019-10-13 08:15:00	UTC	0205551460	Lick Run	4.47	A	15.8	A	467	A	9	A	8.1	A	3.1	A	3.1	9.85560284419515	8.07624263261966	12.0269922340113	2.47521152607777	2.02832938458301	3.02055087570888
2019-10-13 08:30:00	UTC	0205551460	Lick Run	4.26	A	15.8	A	467	A	9	A	8.1	A	3.1	A	3.1	9.80313324466356	8.03210278981369	11.9646652847251	2.34636788670243	1.92247392525966	2.86372792234611
2019-10-13 08:45:00	UTC	0205551460	Lick Run	4.47	A	15.8	A	467	A	9	A	8.1	A	4.8	A	4.8	14.1775334463758	11.8740634231255	16.927857588468	3.56065425449765	2.98214316373448	4.2513917085709
2019-10-13 09:00:00	UTC	0205551460	Lick Run	4.26	A	15.7	A	467	A	9	A	8.1	A	4.9	A	4.9	14.3459688400217	12.0189782109203	17.123487400275	3.43368999989714	2.87672765443956	4.098485651639
2019-10-13 09:15:00	UTC	0205551460	Lick Run	4.47	A	15.7	A	467	A	9	A	8.1	A	3.8	A	3.8	11.674040850378	9.66847222636546	14.0956323383395	2.93190796398392	2.42821411055114	3.54008498341247
2019-10-13 09:30:00	UTC	0205551460	Lick Run	4.26	A	15.6	A	467	A	9	A	8.1	A	3.6	A	3.6	11.1013131052942	9.1663120592345	13.4447913037851	2.65708563990706	2.19394551910114	3.21799426482242
2019-10-13 09:45:00	UTC	0205551460	Lick Run	4.26	A	15.6	A	467	A	9	A	8.1	A	3.1	A	3.1	9.80313324466356	8.03210278981369	11.9646652847251	2.34636788670243	1.92247392525966	2.86372792234611
2019-10-13 10:00:00	UTC	0205551460	Lick Run	4.26	A	15.6	A	467	A	9.1	A	8.1	A	3	A	3	9.53941037709003	7.80238947173588	11.6631386669662	2.28324614266202	1.8674923250678	2.79155789718801
2019-10-13 10:15:00	UTC	0205551460	Lick Run	4.47	A	15.5	A	467	A	9	A	8.1	A	3.2	A	3.2	10.1193012123991	8.30646262205755	12.3277815944589	2.54143875242859	2.08614859467078	3.0960934177199
2019-10-13 10:30:00	UTC	0205551460	Lick Run	4.26	A	15.4	A	467	A	9.1	A	8.1	A	3.6	A	3.6	11.1013131052942	9.1663120592345	13.4447913037851	2.65708563990706	2.19394551910114	3.21799426482242
2019-10-13 10:45:00	UTC	0205551460	Lick Run	4.47	A	15.4	A	468	A	9.1	A	8.1	A	3	A	3	9.59046844493031	7.84503454103915	11.7242421957547	2.40862364389596	1.9702620149609	2.94451591406727
2019-10-13 11:00:00	UTC	0205551460	Lick Run	4.26	A	15.4	A	468	A	9.1	A	8.1	A	3	A	3	9.53941037709003	7.80238947173588	11.6631386669662	2.28324614266202	1.8674923250678	2.79155789718801
2019-10-13 11:15:00	UTC	0205551460	Lick Run	4.26	A	15.3	A	468	A	9.1	A	8.1	A	4.3	A	4.3	12.869186962813	10.7181491736355	15.4519190207968	3.08022407366047	2.56537582406058	3.69839781562291
2019-10-13 11:30:00	UTC	0205551460	Lick Run	4.26	A	15.2	A	468	A	9.1	A	8.1	A	3.7	A	3.7	11.3571824279207	9.39045505722467	13.7358191818228	2.7183276476223	2.24759387003013	3.28765142953907
2019-10-13 11:45:00	UTC	0205551460	Lick Run	4.26	A	15.2	A	468	A	9.2	A	8.1	A	3.1	A	3.1	9.80313324466356	8.03210278981369	11.9646652847251	2.34636788670243	1.92247392525966	2.86372792234611
2019-10-13 12:00:00	UTC	0205551460	Lick Run	4.26	A	15.2	A	468	A	9.3	A	8.1	A	3.8	A	3.8	11.6118901876516	9.61374962061337	14.0253282071098	2.7792916366869	2.30103914918061	3.35694505871766
2019-10-13 12:15:00	UTC	0205551460	Lick Run	4.26	A	15.1	A	468	A	9.4	A	8.1	A	3.3	A	3.3	10.3263458531779	8.48857952817428	12.5619861751332	2.47159818112937	2.03173107123378	3.00669594290961
2019-10-13 12:30:00	UTC	0205551460	Lick Run	4.26	A	15.1	A	468	A	9.4	A	8.1	A	2.8	A	2.8	9.00745208058514	7.33986458701027	11.0539086957578	2.15592257856955	1.75678756269892	2.64573945278012
2019-10-13 12:45:00	UTC	0205551460	Lick Run	4.46	A	15.1	A	468	A	9.5	A	8.1	A	2.7	A	2.7	8.78368390918403	7.14340248038867	10.800609825398	2.20106647440839	1.79003523753279	2.70647947212594
2019-10-13 13:00:00	UTC	0205551460	Lick Run	4.46	A	15.1	A	467	A	9.6	A	8.1	A	3.1	A	3.1	9.853154500902	8.07419296870938	12.0240690301664	2.4690606200464	2.02327811827886	3.0130609778204
2019-10-13 13:15:00	UTC	0205551460	Lick Run	4.26	A	15.1	A	467	A	9.7	A	8.2	A	2.7	A	2.7	8.73909200681423	7.10698736397393	10.7460060349482	2.09169092492841	1.70104868574605	2.57204332955879
2019-10-13 13:30:00	UTC	0205551460	Lick Run	4.46	A	15.1	A	467	A	9.9	A	8.2	A	3.1	A	3.1	9.853154500902	8.07419296870938	12.0240690301664	2.4690606200464	2.02327811827886	3.0130609778204
2019-10-13 13:45:00	UTC	0205551460	Lick Run	4.46	A	15.1	A	467	A	10	A	8.2	A	2.5	A	2.5	8.23908720524904	6.67142538233131	10.1751206204718	2.0645982727406	1.6717644780242	2.5497407582444
2019-10-13 14:00:00	UTC	0205551460	Lick Run	4.46	A	15.1	A	467	A	10.1	A	8.2	A	2.9	A	2.9	9.32152566926039	7.61089775800436	11.4166348787563	2.33584198305381	1.90718291647286	2.86084660399924
2019-10-13 14:15:00	UTC	0205551460	Lick Run	4.46	A	15.1	A	466	A	10.2	A	8.2	A	3	A	3	9.58808596671295	7.8430542887231	11.7213765353197	2.40263820889678	1.96535804684677	2.93721053632565
2019-10-13 14:30:00	UTC	0205551460	Lick Run	4.46	A	15.1	A	466	A	10.2	A	8.2	A	2.7	A	2.7	8.78368390918403	7.14340248038867	10.800609825398	2.20106647440839	1.79003523753279	2.70647947212594
2019-10-13 14:45:00	UTC	0205551460	Lick Run	4.46	A	15.2	A	466	A	10.4	A	8.2	A	2.7	A	2.7	8.78368390918403	7.14340248038867	10.800609825398	2.20106647440839	1.79003523753279	2.70647947212594
2019-10-13 15:00:00	UTC	0205551460	Lick Run	4.46	A	15.2	A	465	A	10.5	A	8.2	A	3.1	A	3.1	9.853154500902	8.07419296870938	12.0240690301664	2.4690606200464	2.02327811827886	3.0130609778204
2019-10-13 15:15:00	UTC	0205551460	Lick Run	4.46	A	15.2	A	465	A	10.5	A	8.2	A	3.9	A	3.9	11.9260165282525	9.88985355515301	14.3813929537961	2.98849041301801	2.47825688197813	3.60377288312897
2019-10-13 15:30:00	UTC	0205551460	Lick Run	4.46	A	15.3	A	465	A	10.6	A	8.3	A	2.8	A	2.8	9.05341331127878	7.37769178117081	11.1097474679042	2.26865683287885	1.84874480980292	2.78394497611413
2019-10-13 15:45:00	UTC	0205551460	Lick Run	4.46	A	15.2	A	465	A	10.4	A	8.2	A	2.5	A	2.5	8.23908720524904	6.67142538233131	10.1751206204718	2.0645982727406	1.6717644780242	2.5497407582444
2019-10-13 16:00:00	UTC	0205551460	Lick Run	4.46	A	15.3	A	465	A	10.5	A	8.3	A	2.4	A	2.4	7.96406107282848	6.4336558645144	9.85851125820657	1.99568062885497	1.61218281277827	2.47040294737017
2019-10-13 16:15:00	UTC	0205551460	Lick Run	4.46	A	15.4	A	464	A	10.7	A	8.3	A	2.5	A	2.5	8.23908720524904	6.67142538233131	10.1751206204718	2.0645982727406	1.6717644780242	2.5497407582444
2019-10-13 16:30:00	UTC	0205551460	Lick Run	4.46	A	15.4	A	464	A	10.7	A	8.3	A	2.5	A	2.5	8.23908720524904	6.67142538233131	10.1751206204718	2.0645982727406	1.6717644780242	2.5497407582444
2019-10-13 16:45:00	UTC	0205551460	Lick Run	4.46	A	15.4	A	464	A	10.6	A	8.3	A	2.4	A	2.4	7.96406107282848	6.4336558645144	9.85851125820657	1.99568062885497	1.61218281277827	2.47040294737017
2019-10-13 17:00:00	UTC	0205551460	Lick Run	4.46	A	15.4	A	464	A	10.6	A	8.3	A	4	A	4	12.1797944585046	10.1129693792306	14.6690242488112	3.0520835591282	2.53416653963028	3.67584920178912
2019-10-13 17:15:00	UTC	0205551460	Lick Run	4.46	A	15.6	A	464	A	10.7	A	8.3	A	2.7	A	2.7	8.78368390918403	7.14340248038867	10.800609825398	2.20106647440839	1.79003523753279	2.70647947212594
2019-10-13 17:30:00	UTC	0205551460	Lick Run	4.46	A	15.7	A	463	A	10.9	A	8.3	A	2.4	A	2.4	7.96406107282848	6.4336558645144	9.85851125820657	1.99568062885497	1.61218281277827	2.47040294737017
2019-10-13 17:45:00	UTC	0205551460	Lick Run	4.46	A	15.7	A	463	A	10.8	A	8.3	A	2.7	A	2.7	8.78368390918403	7.14340248038867	10.800609825398	2.20106647440839	1.79003523753279	2.70647947212594
2019-10-13 18:00:00	UTC	0205551460	Lick Run	4.46	A	15.6	A	463	A	10.6	A	8.3	A	4.1	A	4.1	12.4325065638118	10.3352961359084	14.9552772776586	3.11540962464011	2.58987846819544	3.74758014651666
2019-10-13 18:15:00	UTC	0205551460	Lick Run	4.46	A	15.6	A	463	A	10.6	A	8.3	A	2.9	A	2.9	9.32152566926039	7.61089775800436	11.4166348787563	2.33584198305381	1.90718291647286	2.86084660399924
2019-10-13 18:30:00	UTC	0205551460	Lick Run	4.46	A	15.7	A	463	A	10.7	A	8.3	A	2.5	A	2.5	8.23908720524904	6.67142538233131	10.1751206204718	2.0645982727406	1.6717644780242	2.5497407582444
2019-10-13 18:45:00	UTC	0205551460	Lick Run	4.45	A	15.7	A	463	A	10.6	A	8.3	A	2.9	A	2.9	9.31920480493818	7.60898197464052	11.4138236213243	2.33002439752487	1.90242772986864	2.85372926804217
2019-10-13 19:00:00	UTC	0205551460	Lick Run	4.45	A	15.7	A	463	A	10.6	A	8.3	A	2.4	A	2.4	7.96207818871062	6.43208356168652	9.8560114269596	1.99071024009108	1.60817493974452	2.46423890962574
2019-10-13 19:15:00	UTC	0205551460	Lick Run	4.45	A	15.7	A	463	A	10.4	A	8.3	A	2.4	A	2.4	7.96207818871062	6.43208356168652	9.8560114269596	1.99071024009108	1.60817493974452	2.46423890962574
2019-10-13 19:30:00	UTC	0205551460	Lick Run	4.45	A	15.7	A	463	A	10.3	A	8.3	A	2.8	A	2.8	9.0511592013086	7.37584514829361	11.1069960445666	2.26300657688687	1.84413793962151	2.77701502528833
2019-10-13 19:45:00	UTC	0205551460	Lick Run	4.45	A	15.6	A	464	A	10	A	8.3	A	2.5	A	2.5	8.23703584539436	6.66978484621011	10.1725559493669	2.05945623953729	1.66760595385524	2.54338262151422
2019-10-13 20:00:00	UTC	0205551460	Lick Run	4.25	A	15.7	A	464	A	10.1	A	8.2	A	3.2	A	3.2	10.0628038666797	8.25858889281319	12.2611771785109	2.40286592856706	1.97204299432807	2.92780871779914
2019-10-13 20:15:00	UTC	0205551460	Lick Run	4.45	A	15.7	A	464	A	10.2	A	8.3	A	2.9	A	2.9	9.31920480493818	7.60898197464052	11.4138236213243	2.33002439752487	1.90242772986864	2.85372926804217
2019-10-13 20:30:00	UTC	0205551460	Lick Run	4.45	A	15.7	A	464	A	10.2	A	8.3	A	2.6	A	2.6	8.51014786502465	6.90628443031694	10.4864804534643	2.12774078551686	1.72673651408087	2.62187126607544
2019-10-13 20:45:00	UTC	0205551460	Lick Run	4.45	A	15.7	A	464	A	10.1	A	8.3	A	2.3	A	2.3	7.68518468154981	6.19313451318275	9.53669962501346	1.92148023166171	1.54843195475463	2.3844033115758
2019-10-13 21:00:00	UTC	0205551460	Lick Run	4.45	A	15.7	A	464	A	9.9	A	8.2	A	2.2	A	2.2	7.4062565668434	5.95288755265878	9.21445867214672	1.85174152261679	1.48836446067451	2.30383535564212
2019-10-13 21:15:00	UTC	0205551460	Lick Run	4.45	A	15.6	A	464	A	9.8	A	8.2	A	2.8	A	2.8	9.0511592013086	7.37584514829361	11.1069960445666	2.26300657688687	1.84413793962151	2.77701502528833
2019-10-13 21:30:00	UTC	0205551460	Lick Run	4.45	A	15.6	A	464	A	9.8	A	8.2	A	2.2	A	2.2	7.4062565668434	5.95288755265878	9.21445867214672	1.85174152261679	1.48836446067451	2.30383535564212
2019-10-13 21:45:00	UTC	0205551460	Lick Run	4.24	A	15.6	A	464	A	9.8	A	8.2	A	2.3	A	2.3	7.64408213106301	6.16065656454372	9.48470199795408	1.82101197861188	1.4676228234858	2.25949376991277
2019-10-13 22:00:00	UTC	0205551460	Lick Run	4.45	A	15.6	A	464	A	9.6	A	8.2	A	2.5	A	2.5	8.23703584539436	6.66978484621011	10.1725559493669	2.05945623953729	1.66760595385524	2.54338262151422
2019-10-13 22:15:00	UTC	0205551460	Lick Run	4.45	A	15.6	A	465	A	9.5	A	8.2	A	2.3	A	2.3	7.68518468154981	6.19313451318275	9.53669962501346	1.92148023166171	1.54843195475463	2.3844033115758
2019-10-13 22:30:00	UTC	0205551460	Lick Run	4.45	A	15.6	A	465	A	9.3	A	8.2	A	2.5	A	2.5	8.23703584539436	6.66978484621011	10.1725559493669	2.05945623953729	1.66760595385524	2.54338262151422
2019-10-13 22:45:00	UTC	0205551460	Lick Run	4.45	A	15.6	A	465	A	9.3	A	8.2	A	2.4	A	2.4	7.96207818871062	6.43208356168652	9.8560114269596	1.99071024009108	1.60817493974452	2.46423890962574
2019-10-13 23:00:00	UTC	0205551460	Lick Run	4.45	A	15.5	A	466	A	9.2	A	8.2	A	5.7	A	5.7	16.3476496120254	13.7929565505284	19.3755158191459	4.08730393155684	3.44856948091773	4.84434300116645
2019-10-13 23:15:00	UTC	0205551460	Lick Run	4.24	A	15.5	A	466	A	9.2	A	8.2	A	2.4	A	2.4	7.91949473310192	6.39813722355787	9.80260263826487	1.88662216421356	1.52419666941506	2.33522567128283
2019-10-13 23:30:00	UTC	0205551460	Lick Run	4.24	A	15.5	A	466	A	9.1	A	8.2	A	2.7	A	2.7	8.73453101626073	7.103242832339	10.7404510692898	2.08078423746029	1.69217050038151	2.55864467669602
2019-10-13 23:45:00	UTC	0205551460	Lick Run	4.24	A	15.5	A	466	A	9.1	A	8.2	A	2.8	A	2.8	9.00275103111471	7.33597483989739	11.0482284763903	2.1446809684972	1.74761309849908	2.63196497015526
2019-10-14 00:00:00	UTC	0205551460	Lick Run	4.45	A	15.5	A	466	A	9.1	A	8.1	A	3.6	A	3.6	11.1551803285379	9.213185165033	13.5065176628037	2.78906225030165	2.30351694836301	3.37695289873415
2019-10-14 00:15:00	UTC	0205551460	Lick Run	4.45	A	15.4	A	466	A	9.1	A	8.1	A	2.8	A	2.8	9.0511592013086	7.37584514829361	11.1069960445666	2.26300657688687	1.84413793962151	2.77701502528833
2019-10-14 00:30:00	UTC	0205551460	Lick Run	4.45	A	15.4	A	466	A	9.1	A	8.1	A	2.8	A	2.8	9.0511592013086	7.37584514829361	11.1069960445666	2.26300657688687	1.84413793962151	2.77701502528833
2019-10-14 00:45:00	UTC	0205551460	Lick Run	4.45	A	15.4	A	466	A	9.1	A	8.1	A	3.7	A	3.7	11.4122912132925	9.43870684025027	13.7985417855758	2.85334612933283	2.35990276844377	3.44996592344675
2019-10-14 01:00:00	UTC	0205551460	Lick Run	4.45	A	15.4	A	466	A	9.1	A	8.1	A	3.9	A	3.9	11.9230472003497	9.88723495695389	14.378039478245	2.98104735877621	2.47204553993233	3.59485422566684
2019-10-14 01:15:00	UTC	0205551460	Lick Run	4.24	A	15.4	A	466	A	9.1	A	8.1	A	3.3	A	3.3	10.3209564642285	8.48395701683786	12.5557145239055	2.45871054625603	2.02109122963356	2.99108593498111
2019-10-14 01:30:00	UTC	0205551460	Lick Run	4.44	A	15.4	A	466	A	9.1	A	8.1	A	2.8	A	2.8	9.04890058334191	7.37399393721582	11.1042404515621	2.25735772927108	1.83953200241976	2.77008712607172
2019-10-14 01:45:00	UTC	0205551460	Lick Run	4.24	A	15.4	A	466	A	9.1	A	8.1	A	2.4	A	2.4	7.91949473310192	6.39813722355787	9.80260263826487	1.88662216421356	1.52419666941506	2.33522567128283
2019-10-14 02:00:00	UTC	0205551460	Lick Run	4.24	A	15.4	A	466	A	9.1	A	8.1	A	2.6	A	2.6	8.46463317711973	6.86938600141743	10.4303375597778	2.01648780662002	1.63645994114277	2.48476786508303
2019-10-14 02:15:00	UTC	0205551460	Lick Run	4.24	A	15.3	A	466	A	9.1	A	8.1	A	2.7	A	2.7	8.73453101626073	7.103242832339	10.7404510692898	2.08078423746029	1.69217050038151	2.55864467669602
2019-10-14 02:30:00	UTC	0205551460	Lick Run	4.44	A	15.3	A	466	A	9.1	A	8.1	A	3.3	A	3.3	10.3738633498832	8.52913857463509	12.6175744315016	2.58788572153948	2.12769680782216	3.14760659654461
2019-10-14 02:45:00	UTC	0205551460	Lick Run	4.44	A	15.3	A	466	A	9.1	A	8.1	A	2.5	A	2.5	8.23498038302331	6.66814024596843	10.1699873438894	2.05431548803115	1.66344825931785	2.53702638523623
2019-10-14 03:00:00	UTC	0205551460	Lick Run	4.44	A	15.3	A	466	A	9.1	A	8.1	A	3.3	A	3.3	10.3738633498832	8.52913857463509	12.6175744315016	2.58788572153948	2.12769680782216	3.14760659654461
2019-10-14 03:15:00	UTC	0205551460	Lick Run	4.24	A	15.2	A	466	A	9.1	A	8.1	A	3.8	A	3.8	11.6058298645182	9.60838409459504	14.0185160707628	2.76479959825864	2.28895794568448	3.33956193163928
2019-10-14 03:30:00	UTC	0205551460	Lick Run	4.44	A	15.2	A	466	A	9.1	A	8.1	A	2.9	A	2.9	9.31687929911737	7.60706144103006	11.4110081201826	2.3242082620805	1.89767351102971	2.84661403245919
2019-10-14 03:45:00	UTC	0205551460	Lick Run	4.44	A	15.2	A	466	A	9.1	A	8.1	A	2.5	A	2.5	8.23498038302331	6.66814024596843	10.1699873438894	2.05431548803115	1.66344825931785	2.53702638523623
2019-10-14 04:00:00	UTC	0205551460	Lick Run	4.44	A	15.2	A	466	A	9.1	A	8.1	A	2.8	A	2.8	9.04890058334191	7.37399393721582	11.1042404515621	2.25735772927108	1.83953200241976	2.77008712607172
2019-10-14 04:15:00	UTC	0205551460	Lick Run	4.44	A	15.1	A	466	A	9.1	A	8.1	A	2.7	A	2.7	8.7793056294786	7.13984266323685	10.7952249049774	2.19010400631648	1.78112013423014	2.69299945932997
2019-10-14 04:30:00	UTC	0205551460	Lick Run	4.44	A	15.1	A	466	A	9.1	A	8.1	A	2.4	A	2.4	7.96009133902106	6.43050736531573	9.85350774455524	1.98574109024047	1.60416786222102	2.45807672023175
2019-10-14 04:45:00	UTC	0205551460	Lick Run	4.23	A	15.1	A	466	A	9.1	A	8.1	A	2.2	A	2.2	7.36471639526699	5.92035405423667	9.16145336677971	1.75032217996165	1.40705038160273	2.17734046607201
2019-10-14 05:00:00	UTC	0205551460	Lick Run	4.23	A	15	A	466	A	9.1	A	8.1	A	2.4	A	2.4	7.91742052784257	6.39647491966599	9.80001463336875	1.88167962134598	1.52020679746133	2.32910299000213
2019-10-14 05:15:00	UTC	0205551460	Lick Run	4.44	A	15	A	466	A	9.2	A	8.1	A	2.6	A	2.6	8.50802425053067	6.90457119019731	10.483848258439	2.12242958422119	1.72242881883206	2.61532278763883
2019-10-14 05:30:00	UTC	0205551460	Lick Run	4.44	A	15	A	466	A	9.2	A	8.1	A	2.6	A	2.6	8.50802425053067	6.90457119019731	10.483848258439	2.12242958422119	1.72242881883206	2.61532278763883
2019-10-14 05:45:00	UTC	0205551460	Lick Run	4.23	A	15	A	466	A	9.2	A	8.1	A	2.3	A	2.3	7.64208005947972	6.15906618296879	9.48218218485629	1.81624132026947	1.46378347370309	2.25356590828906
2019-10-14 06:00:00	UTC	0205551460	Lick Run	4.44	A	15	A	466	A	9.2	A	8.1	A	2.6	A	2.6	8.50802425053067	6.90457119019731	10.483848258439	2.12242958422119	1.72242881883206	2.61532278763883
2019-10-14 06:15:00	UTC	0205551460	Lick Run	4.44	A	15	A	466	A	9.2	A	8.1	A	2.8	A	2.8	9.04890058334191	7.37399393721582	11.1042404515621	2.25735772927108	1.83953200241976	2.77008712607172
2019-10-14 06:30:00	UTC	0205551460	Lick Run	4.44	A	14.9	A	466	A	9.2	A	8.1	A	3.7	A	3.7	11.4094434006088	9.43622421099779	13.7952846181822	2.84622369423064	2.35398029425183	3.44140065122112
2019-10-14 06:45:00	UTC	0205551460	Lick Run	4.44	A	14.9	A	466	A	9.2	A	8.1	A	6.9	A	6.9	19.1581811696513	16.2827047968523	22.541457964658	4.77924007936402	4.06191770901735	5.62323940868932
2019-10-14 07:00:00	UTC	0205551460	Lick Run	4.44	A	14.9	A	466	A	9.2	A	8.1	A	3.1	A	3.1	9.84824313719267	8.07007840162578	12.0182094971622	2.45676340023094	2.01317869369338	2.99808776221508
2019-10-14 07:15:00	UTC	0205551460	Lick Run	4.44	A	14.8	A	467	A	9.2	A	8.1	A	3.3	A	3.3	10.3738633498832	8.52913857463509	12.6175744315016	2.58788572153948	2.12769680782216	3.14760659654461
2019-10-14 07:30:00	UTC	0205551460	Lick Run	4.44	A	14.8	A	467	A	9.2	A	8.1	A	2.7	A	2.7	8.7793056294786	7.13984266323685	10.7952249049774	2.19010400631648	1.78112013423014	2.69299945932997
2019-10-14 07:45:00	UTC	0205551460	Lick Run	4.43	A	14.8	A	467	A	9.2	A	8.1	A	2.8	A	2.8	9.04663743817949	7.37213812690829	11.1014806734493	2.25171029285128	1.83492700068029	2.76316128164915
2019-10-14 08:00:00	UTC	0205551460	Lick Run	4.43	A	14.7	A	466	A	9.2	A	8.1	A	2.5	A	2.5	8.23292080066358	6.66649156288098	10.1674147894229	2.04917602078835	1.65929139660161	2.53067205240392
2019-10-14 08:15:00	UTC	0205551460	Lick Run	4.43	A	14.7	A	466	A	9.2	A	8.1	A	2.8	A	2.8	9.04663743817949	7.37213812690829	11.1014806734493	2.25171029285128	1.83492700068029	2.76316128164915
2019-10-14 08:30:00	UTC	0205551460	Lick Run	4.43	A	14.7	A	466	A	9.2	A	8.1	A	4.2	A	4.2	12.6746898985348	10.5483303630546	15.2296864522452	3.15473344635021	2.62548203276568	3.79067271964412
2019-10-14 08:45:00	UTC	0205551460	Lick Run	4.43	A	14.6	A	466	A	9.2	A	8.1	A	5.8	A	5.8	16.5775381145573	13.9958266399871	19.6354797046739	4.12615333130834	3.48356470761395	4.88727574838943
2019-10-14 09:00:00	UTC	0205551460	Lick Run	4.43	A	14.6	A	466	A	9.3	A	8.1	A	4.7	A	4.7	13.9175671378748	11.6439681666717	16.6351086042705	3.46408589820835	2.89818655270476	4.14048264041767
2019-10-14 09:15:00	UTC	0205551460	Lick Run	4.43	A	14.6	A	467	A	9.3	A	8.1	A	3.7	A	3.7	11.4065898797418	9.43373541871152	13.7920226622594	2.83910303845629	2.34805907581757	3.43283784721864
2019-10-14 09:30:00	UTC	0205551460	Lick Run	4.43	A	14.5	A	467	A	9.3	A	8.1	A	2.8	A	2.8	9.04663743817949	7.37213812690829	11.1014806734493	2.25171029285128	1.83492700068029	2.76316128164915
2019-10-14 09:45:00	UTC	0205551460	Lick Run	4.43	A	14.5	A	467	A	9.3	A	8.1	A	2.7	A	2.7	8.77710991046482	7.13805612468124	10.7925262893362	2.18462482463072	1.77666393250853	2.68626245913274
2019-10-14 10:00:00	UTC	0205551460	Lick Run	4.23	A	14.5	A	467	A	9.3	A	8.1	A	2.5	A	2.5	8.190836003516	6.63263050811033	10.1151110942268	1.94666042247004	1.57633229397626	2.40398982809161
2019-10-14 10:15:00	UTC	0205551460	Lick Run	4.43	A	14.4	A	467	A	9.3	A	8.1	A	3.4	A	3.4	10.6319885235113	8.75497711410899	12.9114192408234	2.64630456956663	2.17911596615103	3.21365543811718
2019-10-14 10:30:00	UTC	0205551460	Lick Run	4.43	A	14.4	A	467	A	9.3	A	8.1	A	3.9	A	3.9	11.9170907041686	9.88197828258393	14.371317846516	2.96616681974808	2.45962683534986	3.57702456166403
2019-10-14 10:45:00	UTC	0205551460	Lick Run	4.43	A	14.3	A	467	A	9.3	A	8.1	A	3.4	A	3.4	10.6319885235113	8.75497711410899	12.9114192408234	2.64630456956663	2.17911596615103	3.21365543811718
2019-10-14 11:00:00	UTC	0205551460	Lick Run	4.43	A	14.3	A	467	A	9.3	A	8.1	A	3.7	A	3.7	11.4065898797418	9.43373541871152	13.7920226622594	2.83910303845629	2.34805907581757	3.43283784721864
2019-10-14 11:15:00	UTC	0205551460	Lick Run	4.43	A	14.2	A	467	A	9.3	A	8.1	A	8.2	A	8.2	22.110152214753	18.8978041413555	25.8685520975285	5.50322234738374	4.70366811847616	6.43868900651844
2019-10-14 11:30:00	UTC	0205551460	Lick Run	4.43	A	14.2	A	468	A	9.4	A	8.1	A	7.8	A	7.8	21.2094028989177	18.0998694954978	24.8531499876568	5.27902562019035	4.50506198803504	6.18595517057053
2019-10-14 11:45:00	UTC	0205551460	Lick Run	4.43	A	14.1	A	468	A	9.4	A	8.1	A	6	A	6	17.0515928613484	14.4156107887862	20.1695802813547	4.24414567487453	3.58804908593528	5.0202135138463
2019-10-14 12:00:00	UTC	0205551460	Lick Run	4.43	A	14.1	A	468	A	9.5	A	8.1	A	NA	NA	6.26666666666667	17.6795564506048	14.9718611259599	20.8769446670966	4.4004459673453	3.72649993224974	5.19627668417404
2019-10-14 12:15:00	UTC	0205551460	Lick Run	4.43	A	14	A	468	A	9.5	A	8.1	A	NA	NA	6.53333333333333	18.3030366103176	15.5242857990341	21.5791665713517	4.55563033309528	3.86399856982491	5.37105988958952
2019-10-14 12:30:00	UTC	0205551460	Lick Run	4.43	A	14	A	468	A	9.6	A	8.1	A	6.8	A	6.8	18.9222465289234	16.0730172917431	22.276552510479	4.70975183477898	4.00057797389498	5.54463942209024
2019-10-14 12:45:00	UTC	0205551460	Lick Run	4.43	A	14	A	468	A	9.6	A	8.1	A	4	A	4	12.1706786986482	10.1048796318881	14.6588010329472	3.02928493420941	2.51510703624755	3.64857919777411
2019-10-14 13:00:00	UTC	0205551460	Lick Run	4.43	A	14	A	468	A	9.7	A	8.1	A	2.9	A	2.9	9.31454913203017	7.60513613537712	11.4081883596291	2.31839357962398	1.89292026253789	2.83950090049507
2019-10-14 13:15:00	UTC	0205551460	Lick Run	4.43	A	14	A	468	A	9.8	A	8.1	A	4.5	A	4.5	13.4232263755353	11.2078667080246	16.0764765519436	3.34104436036158	2.78964079193193	4.00143898461329
2019-10-14 13:30:00	UTC	0205551460	Lick Run	4.43	A	14	A	468	A	9.8	A	8.1	A	4.5	A	4.5	13.4232263755353	11.2078667080246	16.0764765519436	3.34104436036158	2.78964079193193	4.00143898461329
2019-10-14 13:45:00	UTC	0205551460	Lick Run	4.43	A	14	A	468	A	9.9	A	8.1	A	2.4	A	2.4	7.95810050687075	6.42892725744545	9.85100019666756	1.98077318178365	1.60016158230114	2.4519163821138
2019-10-14 14:00:00	UTC	0205551460	Lick Run	4.43	A	14	A	468	A	9.9	A	8.2	A	2.8	A	2.8	9.04663743817949	7.37213812690829	11.1014806734493	2.25171029285128	1.83492700068029	2.76316128164915
2019-10-14 14:15:00	UTC	0205551460	Lick Run	4.42	A	14.1	A	468	A	10	A	8.2	A	4.7	A	4.7	13.9140784658176	11.6407507367431	16.6313654446566	3.45539991999383	2.89084535948436	4.13020660822309
2019-10-14 14:30:00	UTC	0205551460	Lick Run	4.42	A	14.1	A	467	A	10.2	A	8.2	A	NA	NA	4.15	12.5459276570462	10.4349384060852	15.083970278545	3.11563554344655	2.59139586010724	3.74592897558528
2019-10-14 14:45:00	UTC	0205551460	Lick Run	4.42	A	14.2	A	467	A	10.3	A	8.2	A	3.6	A	3.6	11.1468126055675	9.20593213996258	13.4968875910205	2.76818155654986	2.28618641601329	3.3517954075615
2019-10-14 15:00:00	UTC	0205551460	Lick Run	4.42	A	14.3	A	466	A	10.4	A	8.2	A	2.4	A	2.4	7.95610567526037	6.42734321999771	9.84848876888402	1.97580651721168	1.5961561020885	2.44575789820819
2019-10-14 15:15:00	UTC	0205551460	Lick Run	4.42	A	14.4	A	466	A	10.5	A	8.2	A	2.4	A	2.4	7.95610567526037	6.42734321999771	9.84848876888402	1.97580651721168	1.5961561020885	2.44575789820819
2019-10-14 15:30:00	UTC	0205551460	Lick Run	4.42	A	14.6	A	466	A	10.6	A	8.2	A	2.8	A	2.8	9.04436974649682	7.37027769620047	11.0987166946935	2.24606427045927	1.83032293689792	2.75623749521699
2019-10-14 15:45:00	UTC	0205551460	Lick Run	4.42	A	14.7	A	465	A	10.7	A	8.2	A	2.6	A	2.6	8.50376423359291	6.9011319265249	10.478571763364	2.11181116482777	1.7138160292371	2.60223169804081
2019-10-14 16:00:00	UTC	0205551460	Lick Run	4.42	A	14.8	A	465	A	10.8	A	8.3	A	2.4	A	2.4	7.95610567526037	6.42734321999771	9.84848876888402	1.97580651721168	1.5961561020885	2.44575789820819
2019-10-14 16:15:00	UTC	0205551460	Lick Run	4.42	A	14.9	A	465	A	10.9	A	8.3	A	3	A	3	9.57850831090583	7.83508405281392	11.7098707357378	2.37871138447826	1.94575220168181	2.90801050912637
2019-10-14 16:30:00	UTC	0205551460	Lick Run	4.42	A	15.1	A	465	A	10.9	A	8.3	A	2.4	A	2.4	7.95610567526037	6.42734321999771	9.84848876888402	1.97580651721168	1.5961561020885	2.44575789820819
2019-10-14 16:45:00	UTC	0205551460	Lick Run	4.42	A	15.2	A	465	A	10.9	A	8.3	A	2.9	A	2.9	9.31221428377977	7.60320603573945	11.4053643238669	2.31258035307099	1.88816798698762	2.83238987540625
2019-10-14 17:00:00	UTC	0205551460	Lick Run	4.42	A	15.3	A	465	A	10.9	A	8.3	A	2.4	A	2.4	7.95610567526037	6.42734321999771	9.84848876888402	1.97580651721168	1.5961561020885	2.44575789820819
2019-10-14 17:15:00	UTC	0205551460	Lick Run	4.42	A	15.4	A	464	A	10.9	A	8.3	A	2.4	A	2.4	7.95610567526037	6.42734321999771	9.84848876888402	1.97580651721168	1.5961561020885	2.44575789820819
2019-10-14 17:30:00	UTC	0205551460	Lick Run	4.42	A	15.4	A	464	A	10.8	A	8.3	A	2.4	A	2.4	7.95610567526037	6.42734321999771	9.84848876888402	1.97580651721168	1.5961561020885	2.44575789820819
2019-10-14 17:45:00	UTC	0205551460	Lick Run	4.42	A	15.5	A	464	A	10.8	A	8.3	A	2.4	A	2.4	7.95610567526037	6.42734321999771	9.84848876888402	1.97580651721168	1.5961561020885	2.44575789820819
2019-10-14 18:00:00	UTC	0205551460	Lick Run	4.42	A	15.5	A	464	A	10.7	A	8.3	A	2.1	A	2.1	7.11984056377881	5.70716033570614	8.88219826880999	1.76812978127793	1.41730704019227	2.20579086590711
2019-10-14 18:15:00	UTC	0205551460	Lick Run	4.42	A	15.5	A	464	A	10.7	A	8.3	A	2.4	A	2.4	7.95610567526037	6.42734321999771	9.84848876888402	1.97580651721168	1.5961561020885	2.44575789820819
2019-10-14 18:30:00	UTC	0205551460	Lick Run	4.42	A	15.6	A	465	A	10.6	A	8.3	A	2.4	A	2.4	7.95610567526037	6.42734321999771	9.84848876888402	1.97580651721168	1.5961561020885	2.44575789820819
2019-10-14 18:45:00	UTC	0205551460	Lick Run	4.42	A	15.6	A	465	A	10.6	A	8.3	A	2.2	A	2.2	7.40070098626343	5.94855648668049	9.20733882425388	1.83787820793565	1.47725497298658	2.28653574973306
2019-10-14 19:00:00	UTC	0205551460	Lick Run	4.42	A	15.6	A	465	A	10.5	A	8.3	A	2.4	A	2.4	7.95610567526037	6.42734321999771	9.84848876888402	1.97580651721168	1.5961561020885	2.44575789820819
2019-10-14 19:15:00	UTC	0205551460	Lick Run	4.42	A	15.6	A	464	A	10.4	A	8.3	A	2.7	A	2.7	8.77490978038578	7.13626513898713	10.7898235497509	2.17914701484446	1.77220863393067	2.67952746724474
2019-10-14 19:30:00	UTC	0205551460	Lick Run	4.42	A	15.6	A	465	A	10.2	A	8.3	A	2.5	A	2.5	8.23085708072881	6.66483877809611	10.1648382712622	2.04403784038598	1.65513536790679	2.52431962602171
2019-10-14 19:45:00	UTC	0205551460	Lick Run	4.42	A	15.5	A	465	A	10.1	A	8.2	A	2.5	A	2.5	8.23085708072881	6.66483877809611	10.1648382712622	2.04403784038598	1.65513536790679	2.52431962602171
2019-10-14 20:00:00	UTC	0205551460	Lick Run	4.42	A	15.5	A	465	A	10	A	8.2	A	3	A	3	9.57850831090583	7.83508405281392	11.7098707357378	2.37871138447826	1.94575220168181	2.90801050912637
2019-10-14 20:15:00	UTC	0205551460	Lick Run	4.42	A	15.5	A	465	A	9.9	A	8.2	A	2.9	A	2.9	9.31221428377977	7.60320603573945	11.4053643238669	2.31258035307099	1.88816798698762	2.83238987540625
2019-10-14 20:30:00	UTC	0205551460	Lick Run	4.42	A	15.5	A	465	A	9.8	A	8.2	A	2.5	A	2.5	8.23085708072881	6.66483877809611	10.1648382712622	2.04403784038598	1.65513536790679	2.52431962602171
2019-10-14 20:45:00	UTC	0205551460	Lick Run	4.41	A	15.4	A	465	A	9.7	A	8.2	A	2.7	A	2.7	8.77270522037001	7.13446968561876	10.7871166708633	2.17367057971688	1.76775424090419	2.67279448681169
2019-10-14 21:00:00	UTC	0205551460	Lick Run	4.41	A	15.4	A	466	A	9.6	A	8.2	A	2.5	A	2.5	8.22878920551757	6.66318187263464	10.1622577746131	2.03890094941215	1.65098017544443	2.51796910910498
2019-10-14 21:15:00	UTC	0205551460	Lick Run	4.41	A	15.4	A	467	A	9.6	A	8.2	A	2.4	A	2.4	7.95410682707937	6.42575523477215	9.84597344670476	1.97084109902628	1.59215142369697	2.43960127146197
2019-10-14 21:30:00	UTC	0205551460	Lick Run	4.41	A	15.4	A	466	A	9.5	A	8.2	A	3.8	A	3.8	11.6565530593046	9.65313039213406	14.0757685543233	2.88822043023696	2.39181928589499	3.48764528442072
2019-10-14 21:45:00	UTC	0205551460	Lick Run	4.41	A	15.4	A	466	A	9.5	A	8.2	A	2.2	A	2.2	7.39884167489826	5.94710561350253	9.20495812381759	1.83325941869858	1.47355327482374	2.28077271020219
2019-10-14 22:00:00	UTC	0205551460	Lick Run	4.41	A	15.4	A	466	A	9.5	A	8.2	A	2.3	A	2.3	7.67749053627172	6.18707986981495	9.52692743181038	1.90230207051739	1.53301326666577	2.36054915256237
2019-10-14 22:15:00	UTC	0205551460	Lick Run	4.41	A	15.4	A	466	A	9.4	A	8.2	A	2.3	A	2.3	7.67749053627172	6.18707986981495	9.52692743181038	1.90230207051739	1.53301326666577	2.36054915256237
2019-10-14 22:30:00	UTC	0205551460	Lick Run	4.41	A	15.4	A	466	A	9.4	A	8.2	A	2.6	A	2.6	8.5016277946913	6.89940586358931	10.4759274332451	2.10650395206649	1.7095109394976	2.59568909303138
2019-10-14 22:45:00	UTC	0205551460	Lick Run	4.41	A	15.3	A	467	A	9.3	A	8.2	A	2.7	A	2.7	8.77270522037001	7.13446968561876	10.7871166708633	2.17367057971688	1.76775424090419	2.67279448681169
2019-10-14 23:00:00	UTC	0205551460	Lick Run	4.41	A	15.3	A	467	A	9.2	A	8.2	A	2.3	A	2.3	7.67749053627172	6.18707986981495	9.52692743181038	1.90230207051739	1.53301326666577	2.36054915256237
2019-10-14 23:15:00	UTC	0205551460	Lick Run	4.41	A	15.2	A	467	A	9.2	A	8.1	A	2.6	A	2.6	8.5016277946913	6.89940586358931	10.4759274332451	2.10650395206649	1.7095109394976	2.59568909303138
2019-10-14 23:30:00	UTC	0205551460	Lick Run	4.41	A	15.2	A	467	A	9.2	A	8.1	A	2.6	A	2.6	8.5016277946913	6.89940586358931	10.4759274332451	2.10650395206649	1.7095109394976	2.59568909303138
2019-10-14 23:45:00	UTC	0205551460	Lick Run	4.41	A	15.1	A	467	A	9.2	A	8.1	A	2.9	A	2.9	9.30987473433914	7.6012711200271	11.4025359970027	2.30676858534965	1.88341668698605	2.82528096046092
2019-10-15 00:00:00	UTC	0205551460	Lick Run	4.41	A	15.1	A	467	A	9.2	A	8.1	A	3.2	A	3.2	10.1041424316753	8.29366776769958	12.309836508908	2.5035694902872	2.05497633531956	3.050088745534
2019-10-15 00:15:00	UTC	0205551460	Lick Run	4.41	A	15	A	467	A	9.2	A	8.1	A	3.1	A	3.1	9.8408390853861	8.06386810293629	12.0093871412901	2.43832909715956	1.99803736860666	2.97564443962378
2019-10-15 00:30:00	UTC	0205551460	Lick Run	4.41	A	15	A	467	A	9.2	A	8.1	A	2.9	A	2.9	9.30987473433914	7.6012711200271	11.4025359970027	2.30676858534965	1.88341668698605	2.82528096046092
2019-10-15 00:45:00	UTC	0205551460	Lick Run	4.41	A	15	A	467	A	9.2	A	8.1	A	2.9	A	2.9	9.30987473433914	7.6012711200271	11.4025359970027	2.30676858534965	1.88341668698605	2.82528096046092
2019-10-15 01:00:00	UTC	0205551460	Lick Run	4.41	A	15	A	467	A	9.2	A	8.1	A	2.9	A	2.9	9.30987473433914	7.6012711200271	11.4025359970027	2.30676858534965	1.88341668698605	2.82528096046092
2019-10-15 01:15:00	UTC	0205551460	Lick Run	4.41	A	14.9	A	467	A	9.2	A	8.1	A	3.8	A	3.8	11.6565530593046	9.65313039213406	14.0757685543233	2.88822043023696	2.39181928589499	3.48764528442072
2019-10-15 01:30:00	UTC	0205551460	Lick Run	4.41	A	14.9	A	467	A	9.2	A	8.1	A	3.1	A	3.1	9.8408390853861	8.06386810293629	12.0093871412901	2.43832909715956	1.99803736860666	2.97564443962378
2019-10-15 01:45:00	UTC	0205551460	Lick Run	4.41	A	14.9	A	467	A	9.2	A	8.1	A	2.7	A	2.7	8.77270522037001	7.13446968561876	10.7871166708633	2.17367057971688	1.76775424090419	2.67279448681169
2019-10-15 02:00:00	UTC	0205551460	Lick Run	4.41	A	14.8	A	467	A	9.2	A	8.1	A	2.9	A	2.9	9.30987473433914	7.6012711200271	11.4025359970027	2.30676858534965	1.88341668698605	2.82528096046092
2019-10-15 02:15:00	UTC	0205551460	Lick Run	4.2	A	14.8	A	467	A	9.2	A	8.1	A	2.5	A	2.5	8.18437132924225	6.62739995149196	10.1071211252073	1.93132880147	1.56391833780132	2.38505480064357
2019-10-15 02:30:00	UTC	0205551460	Lick Run	4.2	A	14.8	A	467	A	9.2	A	8.1	A	2.5	A	2.5	8.18437132924225	6.62739995149196	10.1071211252073	1.93132880147	1.56391833780132	2.38505480064357
2019-10-15 02:45:00	UTC	0205551460	Lick Run	4.2	A	14.7	A	467	A	9.2	A	8.1	A	2.5	A	2.5	8.18437132924225	6.62739995149196	10.1071211252073	1.93132880147	1.56391833780132	2.38505480064357
2019-10-15 03:00:00	UTC	0205551460	Lick Run	4.2	A	14.7	A	467	A	9.2	A	8.1	A	2.3	A	2.3	7.63604849465077	6.15427017750487	9.47459811332148	1.80193686159473	1.45227028047657	2.23579349989064
2019-10-15 03:15:00	UTC	0205551460	Lick Run	4.2	A	14.6	A	467	A	9.2	A	8.1	A	2.6	A	2.6	8.45573717310748	6.86213016605474	10.4194309070909	1.99536507852889	1.61930942475513	2.45875293242035
2019-10-15 03:30:00	UTC	0205551460	Lick Run	4.61	A	14.6	A	468	A	9.3	A	8.1	A	2.4	A	2.4	7.99333962406967	6.45678503311301	9.89555607288311	2.0703834747531	1.67239497647971	2.56308335818702
2019-10-15 03:45:00	UTC	0205551460	Lick Run	4.2	A	14.6	A	467	A	9.2	A	8.1	A	6.4	A	6.4	17.8857454206796	15.1427295992017	21.1256423194815	4.22063636620419	3.5733459090887	4.98517965764704
2019-10-15 04:00:00	UTC	0205551460	Lick Run	4.2	A	14.5	A	467	A	9.3	A	8.1	A	3.6	A	3.6	11.0838582916282	9.15103144826876	13.4249254112373	2.61554295240115	2.1594389951556	3.16798249508427
2019-10-15 04:15:00	UTC	0205551460	Lick Run	4.2	A	14.5	A	467	A	9.3	A	8.1	A	2.4	A	2.4	7.91117164863429	6.39146201395178	9.79222542784983	1.86685977990626	1.5082422552044	2.31074645058221
2019-10-15 04:30:00	UTC	0205551460	Lick Run	4.4	A	14.4	A	467	A	9.3	A	8.1	A	2.8	A	2.8	9.03982064563917	7.366542888187	11.0931760726416	2.23477647914645	1.8211176332448	2.74239610916714
2019-10-15 04:45:00	UTC	0205551460	Lick Run	4.4	A	14.4	A	467	A	9.3	A	8.1	A	3.1	A	3.1	9.83836111524499	8.0617876561496	12.0064374754562	2.43218741561038	1.99299235461352	2.96816774583195
2019-10-15 05:00:00	UTC	0205551460	Lick Run	4.4	A	14.4	A	467	A	9.3	A	8.1	A	4.2	A	4.2	12.6651393078162	10.53974652093	15.2191282179182	3.1310085166208	2.60558019284404	3.76239209910926
2019-10-15 05:15:00	UTC	0205551460	Lick Run	4.4	A	14.3	A	467	A	9.3	A	8.1	A	2.8	A	2.8	9.03982064563917	7.366542888187	11.0931760726416	2.23477647914645	1.8211176332448	2.74239610916714
2019-10-15 05:30:00	UTC	0205551460	Lick Run	4.4	A	14.3	A	467	A	9.3	A	8.1	A	3.3	A	3.3	10.3634539048809	8.52028378552263	12.6053520683294	2.56199806801684	2.10633933414644	3.11622823260901
2019-10-15 05:45:00	UTC	0205551460	Lick Run	4.4	A	14.3	A	467	A	9.3	A	8.1	A	3	A	3	9.57369055117316	7.83106908140802	11.7040917168289	2.36675696355872	1.93595533315631	2.8934234321518
2019-10-15 06:00:00	UTC	0205551460	Lick Run	4.2	A	14.2	A	467	A	9.3	A	8.1	A	2.8	A	2.8	8.99328948592801	7.32813453491398	11.0368137201036	2.12221541587095	1.72927604564549	2.60444148445899
2019-10-15 06:15:00	UTC	0205551460	Lick Run	4.4	A	14.2	A	467	A	9.3	A	8.1	A	2.5	A	2.5	8.22671715721235	6.66152082738872	10.1596732845917	2.03376535046606	1.64682582143641	2.51162050468012
2019-10-15 06:30:00	UTC	0205551460	Lick Run	4.4	A	14.2	A	467	A	9.4	A	8.1	A	2.8	A	2.8	9.03982064563917	7.366542888187	11.0931760726416	2.23477647914645	1.8211176332448	2.74239610916714
2019-10-15 06:45:00	UTC	0205551460	Lick Run	4.4	A	14.1	A	467	A	9.3	A	8.1	A	4	A	4	12.1615078887942	10.096729427549	14.6485329918469	3.0065034303465	2.49605985843063	3.62133257588161
2019-10-15 07:00:00	UTC	0205551460	Lick Run	4.4	A	14.1	A	467	A	9.4	A	8.1	A	2.6	A	2.6	8.49948704433014	6.89767548677675	10.4732790278735	2.10119807417218	1.70520672288668	2.58914845200167
2019-10-15 07:15:00	UTC	0205551460	Lick Run	4.4	A	14	A	467	A	9.3	A	8.1	A	NA	NA	2.95	9.44080035697838	7.71532954195378	11.5521587115192	2.33390455509429	1.9073428185259	2.85586336099753
2019-10-15 07:30:00	UTC	0205551460	Lick Run	4.4	A	14	A	467	A	9.4	A	8.1	A	3.3	A	3.3	10.3634539048809	8.52028378552263	12.6053520683294	2.56199806801684	2.10633933414644	3.11622823260901
2019-10-15 07:45:00	UTC	0205551460	Lick Run	4.4	A	14	A	467	A	9.4	A	8.1	A	3.1	A	3.1	9.83836111524499	8.0617876561496	12.0064374754562	2.43218741561038	1.99299235461352	2.96816774583195
2019-10-15 08:00:00	UTC	0205551460	Lick Run	4.4	A	13.9	A	467	A	9.4	A	8.1	A	2.8	A	2.8	9.03982064563917	7.366542888187	11.0931760726416	2.23477647914645	1.8211176332448	2.74239610916714
2019-10-15 08:15:00	UTC	0205551460	Lick Run	4.4	A	13.9	A	467	A	9.4	A	8.1	A	2.9	A	2.9	9.30753046354992	7.59933136600109	11.3997033630468	2.30095827940065	1.87866636515312	2.81817415893901
2019-10-15 08:30:00	UTC	0205551460	Lick Run	4.4	A	13.8	A	467	A	9.4	A	8.1	A	3.4	A	3.4	10.6239771424262	8.74811506575231	12.9020811311296	2.62640324001747	2.16266257397938	3.18958401655867
2019-10-15 08:45:00	UTC	0205551460	Lick Run	4.4	A	13.8	A	467	A	9.5	A	8.1	A	2.8	A	2.8	9.03982064563917	7.366542888187	11.0931760726416	2.23477647914645	1.8211176332448	2.74239610916714
2019-10-15 09:00:00	UTC	0205551460	Lick Run	4.4	A	13.7	A	467	A	9.5	A	8.1	A	2.9	A	2.9	9.30753046354992	7.59933136600109	11.3997033630468	2.30095827940065	1.87866636515312	2.81817415893901
2019-10-15 09:15:00	UTC	0205551460	Lick Run	4.4	A	13.7	A	467	A	9.5	A	8.1	A	3	A	3	9.57369055117316	7.83106908140802	11.7040917168289	2.36675696355872	1.93595533315631	2.8934234321518
2019-10-15 09:30:00	UTC	0205551460	Lick Run	4.4	A	13.6	A	467	A	9.5	A	8.1	A	2.8	A	2.8	9.03982064563917	7.366542888187	11.0931760726416	2.23477647914645	1.8211176332448	2.74239610916714
2019-10-15 09:45:00	UTC	0205551460	Lick Run	4.39	A	13.6	A	467	A	9.5	A	8.1	A	2.9	A	2.9	9.30518145112127	7.59738675127209	11.3968664059117	2.29514943817728	1.8739170241217	2.81106947413237
2019-10-15 10:00:00	UTC	0205551460	Lick Run	4.39	A	13.5	A	467	A	9.5	A	8.1	A	5.3	A	5.3	15.3646022184897	12.9214759824633	18.2696622005728	3.78972278346433	3.18711875715204	4.50626408045815
2019-10-15 10:15:00	UTC	0205551460	Lick Run	4.39	A	13.4	A	467	A	9.6	A	8.1	A	4.1	A	4.1	12.4107076001545	10.3158217707208	14.9310124350636	3.06113628471422	2.54442674393565	3.68277663168242
2019-10-15 10:30:00	UTC	0205551460	Lick Run	4.39	A	13.4	A	467	A	9.6	A	8.1	A	4.6	A	4.6	13.6571002009564	11.413642399067	16.3415305454295	3.36856256033339	2.81520732049975	4.0306849304674
2019-10-15 10:45:00	UTC	0205551460	Lick Run	4.39	A	13.3	A	467	A	9.6	A	8.1	A	3.6	A	3.6	11.1383942353129	9.19862472344422	13.4872146512353	2.74731657901147	2.2688669185997	3.32665980690027
2019-10-15 11:00:00	UTC	0205551460	Lick Run	4.39	A	13.2	A	467	A	9.6	A	8.1	A	4.3	A	4.3	12.9121732285346	10.7571626681257	15.4989026964986	3.18482420646918	2.65328472999903	3.82284837787301
2019-10-15 11:15:00	UTC	0205551460	Lick Run	4.39	A	13.2	A	468	A	9.6	A	8.1	A	3	A	3	9.57127436589385	7.82905405190523	11.7011956208073	2.36078201149692	1.9310584219209	2.88613313949532
2019-10-15 11:30:00	UTC	0205551460	Lick Run	4.39	A	13.1	A	468	A	9.7	A	8.1	A	3.4	A	3.4	10.6212958883119	8.74581626291895	12.8989591086401	2.61977280280077	2.15718042551673	3.1815649062598
2019-10-15 11:45:00	UTC	0205551460	Lick Run	4.39	A	13	A	468	A	9.7	A	8.1	A	3.1	A	3.1	9.83587813303744	8.05970199595108	12.0034833417619	2.42604728232363	1.98794839252215	2.96069326457846
2019-10-15 12:00:00	UTC	0205551460	Lick Run	4.19	A	13	A	468	A	9.8	A	8.1	A	2.7	A	2.7	8.72304430423096	7.09379600011064	10.7264857817154	2.05354253388229	1.66999172592137	2.52518433056132
2019-10-15 12:15:00	UTC	0205551460	Lick Run	4.39	A	13	A	468	A	9.9	A	8.1	A	2.7	A	2.7	8.76828273442246	7.13086529302046	10.7816904332806	2.16272184453365	1.75884818119496	2.65933457295058
2019-10-15 12:30:00	UTC	0205551460	Lick Run	4.19	A	12.9	A	468	A	9.9	A	8.1	A	2.3	A	2.3	7.63402945965936	6.15266315494238	9.47206182482661	1.79717122297741	1.44843417557748	2.22987309962528
2019-10-15 12:45:00	UTC	0205551460	Lick Run	4.39	A	12.9	A	468	A	10	A	8.1	A	2.5	A	2.5	8.22464091787852	6.6598556231207	10.1570847862231	2.02863104615806	1.64267230811554	2.50527381578463
2019-10-15 13:00:00	UTC	0205551460	Lick Run	4.39	A	12.8	A	468	A	10	A	8.1	A	2.3	A	2.3	7.6736201686763	6.18402986071516	9.5220184603549	1.89272021308096	1.52530853213847	2.34863290247433
2019-10-15 13:15:00	UTC	0205551460	Lick Run	4.39	A	12.8	A	467	A	10.1	A	8.1	A	2.3	A	2.3	7.6736201686763	6.18402986071516	9.5220184603549	1.89272021308096	1.52530853213847	2.34863290247433
2019-10-15 13:30:00	UTC	0205551460	Lick Run	4.39	A	12.8	A	467	A	10.1	A	8.1	A	2.8	A	2.8	9.03753919717844	7.36466846782171	11.0903993978014	2.22913471595009	1.81651639842511	2.73547851600017
2019-10-15 13:45:00	UTC	0205551460	Lick Run	4.39	A	12.8	A	467	A	10.2	A	8.1	A	2.8	A	2.8	9.03753919717844	7.36466846782171	11.0903993978014	2.22913471595009	1.81651639842511	2.73547851600017
2019-10-15 14:00:00	UTC	0205551460	Lick Run	4.39	A	12.9	A	467	A	10.3	A	8.1	A	3.9	A	3.9	11.9051056363466	9.87138619202017	14.3578153519254	2.93642812407592	2.43480544593958	3.54139594284363
2019-10-15 14:15:00	UTC	0205551460	Lick Run	4.39	A	13	A	467	A	10.4	A	8.2	A	2.8	A	2.8	9.03753919717844	7.36466846782171	11.0903993978014	2.22913471595009	1.81651639842511	2.73547851600017
2019-10-15 14:30:00	UTC	0205551460	Lick Run	4.39	A	13.1	A	466	A	10.5	A	8.2	A	2.7	A	2.7	8.76828273442246	7.13086529302046	10.7816904332806	2.16272184453365	1.75884818119496	2.65933457295058
2019-10-15 14:45:00	UTC	0205551460	Lick Run	4.39	A	13.1	A	466	A	10.6	A	8.2	A	3.7	A	3.7	11.395118224728	9.42371805494067	13.7789265976024	2.81063828027734	2.32438682823664	3.39861138713876
2019-10-15 15:00:00	UTC	0205551460	Lick Run	4.39	A	13.3	A	466	A	10.7	A	8.2	A	3.8	A	3.8	11.6506767713402	9.64796535916735	14.0691082707163	2.87367252176521	2.37969806284417	3.47018552113229
2019-10-15 15:15:00	UTC	0205551460	Lick Run	4.39	A	13.4	A	466	A	10.9	A	8.2	A	2.8	A	2.8	9.03753919717844	7.36466846782171	11.0903993978014	2.22913471595009	1.81651639842511	2.73547851600017
2019-10-15 15:30:00	UTC	0205551460	Lick Run	4.39	A	13.5	A	466	A	11	A	8.2	A	3	A	3	9.57127436589385	7.82905405190523	11.7011956208073	2.36078201149692	1.9310584219209	2.88613313949532
2019-10-15 15:45:00	UTC	0205551460	Lick Run	4.39	A	13.7	A	465	A	11.1	A	8.2	A	3.1	A	3.1	9.83587813303744	8.05970199595108	12.0034833417619	2.42604728232363	1.98794839252215	2.96069326457846
2019-10-15 16:00:00	UTC	0205551460	Lick Run	4.39	A	13.8	A	465	A	11.1	A	8.2	A	3	A	3	9.57127436589385	7.82905405190523	11.7011956208073	2.36078201149692	1.9310584219209	2.88613313949532
2019-10-15 16:15:00	UTC	0205551460	Lick Run	4.39	A	13.9	A	465	A	11.2	A	8.3	A	2.4	A	2.4	7.95009701200132	6.42256734756727	9.84093106071867	1.96091401187571	1.58414448088473	2.42729360129008
2019-10-15 16:30:00	UTC	0205551460	Lick Run	4.38	A	14	A	465	A	11.2	A	8.3	A	3	A	3	9.56885328237364	7.82703396214534	11.6982951118428	2.35480856909716	1.9261625296968	2.87884501520559
2019-10-15 16:45:00	UTC	0205551460	Lick Run	4.38	A	14.2	A	465	A	11.2	A	8.3	A	2.6	A	2.6	8.49519253499002	6.89420171127872	10.4679699302219	2.0905903337837	1.69660091838887	2.57607307430921
2019-10-15 17:00:00	UTC	0205551460	Lick Run	4.38	A	14.3	A	464	A	11.2	A	8.3	A	2.4	A	2.4	7.94808601031815	6.42096740856508	9.83840396746887	1.95595234796784	1.58014222074392	2.42114256381286
2019-10-15 17:15:00	UTC	0205551460	Lick Run	4.38	A	14.4	A	464	A	11.2	A	8.3	A	2.7	A	2.7	8.76606477012457	7.12905631201962	10.7789710433988	2.15724955005576	1.75439651938688	2.65260764587138
2019-10-15 17:30:00	UTC	0205551460	Lick Run	4.38	A	14.4	A	464	A	11.1	A	8.3	A	2.3	A	2.3	7.67167910266768	6.18249912260636	9.51955820569476	1.88793109866183	1.52145732437626	2.34267749491803
2019-10-15 17:45:00	UTC	0205551460	Lick Run	4.38	A	14.4	A	464	A	11.1	A	8.3	A	2.4	A	2.4	7.94808601031815	6.42096740856508	9.83840396746887	1.95595234796784	1.58014222074392	2.42114256381286
2019-10-15 18:00:00	UTC	0205551460	Lick Run	4.59	A	14.5	A	464	A	11	A	8.3	A	2.3	A	2.3	7.7116385612922	6.21386362716099	9.57043360914238	1.98875348279489	1.60249249649197	2.46811790007568
2019-10-15 18:15:00	UTC	0205551460	Lick Run	4.38	A	14.5	A	464	A	10.9	A	8.3	A	2.3	A	2.3	7.67167910266768	6.18249912260636	9.51955820569476	1.88793109866183	1.52145732437626	2.34267749491803
2019-10-15 18:30:00	UTC	0205551460	Lick Run	4.59	A	14.5	A	464	A	10.9	A	8.3	A	2.4	A	2.4	7.98948518901463	6.45374944476944	9.89066497417528	2.06040731410116	1.66435661933047	2.55070232586892
2019-10-15 18:45:00	UTC	0205551460	Lick Run	4.59	A	14.6	A	464	A	10.9	A	8.3	A	2.3	A	2.3	7.7116385612922	6.21386362716099	9.57043360914238	1.98875348279489	1.60249249649197	2.46811790007568
2019-10-15 19:00:00	UTC	0205551460	Lick Run	4.59	A	14.6	A	464	A	10.8	A	8.3	A	2.3	A	2.3	7.7116385612922	6.21386362716099	9.57043360914238	1.98875348279489	1.60249249649197	2.46811790007568
2019-10-15 19:15:00	UTC	0205551460	Lick Run	4.59	A	14.6	A	464	A	10.7	A	8.3	A	2.5	A	2.5	8.26538930269135	6.69239081367015	10.2081098111453	2.1315601907085	1.72589981145081	2.63256813429622
2019-10-15 19:30:00	UTC	0205551460	Lick Run	4.59	A	14.6	A	464	A	10.6	A	8.3	A	2.4	A	2.4	7.98948518901463	6.45374944476944	9.89066497417528	2.06040731410116	1.66435661933047	2.55070232586892
2019-10-15 19:45:00	UTC	0205551460	Lick Run	4.59	A	14.6	A	464	A	10.5	A	8.3	A	2.5	A	2.5	8.26538930269135	6.69239081367015	10.2081098111453	2.1315601907085	1.72589981145081	2.63256813429622
2019-10-15 20:00:00	UTC	0205551460	Lick Run	4.59	A	14.6	A	464	A	10.4	A	8.2	A	3.4	A	3.4	10.6739183257398	8.790730084319	12.960531301922	2.75269543258082	2.26704025772828	3.3423897607113
2019-10-15 20:15:00	UTC	0205551460	Lick Run	4.59	A	14.6	A	465	A	10.3	A	8.2	A	2.4	A	2.4	7.98948518901463	6.45374944476944	9.89066497417528	2.06040731410116	1.66435661933047	2.55070232586892
2019-10-15 20:30:00	UTC	0205551460	Lick Run	4.38	A	14.5	A	465	A	10.2	A	8.2	A	3.2	A	3.2	10.0964941574651	8.28719823583407	12.3008031629966	2.48465623395374	2.03940481097106	3.02711681747269
2019-10-15 20:45:00	UTC	0205551460	Lick Run	4.38	A	14.5	A	465	A	10.2	A	8.2	A	2.3	A	2.3	7.67167910266768	6.18249912260636	9.51955820569476	1.88793109866183	1.52145732437626	2.34267749491803
2019-10-15 21:00:00	UTC	0205551460	Lick Run	4.38	A	14.5	A	465	A	10.1	A	8.2	A	2.3	A	2.3	7.67167910266768	6.18249912260636	9.51955820569476	1.88793109866183	1.52145732437626	2.34267749491803
2019-10-15 21:15:00	UTC	0205551460	Lick Run	4.38	A	14.5	A	465	A	10	A	8.2	A	2.3	A	2.3	7.67167910266768	6.18249912260636	9.51955820569476	1.88793109866183	1.52145732437626	2.34267749491803
2019-10-15 21:30:00	UTC	0205551460	Lick Run	4.38	A	14.5	A	465	A	10	A	8.2	A	3.2	A	3.2	10.0964941574651	8.28719823583407	12.3008031629966	2.48465623395374	2.03940481097106	3.02711681747269
2019-10-15 21:45:00	UTC	0205551460	Lick Run	4.38	A	14.5	A	465	A	9.9	A	8.2	A	2.4	A	2.4	7.94808601031815	6.42096740856508	9.83840396746887	1.95595234796784	1.58014222074392	2.42114256381286
2019-10-15 22:00:00	UTC	0205551460	Lick Run	4.38	A	14.5	A	465	A	9.8	A	8.2	A	2.2	A	2.2	7.39324116299437	5.9427312058237	9.1977935735389	1.81941003067636	1.46245260057362	2.26349411832381
2019-10-15 22:15:00	UTC	0205551460	Lick Run	4.38	A	14.5	A	466	A	9.7	A	8.2	A	2.7	A	2.7	8.76606477012457	7.12905631201962	10.7789710433988	2.15724955005576	1.75439651938688	2.65260764587138
2019-10-15 22:30:00	UTC	0205551460	Lick Run	4.38	A	14.5	A	466	A	9.6	A	8.2	A	2.3	A	2.3	7.67167910266768	6.18249912260636	9.51955820569476	1.88793109866183	1.52145732437626	2.34267749491803
2019-10-15 22:45:00	UTC	0205551460	Lick Run	4.38	A	14.5	A	466	A	9.5	A	8.2	A	2.5	A	2.5	8.22256046946332	6.65818624046193	10.1544922644414	2.02349803910974	1.63851963772563	2.49892904546718
2019-10-15 23:00:00	UTC	0205551460	Lick Run	4.37	A	14.5	A	466	A	9.5	A	8.2	A	2.5	A	2.5	8.22047579379477	6.65651265991162	10.1518957040883	2.01836633195397	1.63436781252159	2.49258619678766
2019-10-15 23:15:00	UTC	0205551460	Lick Run	4.37	A	14.5	A	466	A	9.4	A	8.1	A	3.2	A	3.2	10.0939343811296	8.28503087834089	12.2977829276302	2.47835500314998	2.03421648618746	3.01946403607727
2019-10-15 23:30:00	UTC	0205551460	Lick Run	4.37	A	14.5	A	467	A	9.4	A	8.1	A	2.9	A	2.9	9.3004691195128	7.59348284938791	11.391179457261	2.28353616178423	1.86442129505979	2.79686646789186
2019-10-15 23:45:00	UTC	0205551460	Lick Run	4.37	A	14.5	A	466	A	9.4	A	8.1	A	2.4	A	2.4	7.94607092249012	6.41936344773709	9.8358729209359	1.95099194056126	1.57614077098419	2.41499339539208
2019-10-16 00:00:00	UTC	0205551460	Lick Run	4.37	A	14.5	A	467	A	9.3	A	8.1	A	2.6	A	2.6	8.49303873858523	6.89245827213054	10.4653092071332	2.08528847671822	1.69229933519992	2.56953834388883
2019-10-16 00:15:00	UTC	0205551460	Lick Run	4.37	A	14.5	A	467	A	9.3	A	8.1	A	3.2	A	3.2	10.0939343811296	8.28503087834089	12.2977829276302	2.47835500314998	2.03421648618746	3.01946403607727
2019-10-16 00:30:00	UTC	0205551460	Lick Run	4.37	A	14.5	A	467	A	9.3	A	8.1	A	2.7	A	2.7	8.76384229915545	7.12724277980014	10.77624745184	2.15177864139224	1.74994577287965	2.645882742945
2019-10-16 00:45:00	UTC	0205551460	Lick Run	4.37	A	14.5	A	467	A	9.3	A	8.1	A	3.3	A	3.3	10.3555914634179	8.51358432724723	12.5961370011927	2.54259944089976	2.09033301738299	3.09271865444552
2019-10-16 01:00:00	UTC	0205551460	Lick Run	4.37	A	14.5	A	467	A	9.3	A	8.1	A	2.8	A	2.8	9.03296240500674	7.36090548562769	11.0848332409076	2.217855468881	1.80731677552059	2.72164954559694
2019-10-16 01:15:00	UTC	0205551460	Lick Run	4.37	A	14.5	A	467	A	9.3	A	8.1	A	2.8	A	2.8	9.03296240500674	7.36090548562769	11.0848332409076	2.217855468881	1.80731677552059	2.72164954559694
2019-10-16 01:30:00	UTC	0205551460	Lick Run	4.37	A	14.5	A	467	A	9.3	A	8.1	A	2.5	A	2.5	8.22047579379477	6.65651265991162	10.1518957040883	2.01836633195397	1.63436781252159	2.49258619678766
2019-10-16 01:45:00	UTC	0205551460	Lick Run	4.37	A	14.5	A	467	A	9.3	A	8.1	A	2.7	A	2.7	8.76384229915545	7.12724277980014	10.77624745184	2.15177864139224	1.74994577287965	2.645882742945
2019-10-16 02:00:00	UTC	0205551460	Lick Run	4.37	A	14.4	A	467	A	9.3	A	8.1	A	2.9	A	2.9	9.3004691195128	7.59348284938791	11.391179457261	2.28353616178423	1.86442129505979	2.79686646789186
2019-10-16 02:15:00	UTC	0205551460	Lick Run	4.37	A	14.4	A	467	A	9.3	A	8.1	A	2.7	A	2.7	8.76384229915545	7.12724277980014	10.77624745184	2.15177864139224	1.74994577287965	2.645882742945
2019-10-16 02:30:00	UTC	0205551460	Lick Run	4.37	A	14.4	A	467	A	9.3	A	8.1	A	3.2	A	3.2	10.0939343811296	8.28503087834089	12.2977829276302	2.47835500314998	2.03421648618746	3.01946403607727
2019-10-16 02:45:00	UTC	0205551460	Lick Run	4.37	A	14.4	A	468	A	9.3	A	8.1	A	2.8	A	2.8	9.03296240500674	7.36090548562769	11.0848332409076	2.217855468881	1.80731677552059	2.72164954559694
2019-10-16 03:00:00	UTC	0205551460	Lick Run	4.37	A	14.4	A	468	A	9.3	A	8.1	A	3.3	A	3.3	10.3555914634179	8.51358432724723	12.5961370011927	2.54259944089976	2.09033301738299	3.09271865444552
2019-10-16 03:15:00	UTC	0205551460	Lick Run	4.37	A	14.4	A	468	A	9.3	A	8.1	A	2.5	A	2.5	8.22047579379477	6.65651265991162	10.1518957040883	2.01836633195397	1.63436781252159	2.49258619678766
2019-10-16 03:30:00	UTC	0205551460	Lick Run	4.17	A	14.4	A	468	A	9.3	A	8.1	A	2.7	A	2.7	8.71841546905739	7.08998256753106	10.7208681498308	2.04265592200717	1.66112694788342	2.51181477792977
2019-10-16 03:45:00	UTC	0205551460	Lick Run	4.16	A	14.4	A	468	A	9.3	A	8.1	A	2.7	A	2.7	8.71609364515517	7.08806831896297	10.7180525091538	2.0372147860671	1.65669601221776	2.50513314087998
2019-10-16 04:00:00	UTC	0205551460	Lick Run	4.16	A	14.4	A	468	A	9.3	A	8.1	A	2.6	A	2.6	8.44676552253491	6.85479809143288	10.4084535884222	1.97426465541876	1.60217370256616	2.43277050633953
2019-10-16 04:15:00	UTC	0205551460	Lick Run	4.16	A	14.4	A	468	A	9.3	A	8.1	A	2.5	A	2.5	8.17568760147034	6.62036174920978	10.0964071585385	1.91090554393468	1.54737883663056	2.359835814862
2019-10-16 04:30:00	UTC	0205551460	Lick Run	4.16	A	14.4	A	468	A	9.3	A	8.1	A	2.6	A	2.6	8.44676552253491	6.85479809143288	10.4084535884222	1.97426465541876	1.60217370256616	2.43277050633953
2019-10-16 04:45:00	UTC	0205551460	Lick Run	4.16	A	14.4	A	468	A	9.3	A	8.1	A	2.7	A	2.7	8.71609364515517	7.08806831896297	10.7180525091538	2.0372147860671	1.65669601221776	2.50513314087998
2019-10-16 05:00:00	UTC	0205551460	Lick Run	4.16	A	14.4	A	468	A	9.3	A	8.1	A	2.5	A	2.5	8.17568760147034	6.62036174920978	10.0964071585385	1.91090554393468	1.54737883663056	2.359835814862
2019-10-16 05:15:00	UTC	0205551460	Lick Run	4.16	A	14.4	A	468	A	9.3	A	8.1	A	2.5	A	2.5	8.17568760147034	6.62036174920978	10.0964071585385	1.91090554393468	1.54737883663056	2.359835814862
2019-10-16 05:30:00	UTC	0205551460	Lick Run	4.16	A	14.5	A	468	A	9.2	A	8.1	A	2.9	A	2.9	9.24979672413312	7.5512652018843	11.3303846640738	2.16195734255257	1.76495913755396	2.64825369129775
2019-10-16 05:45:00	UTC	0205551460	Lick Run	4.16	A	14.5	A	468	A	9.3	A	8.1	A	2.7	A	2.7	8.71609364515517	7.08806831896297	10.7180525091538	2.0372147860671	1.65669601221776	2.50513314087998
2019-10-16 06:00:00	UTC	0205551460	Lick Run	4.16	A	14.5	A	468	A	9.2	A	8.1	A	2.8	A	2.8	8.9837474851404	7.32021183535747	11.0253255905709	2.09977358620902	1.71095497538888	2.57695215640551
2019-10-16 06:15:00	UTC	0205551460	Lick Run	4.16	A	14.5	A	468	A	9.2	A	8.1	A	2.9	A	2.9	9.24979672413312	7.5512652018843	11.3303846640738	2.16195734255257	1.76495913755396	2.64825369129775
2019-10-16 06:30:00	UTC	0205551460	Lick Run	4.16	A	14.5	A	468	A	9.3	A	8.1	A	3.2	A	3.2	10.0389388935553	8.2382134117324	12.2332706221243	2.34640374266089	1.92551971748105	2.8592854560718
2019-10-16 06:45:00	UTC	0205551460	Lick Run	4.16	A	14.5	A	468	A	9.2	A	8.1	A	4.2	A	4.2	12.5865786353222	10.4686772104849	15.1329493266334	2.94186422791906	2.44684658885211	3.53702809769122
2019-10-16 07:00:00	UTC	0205551460	Lick Run	4.16	A	14.5	A	468	A	9.2	A	8.1	A	4.7	A	4.7	13.8208157040188	11.5541863005742	16.5320985619695	3.23034277211855	2.70056290475809	3.86405160457216
2019-10-16 07:15:00	UTC	0205551460	Lick Run	4.16	A	14.5	A	468	A	9.2	A	8.1	A	2.6	A	2.6	8.44676552253491	6.85479809143288	10.4084535884222	1.97426465541876	1.60217370256616	2.43277050633953
2019-10-16 07:30:00	UTC	0205551460	Lick Run	4.16	A	14.5	A	468	A	9.2	A	8.1	A	2.7	A	2.7	8.71609364515517	7.08806831896297	10.7180525091538	2.0372147860671	1.65669601221776	2.50513314087998
2019-10-16 07:45:00	UTC	0205551460	Lick Run	4.16	A	14.5	A	468	A	9.2	A	8.1	A	4.2	A	4.2	12.5865786353222	10.4686772104849	15.1329493266334	2.94186422791906	2.44684658885211	3.53702809769122
2019-10-16 08:00:00	UTC	0205551460	Lick Run	4.16	A	14.5	A	468	A	9.2	A	8.1	A	3.3	A	3.3	10.29917037129	8.46522465171712	12.5304306384049	2.40722771218488	1.97857911238066	2.92874074230902
2019-10-16 08:15:00	UTC	0205551460	Lick Run	4.16	A	14.5	A	468	A	9.2	A	8.1	A	2.7	A	2.7	8.71609364515517	7.08806831896297	10.7180525091538	2.0372147860671	1.65669601221776	2.50513314087998
2019-10-16 08:30:00	UTC	0205551460	Lick Run	4.16	A	14.5	A	468	A	9.2	A	8.1	A	2.8	A	2.8	8.9837474851404	7.32021183535747	11.0253255905709	2.09977358620902	1.71095497538888	2.57695215640551
2019-10-16 08:45:00	UTC	0205551460	Lick Run	4.16	A	14.5	A	468	A	9.2	A	8.1	A	3.8	A	3.8	11.5813315838662	9.58664120800613	13.9910567575473	2.70690757873082	2.24068808950051	3.27013325688884
2019-10-16 09:00:00	UTC	0205551460	Lick Run	4.36	A	14.5	A	467	A	9.2	A	8.1	A	3.2	A	3.2	10.0913693916823	8.28285805547108	12.2947581037099	2.47205537173312	2.02902925803183	3.01181352448428
2019-10-16 09:15:00	UTC	0205551460	Lick Run	4.36	A	14.5	A	467	A	9.2	A	8.1	A	2.9	A	2.9	9.29810575907815	7.59152351669011	11.3883294330749	2.27773173258501	1.85967491236029	2.78976815310157
2019-10-16 09:30:00	UTC	0205551460	Lick Run	4.36	A	14.5	A	467	A	9.2	A	8.1	A	3.4	A	3.4	10.6132194183151	8.7388851234854	12.8895648391789	2.59989155644756	2.14074097121812	3.15752171615657
2019-10-16 09:45:00	UTC	0205551460	Lick Run	4.36	A	14.5	A	467	A	9.2	A	8.1	A	2.9	A	2.9	9.29810575907815	7.59152351669011	11.3883294330749	2.27773173258501	1.85967491236029	2.78976815310157
2019-10-16 10:00:00	UTC	0205551460	Lick Run	4.36	A	14.5	A	466	A	9.2	A	8.1	A	3.2	A	3.2	10.0913693916823	8.28285805547108	12.2947581037099	2.47205537173312	2.02902925803183	3.01181352448428
2019-10-16 10:15:00	UTC	0205551460	Lick Run	4.57	A	14.6	A	448	A	9.1	A	8.1	A	5.3	A	5.3	15.433246908305	12.9864476907685	18.3410518260526	3.96273568423999	3.33448042278332	4.70936161323787
2019-10-16 10:30:00	UTC	0205551460	Lick Run	4.78	A	14.5	A	448	A	9.1	A	8.1	A	4.8	A	4.8	14.2833841815874	11.9712804970372	17.0420418876087	3.83601781637838	3.21506756995975	4.5768968668228
2019-10-16 10:45:00	UTC	0205551460	Lick Run	5	A	14.5	A	448	A	9.1	A	8.1	A	4.7	A	4.7	14.1057021152073	11.8152351796468	16.8401922718996	3.96265546335792	3.319204237626	4.7308442617895
2019-10-16 11:00:00	UTC	0205551460	Lick Run	5.23	A	14.6	A	402	A	9	A	8	A	7.3	A	7.3	20.4455077733016	17.4684177412414	23.9299743285408	6.00787919158384	5.13306612979029	7.03178401914349
2019-10-16 11:15:00	UTC	0205551460	Lick Run	7.02	A	14.9	A	332	A	9	A	8	A	21.6	A	21.6	52.0721515224093	46.0080426422218	58.9355427540921	20.5382878231387	18.1464831841745	23.2453452509164
2019-10-16 11:30:00	UTC	0205551460	Lick Run	7.3	A	14.8	A	353	A	9	A	8	A	18.6	A	18.6	46.1828118658687	40.8194244813165	52.2509109067534	18.9419564214444	16.7421542438599	21.4307972466258
2019-10-16 11:45:00	UTC	0205551460	Lick Run	6.21	A	14.8	A	362	A	8.9	A	8	A	15.9	A	15.9	39.814322275866	34.9094851677908	45.4082966468116	13.8916082995398	12.1802624324339	15.8434009298503
2019-10-16 12:00:00	UTC	0205551460	Lick Run	5.23	A	14.7	A	349	A	8.9	A	8	A	12.3	A	12.3	31.5529521622191	27.3796718604285	36.3623346264496	9.27178365195599	8.04547202576518	10.6850128635557
2019-10-16 12:15:00	UTC	0205551460	Lick Run	5	A	14.6	A	345	A	8.8	A	8	A	11.3	A	11.3	29.2580627321444	25.3061092579729	33.8271769125631	8.21934428969734	7.10913865105146	9.50292628525233
2019-10-16 12:30:00	UTC	0205551460	Lick Run	5.23	A	14.6	A	344	A	8.9	A	8	A	8.9	A	8.9	24.1089075019314	20.7431549647762	28.0207818879859	7.0843632409959	6.09534233448652	8.23386116419035
2019-10-16 12:45:00	UTC	0205551460	Lick Run	8.19	A	14.7	A	263	A	9.3	A	8	A	28.6	A	28.6	66.8995527963952	59.5025941679085	75.2160511141457	30.7842599572705	27.380501818475	34.611150204609
2019-10-16 13:00:00	UTC	0205551460	Lick Run	16.2	A	14.7	A	263	A	9.3	A	8	A	32.6	A	32.6	80.4576131697484	73.5453685793992	88.0195128804637	73.2324832075432	66.9409612999619	80.1153209125809
2019-10-16 13:15:00	UTC	0205551460	Lick Run	17.2	A	14.5	A	164	A	9.5	A	7.9	A	32.1	A	32.1	79.9595355156302	73.2002251194	87.3430007823962	77.2716722349041	70.7395780437193	84.4069401472573
2019-10-16 13:30:00	UTC	0205551460	Lick Run	21.1	A	14.3	A	122	A	9.7	A	7.8	A	50.5	A	50.5	119.227866399463	110.002892962529	129.226457080636	141.34544872444	130.409179802662	153.198846165165
2019-10-16 13:45:00	UTC	0205551460	Lick Run	27	A	14.1	A	145	A	9.7	A	7.8	A	44.8	A	44.8	110.917140939612	103.043850040394	119.392007862625	168.261219402396	156.317443028521	181.117586152017
2019-10-16 14:00:00	UTC	0205551460	Lick Run	14.2	A	14	A	155	A	9.6	A	7.8	A	33.2	A	33.2	80.5018776297968	73.2741053369464	88.4425988160806	64.2267513782311	58.4602233451068	70.5620908810023
2019-10-16 14:15:00	UTC	0205551460	Lick Run	52.6	A	13.4	A	97	A	10	A	7.7	A	82	A	82	197.45641804358	185.248620558834	210.468703675007	583.550707513026	547.472524134723	622.006426308172
2019-10-16 14:30:00	UTC	0205551460	Lick Run	68.7	A	13.4	A	137	A	9.9	A	7.8	A	89.9	A	89.9	219.562518764307	205.753289470929	234.298561010069	847.493825263345	794.191300662837	904.373774001358
2019-10-16 14:45:00	UTC	0205551460	Lick Run	43.4	A	13.7	A	216	A	9.7	A	7.9	A	81.7	A	81.7	192.701396738866	180.391413431594	205.851418305958	469.889989983774	439.872885640761	501.955473716724
2019-10-16 15:00:00	UTC	0205551460	Lick Run	55.9	A	13.7	A	263	A	9.7	A	7.9	A	127	A	127	286.03030008299	265.719058782812	307.894107936141	898.349749381257	834.557212274726	967.018510347141
2019-10-16 15:15:00	UTC	0205551460	Lick Run	60.4	A	13.8	A	271	A	9.7	A	7.9	A	152	A	152	335.000747385165	309.336240929308	362.794544898688	1136.85300984186	1049.75836411887	1231.17358257137
2019-10-16 15:30:00	UTC	0205551460	Lick Run	63.9	A	14	A	256	A	9.6	A	7.9	A	153	A	153	338.944136527864	313.266928699544	366.725999975581	1216.88793391845	1124.70081216121	1316.63125669022
2019-10-16 15:45:00	UTC	0205551460	Lick Run	65	A	14.1	A	244	A	9.6	A	7.8	A	136	A	136	307.899019439352	286.060007855574	331.405312061581	1124.45806529337	1044.70122567066	1210.3038740015
2019-10-16 16:00:00	UTC	0205551460	Lick Run	68.7	A	14.3	A	190	A	9.6	A	7.8	A	139	A	139	315.468764902409	293.073353808501	339.575537440636	1217.6842924873	1131.23979037856	1310.73451339093
2019-10-16 16:15:00	UTC	0205551460	Lick Run	71.3	A	14.6	A	120	A	9.5	A	7.7	A	152	A	152	341.22343623249	316.050653036658	368.401179733691	1366.9416717781	1266.0994590481	1475.81575893598
2019-10-16 16:30:00	UTC	0205551460	Lick Run	75.6	A	14.7	A	87	A	9.5	A	7.6	A	139	A	139	318.83599136678	296.459727243505	342.901176952577	1354.28708564235	1259.241713264	1456.50631726899
2019-10-16 16:45:00	UTC	0205551460	Lick Run	77.1	A	14.7	A	76	A	9.5	A	7.6	A	129	A	129	300.294138996652	279.851858682741	322.229662294189	1300.8368627233	1212.28344679814	1395.85882153975
2019-10-16 17:00:00	UTC	0205551460	Lick Run	72.8	A	14.7	A	77	A	9.5	A	7.6	A	108	A	108	257.398073163252	240.76978295016	275.174763445583	1052.8300501664	984.815696352154	1125.54168118886
2019-10-16 17:15:00	UTC	0205551460	Lick Run	68.7	A	14.6	A	86	A	9.6	A	7.6	A	105	A	105	249.825931775764	233.825306073367	266.921477558316	964.308187764516	902.54704765987	1030.29563212323
2019-10-16 17:30:00	UTC	0205551460	Lick Run	65	A	14.5	A	97	A	9.6	A	7.6	A	95	A	95	228.465744331766	214.120038161432	243.772590278147	834.364946419423	781.973922131869	890.266087026989
2019-10-16 17:45:00	UTC	0205551460	Lick Run	59.3	A	14.5	A	112	A	9.6	A	7.6	A	82.2	A	82.2	200.505987885023	188.110078942072	213.718751296305	668.041806229384	626.741366838753	712.063824861645
2019-10-16 18:00:00	UTC	0205551460	Lick Run	53.7	A	14.5	A	119	A	9.6	A	7.6	A	71.9	A	71.9	177.415854818704	166.448921830714	189.105373557568	535.288995392873	502.200190856879	570.557944432103
2019-10-16 18:15:00	UTC	0205551460	Lick Run	49.4	A	14.6	A	124	A	9.6	A	7.6	A	62.3	A	62.3	156.029747771992	146.212939485369	166.50566136951	433.067862823363	405.820852268382	462.144250996655
2019-10-16 18:30:00	UTC	0205551460	Lick Run	44.4	A	14.6	A	128	A	9.6	A	7.6	A	59.4	A	59.4	148.200389931498	138.827902282347	158.205628802048	369.703802811924	346.322998434146	394.663081665332
2019-10-16 18:45:00	UTC	0205551460	Lick Run	41.5	A	14.7	A	132	A	9.6	A	7.6	A	51.3	A	51.3	130.209696735676	121.658704133593	139.36171065392	303.60787035499	283.669657468973	324.947475045245
2019-10-16 19:00:00	UTC	0205551460	Lick Run	38.8	A	14.8	A	135	A	9.6	A	7.6	A	48.1	A	48.1	122.500672694928	114.300976710637	131.288596498173	267.049519280207	249.174312371735	286.207053483894
2019-10-16 19:15:00	UTC	0205551460	Lick Run	34.5	A	14.8	A	136	A	9.5	A	7.6	A	44.6	A	44.6	113.551298687236	105.752055679035	121.925737998814	220.106466592818	204.988508097581	236.339378658793
2019-10-16 19:30:00	UTC	0205551460	Lick Run	32.1	A	14.8	A	138	A	9.5	A	7.6	A	41.5	A	41.5	106.095751233196	98.6066494546956	114.153644728675	191.348307869086	177.841386657645	205.881069713245
2019-10-16 19:45:00	UTC	0205551460	Lick Run	29.8	A	14.8	A	140	A	9.5	A	7.6	A	38.9	A	38.9	99.7119806033381	92.4831224187372	107.505875837796	166.949532889503	154.846127762645	179.998989543651
2019-10-16 20:00:00	UTC	0205551460	Lick Run	28.4	A	14.8	A	141	A	9.5	A	7.6	A	37.5	A	37.5	96.2033561388726	89.114754430949	103.855818169303	153.507699904773	142.196712560905	165.718415747204
2019-10-16 20:15:00	UTC	0205551460	Lick Run	26.2	A	14.8	A	143	A	9.5	A	7.6	A	35.9	A	35.9	91.9509930206274	85.0223919290552	99.4442161134976	135.356562462673	125.157307450605	146.386969925367
2019-10-16 20:30:00	UTC	0205551460	Lick Run	24.9	A	14.8	A	145	A	9.4	A	7.6	A	35.9	A	35.9	91.4333366186642	84.4983591991121	98.9374838098608	127.916190450527	118.214084794367	138.414570546633
2019-10-16 20:45:00	UTC	0205551460	Lick Run	23.6	A	14.8	A	146	A	9.4	A	7.7	A	34.7	A	34.7	88.3571294285386	81.532245711411	95.753309046397	117.158877560414	108.109288455941	126.965987726486
2019-10-16 21:00:00	UTC	0205551460	Lick Run	21.7	A	14.8	A	148	A	9.4	A	7.7	A	37	A	37	92.3375553300417	85.1873138794902	100.087956011738	112.579601610143	103.861899142905	122.029028963354
2019-10-16 21:15:00	UTC	0205551460	Lick Run	21.1	A	14.8	A	150	A	9.4	A	7.6	A	33.9	A	33.9	85.5898530803399	78.7948336236732	92.9708537148716	101.467354530754	93.411812624334	110.217581119795
2019-10-16 21:30:00	UTC	0205551460	Lick Run	19.9	A	14.7	A	151	A	9.4	A	7.7	A	32.8	A	32.8	82.7345462183301	76.0290162477112	90.0314837121027	92.5042245776384	85.0068745749283	100.662818242631
2019-10-16 21:45:00	UTC	0205551460	Lick Run	19.4	A	14.7	A	153	A	9.4	A	7.6	A	33.3	A	33.3	83.5459359733827	76.7544270422885	90.9383821446926	91.0644062137896	83.6617154557044	99.1221137876471
2019-10-16 22:00:00	UTC	0205551460	Lick Run	18.2	A	14.6	A	155	A	9.3	A	7.6	A	32.9	A	32.9	82.1266673934402	75.3214602567532	89.5467171528717	83.9802550668233	77.0214553339221	91.5677743365429
2019-10-16 22:15:00	UTC	0205551460	Lick Run	17.7	A	14.6	A	156	A	9.3	A	7.6	A	32.7	A	32.7	81.4591210834481	74.6492739629608	88.8901935065072	81.0092455604845	74.2370072859299	88.3992782872145
2019-10-16 22:30:00	UTC	0205551460	Lick Run	16.7	A	14.6	A	158	A	9.3	A	7.6	A	32.6	A	32.6	80.7293831517249	73.8597165054878	88.2379951129893	75.747744669517	69.3019905367759	82.7930161612537
2019-10-16 22:45:00	UTC	0205551460	Lick Run	16.2	A	14.6	A	159	A	9.3	A	7.6	A	32.9	A	32.9	81.0729140621972	74.1148178468049	88.6842548560587	73.7925298022486	67.4592737662396	80.72036875886
2019-10-16 23:00:00	UTC	0205551460	Lick Run	16.2	A	14.6	A	161	A	9.3	A	7.6	A	32.6	A	32.6	80.4576131697484	73.5453685793992	88.0195128804637	73.2324832075432	66.9409612999619	80.1153209125809
2019-10-16 23:15:00	UTC	0205551460	Lick Run	15.2	A	14.6	A	162	A	9.3	A	7.6	A	32.6	A	32.6	79.8909241645598	72.8812511381764	87.5747831464455	68.2279989868203	62.2416373425751	74.7901251396122
2019-10-16 23:30:00	UTC	0205551460	Lick Run	14.7	A	14.5	A	163	A	9.3	A	7.6	A	33.4	A	33.4	81.2161790964822	74.0175741060882	89.1148869264187	67.0782138707245	61.1327289871907	73.6019289606627
2019-10-16 23:45:00	UTC	0205551460	Lick Run	13.8	A	14.4	A	164	A	9.3	A	7.6	A	33.3	A	33.3	80.4480812917194	73.1488534617244	88.4756695045883	62.375835845134	56.7163418011552	68.6000678784937
2019-10-17 00:00:00	UTC	0205551460	Lick Run	12.4	A	14.4	A	166	A	9.3	A	7.6	A	34.1	A	34.1	81.0842768107033	73.4144260862188	89.555422502294	56.4910873406219	51.1475333963978	62.3929002439543
2019-10-17 00:15:00	UTC	0205551460	Lick Run	11.6	A	14.4	A	167	A	9.3	A	7.6	A	34.5	A	34.5	81.2710318077098	73.3684124021992	90.0248539505238	52.9682182237059	47.8177032136298	58.6735027665323
2019-10-17 00:30:00	UTC	0205551460	Lick Run	10.5	A	14.4	A	169	A	9.2	A	7.6	A	33.6	A	33.6	78.6300163774906	70.6773678214537	87.4775004516753	46.3873183354102	41.6956998266783	51.6068398250962
2019-10-17 00:45:00	UTC	0205551460	Lick Run	9.81	A	14.4	A	171	A	9.2	A	7.6	A	32.9	A	32.9	76.6847970456803	68.7218704275202	85.5704022802946	42.2668498689979	37.8778726941984	47.164385715939
2019-10-17 01:00:00	UTC	0205551460	Lick Run	8.8	A	14.3	A	173	A	9.2	A	7.7	A	33.3	A	33.3	76.5313899269894	68.2144846416921	85.8623161183734	37.8393680205872	33.7272456589921	42.4528521147027
2019-10-17 01:15:00	UTC	0205551460	Lick Run	8.48	A	14.2	A	175	A	9.2	A	7.6	A	32.4	A	32.4	74.5004295709424	66.3027274324076	83.7116996719814	35.4957396674519	31.5899433833693	39.8844505432961
2019-10-17 01:30:00	UTC	0205551460	Lick Run	7.86	A	14.1	A	177	A	9.2	A	7.7	A	32.4	A	32.4	73.87558260508	65.493655257066	83.3302353307145	32.6245902829164	28.9230026152839	36.7999099293279
2019-10-17 01:45:00	UTC	0205551460	Lick Run	7.56	A	14.1	A	179	A	9.2	A	7.6	A	30.2	A	30.2	69.3790580376464	61.4380295190844	78.3464855866822	29.4694340847886	26.096404483173	33.278436722487
2019-10-17 02:00:00	UTC	0205551460	Lick Run	7.27	A	14	A	182	A	9.2	A	7.6	A	28.9	A	28.9	66.5965022190708	58.8848338455847	75.3181051583669	27.202413124137	24.05245806671	30.7648922086839
2019-10-17 02:15:00	UTC	0205551460	Lick Run	7.27	A	13.9	A	184	A	9.2	A	7.7	A	31.1	A	31.1	70.7865270045599	62.5366363053732	80.1247508884125	28.9138961813148	25.5440955528971	32.7282440144582
2019-10-17 02:30:00	UTC	0205551460	Lick Run	6.98	A	13.8	A	186	A	9.2	A	7.7	A	28.7	A	28.7	65.9146488359349	58.1665032223611	74.6948963831532	25.8499059106489	22.8112970637533	29.2932766480511
2019-10-17 02:45:00	UTC	0205551460	Lick Run	6.71	A	13.8	A	188	A	9.2	A	7.7	A	28.4	A	28.4	65.0557878511184	57.2997524697801	73.8616721802038	24.5261885259899	21.602144528363	27.8460281025618
2019-10-17 03:00:00	UTC	0205551460	Lick Run	6.44	A	13.8	A	190	A	9.2	A	7.7	A	26.2	A	26.2	60.5598170463724	53.2699194934767	68.8473246357957	21.9125047473261	19.2747835234817	24.9111936181607
2019-10-17 03:15:00	UTC	0205551460	Lick Run	6.44	A	13.7	A	192	A	9.2	A	7.7	A	26.2	A	26.2	60.5598170463724	53.2699194934767	68.8473246357957	21.9125047473261	19.2747835234817	24.9111936181607
2019-10-17 03:30:00	UTC	0205551460	Lick Run	6.44	A	13.7	A	194	A	9.2	A	7.7	A	24.7	A	24.7	57.6620588806341	50.741011985413	65.5271328705378	20.864001917228	18.3597428169756	23.7098406193143
2019-10-17 03:45:00	UTC	0205551460	Lick Run	6.71	A	13.6	A	196	A	9.2	A	7.7	A	26	A	26	60.449886138738	53.2843588387101	68.5790129378771	22.7897524999049	20.0883314695301	25.8544528595968
2019-10-17 04:00:00	UTC	0205551460	Lick Run	6.18	A	13.6	A	199	A	9.2	A	7.7	A	25.3	A	25.3	58.5563106672999	51.4157964520168	66.6884839985949	20.3321723620059	17.852812509515	23.1558603294573
2019-10-17 04:15:00	UTC	0205551460	Lick Run	6.18	A	13.5	A	202	A	9.3	A	7.7	A	25.4	A	25.4	58.7487354266725	51.5832150206923	66.9096316088218	20.3989869090581	17.9109443001985	23.2326481474966
2019-10-17 04:30:00	UTC	0205551460	Lick Run	6.18	A	13.5	A	207	A	9.3	A	7.7	A	25	A	25	57.9782655965839	50.9126146115476	66.0244873934563	20.1314610829504	17.6780955611065	22.9253045914059
2019-10-17 04:45:00	UTC	0205551460	Lick Run	5.92	A	13.4	A	212	A	9.3	A	7.7	A	25.8	A	25.8	59.2340546801294	51.8896242986234	67.6180119103627	19.7022021164143	17.259326095386	22.4908415363803
2019-10-17 05:00:00	UTC	0205551460	Lick Run	5.92	A	13.4	A	218	A	9.3	A	7.7	A	26.4	A	26.4	60.3774904884241	52.8791826677493	68.9390639901678	20.0825273115039	17.5884691719454	22.9302447685781
2019-10-17 05:15:00	UTC	0205551460	Lick Run	5.92	A	13.3	A	225	A	9.3	A	7.7	A	26.5	A	26.5	60.5676354850077	53.0435950234198	69.1589336398688	20.1457726046776	17.6431553736473	23.0033769608797
2019-10-17 05:30:00	UTC	0205551460	Lick Run	5.92	A	13.3	A	232	A	9.3	A	7.7	A	27.4	A	27.4	62.2735697871735	54.5168395924996	71.133938119397	20.7131938727319	18.1331802828598	23.6602953104105
2019-10-17 05:45:00	UTC	0205551460	Lick Run	5.92	A	13.2	A	240	A	9.3	A	7.7	A	27.4	A	27.4	62.2735697871735	54.5168395924996	71.133938119397	20.7131938727319	18.1331802828598	23.6602953104105
2019-10-17 06:00:00	UTC	0205551460	Lick Run	5.67	A	13.2	A	248	A	9.3	A	7.8	A	27.6	A	27.6	62.3522115930828	54.4562340643519	71.3930802845143	19.8635342013373	17.3481138868422	22.7436823127472
2019-10-17 06:15:00	UTC	0205551460	Lick Run	5.67	A	13.2	A	257	A	9.4	A	7.8	A	28.7	A	28.7	64.4121322217047	56.2239070857904	73.7928577431597	20.5197627907208	17.9112412021534	23.5081790388055
2019-10-17 06:30:00	UTC	0205551460	Lick Run	5.67	A	13.1	A	265	A	9.4	A	7.8	A	27.3	A	27.3	61.7880352246936	53.9712791762718	70.7369059098831	19.6838046247472	17.1936218847245	22.5346449458357
2019-10-17 06:45:00	UTC	0205551460	Lick Run	5.67	A	13	A	273	A	9.4	A	7.8	A	26.9	A	26.9	61.0341728296911	53.3227182619089	69.860846829065	19.4436468006116	16.9870099366484	22.2555589427956
2019-10-17 07:00:00	UTC	0205551460	Lick Run	5.67	A	13	A	280	A	9.4	A	7.8	A	26.1	A	26.1	59.5207465611139	52.0187577150545	68.1046496842247	18.9615148332121	16.5716074311419	21.6960874956803
2019-10-17 07:15:00	UTC	0205551460	Lick Run	5.43	A	13	A	287	A	9.4	A	7.8	A	25.9	A	25.9	58.8581043040516	51.3278387581246	67.4931289936353	17.9567485498247	15.6593744410172	20.5911685486643
2019-10-17 07:30:00	UTC	0205551460	Lick Run	5.43	A	12.9	A	293	A	9.4	A	7.8	A	24.3	A	24.3	55.8180128882174	48.7082703220104	63.9655348504808	17.0292610310182	14.8601823455096	19.5149510631803
2019-10-17 07:45:00	UTC	0205551460	Lick Run	5.43	A	12.8	A	298	A	9.5	A	7.8	A	23.2	A	23.2	53.7084421605155	46.8841811449408	61.5260134413312	16.38566179259	14.3036793613854	18.770688687693
2019-10-17 08:00:00	UTC	0205551460	Lick Run	5.43	A	12.8	A	304	A	9.5	A	7.8	A	22.8	A	22.8	52.9371824937523	46.215983517549	60.6358466722391	16.1503617253105	14.0998220180588	18.4991117990215
2019-10-17 08:15:00	UTC	0205551460	Lick Run	5.43	A	12.7	A	309	A	9.5	A	7.8	A	21.4	A	21.4	50.219492370425	43.8558097922063	57.5065749758739	15.3212341351858	13.3797674627685	17.5444166782708
2019-10-17 08:30:00	UTC	0205551460	Lick Run	5.43	A	12.7	A	313	A	9.5	A	7.8	A	20.9	A	20.9	49.2417112947282	43.0044942825409	56.3835518051369	15.0229274003585	13.1200435262881	17.2017987001522
2019-10-17 08:45:00	UTC	0205551460	Lick Run	5.43	A	12.7	A	317	A	9.5	A	7.8	A	19.8	A	19.8	47.0765436194529	41.1152748015334	53.9021317467055	14.3623663447003	12.5436702370527	16.4447536583077
2019-10-17 09:00:00	UTC	0205551460	Lick Run	5.43	A	12.6	A	321	A	9.5	A	7.9	A	18.9	A	18.9	45.2899644893655	39.5521430240378	51.8601705652558	13.8173071284262	12.0667815466911	15.8217811056346
2019-10-17 09:15:00	UTC	0205551460	Lick Run	5.43	A	12.6	A	325	A	9.5	A	7.9	A	18.8	A	18.8	45.0905824781811	39.3774596771073	51.6326000938975	13.7564785869274	12.0134882071627	15.7523526763662
2019-10-17 09:30:00	UTC	0205551460	Lick Run	5.43	A	12.6	A	328	A	9.5	A	7.9	A	17.7	A	17.7	42.8853405329009	37.4422211148688	49.1197471159776	13.0836914564014	11.423075167923	14.9857179095703
2019-10-17 09:45:00	UTC	0205551460	Lick Run	5.19	A	12.5	A	331	A	9.6	A	7.9	A	17.5	A	17.5	42.269438031384	36.8303106898749	48.5118196947549	12.3258089863899	10.7397541962999	14.1460935131377
2019-10-17 10:00:00	UTC	0205551460	Lick Run	5.19	A	12.5	A	334	A	9.6	A	7.9	A	17.5	A	17.5	42.269438031384	36.8303106898749	48.5118196947549	12.3258089863899	10.7397541962999	14.1460935131377
2019-10-17 10:15:00	UTC	0205551460	Lick Run	5.19	A	12.5	A	337	A	9.6	A	7.9	A	17	A	17	41.2625867279466	35.9473846317353	47.3636978301397	12.0322101731137	10.4822921043351	13.8113000676739
2019-10-17 10:30:00	UTC	0205551460	Lick Run	5.19	A	12.5	A	340	A	9.6	A	7.9	A	17	A	17	41.2625867279466	35.9473846317353	47.3636978301397	12.0322101731137	10.4822921043351	13.8113000676739
2019-10-17 10:45:00	UTC	0205551460	Lick Run	5.19	A	12.4	A	343	A	9.6	A	7.9	A	18	A	18	43.2714579254327	37.7077893887325	49.6560286706172	12.6179989560185	10.9956278330327	14.4797459564591
2019-10-17 11:00:00	UTC	0205551460	Lick Run	5.19	A	12.4	A	346	A	9.6	A	7.9	A	15.9	A	15.9	39.0296706079668	33.9849964937542	44.8231674246705	11.3810896742543	9.91005782651118	13.0704789458346
2019-10-17 11:15:00	UTC	0205551460	Lick Run	4.96	A	12.4	A	348	A	9.6	A	7.9	A	16.6	A	16.6	40.2506093599359	34.99268313216	46.2985804125778	11.2169746259129	9.75170426057554	12.902413403475
2019-10-17 11:30:00	UTC	0205551460	Lick Run	5.19	A	12.3	A	351	A	9.6	A	7.9	A	22.4	A	22.4	51.9027054538717	45.2158424865791	59.5784726167815	15.13487907803	13.1849833734357	17.3731402019131
2019-10-17 11:45:00	UTC	0205551460	Lick Run	5.19	A	12.3	A	353	A	9.7	A	7.9	A	15.3	A	15.3	37.8008207635865	32.9025371149631	43.4283242477059	11.0227558718617	9.59441162538118	12.6637413272159
2019-10-17 12:00:00	UTC	0205551460	Lick Run	4.96	A	12.2	A	356	A	9.7	A	7.9	A	14.4	A	14.4	35.7618832229693	31.0509852482019	41.1874947422917	9.96606369607382	8.6532382783094	11.4780643268736
2019-10-17 12:15:00	UTC	0205551460	Lick Run	4.96	A	12.2	A	358	A	9.8	A	7.9	A	14	A	14	34.933759555405	30.3212317530832	40.2479545228487	9.73528353363901	8.44987175620987	11.2162347802133
2019-10-17 12:30:00	UTC	0205551460	Lick Run	4.96	A	12.2	A	360	A	9.8	A	7.9	A	13.8	A	13.8	34.5182087659257	29.9547543926392	39.7768821867163	9.61947851265946	8.34774243895376	11.084957104536
2019-10-17 12:45:00	UTC	0205551460	Lick Run	4.96	A	12.2	A	362	A	9.9	A	7.9	A	13.3	A	13.3	33.4748526929143	29.033777858619	38.595244761772	9.32871773206839	8.09108619008096	10.7556603007509
2019-10-17 13:00:00	UTC	0205551460	Lick Run	4.96	A	12.2	A	364	A	10	A	8	A	12.9	A	12.9	32.6354119517366	28.2919534684892	37.6456901233703	9.09478374588829	7.88435577050993	10.4910399520346
2019-10-17 13:15:00	UTC	0205551460	Lick Run	4.96	A	12.2	A	366	A	10	A	8	A	12.6	A	12.6	32.0029568737075	27.7325613711784	36.9309287718657	8.91853218907724	7.72846528683152	10.2918514162359
2019-10-17 13:30:00	UTC	0205551460	Lick Run	4.96	A	12.2	A	368	A	10	A	8	A	22	A	22	50.8742562256383	44.2243561863311	58.5240842310296	14.1775553282228	12.3243719555504	16.3093970069847
2019-10-17 13:45:00	UTC	0205551460	Lick Run	4.96	A	12.2	A	370	A	10.1	A	8	A	12.9	A	12.9	32.6354119517366	28.2919534684892	37.6456901233703	9.09478374588829	7.88435577050993	10.4910399520346
2019-10-17 14:00:00	UTC	0205551460	Lick Run	4.96	A	12.2	A	371	A	10.1	A	8	A	15	A	15	36.9968627567708	32.1378165879464	42.5905677225349	10.3102257923615	8.95611467582045	11.8690704325689
2019-10-17 14:15:00	UTC	0205551460	Lick Run	4.96	A	12.3	A	373	A	10.2	A	8	A	12.2	A	12.2	31.1557197298712	26.9825681379437	35.9742952162248	8.68242551403142	7.5194583872944	10.0252583263285
2019-10-17 14:30:00	UTC	0205551460	Lick Run	4.96	A	12.3	A	374	A	10.3	A	8	A	10.9	A	10.9	28.3688224441553	24.5107976769242	32.8341042782823	7.90577749215037	6.83062939853544	9.15015500164485
2019-10-17 14:45:00	UTC	0205551460	Lick Run	4.96	A	12.4	A	376	A	10.3	A	8	A	10	A	10	26.4067370791678	22.7667310740722	30.6287170037525	7.35898672045968	6.34459574237008	8.53556124785848
2019-10-17 15:00:00	UTC	0205551460	Lick Run	4.96	A	12.5	A	377	A	10.5	A	8	A	9.4	A	9.4	25.0822176174905	21.5879215004382	29.142112666955	6.9898717820918	6.01608699960811	8.12127675900729
2019-10-17 15:15:00	UTC	0205551460	Lick Run	4.96	A	12.6	A	378	A	10.5	A	8.1	A	9.4	A	9.4	25.0822176174905	21.5879215004382	29.142112666955	6.9898717820918	6.01608699960811	8.12127675900729
2019-10-17 15:30:00	UTC	0205551460	Lick Run	4.95	A	12.7	A	380	A	10.6	A	8.1	A	9.2	A	9.2	24.6320673178942	21.186129335852	28.6384893972361	6.85058505989318	5.89221274982942	7.96483726155175
2019-10-17 15:45:00	UTC	0205551460	Lick Run	4.95	A	12.7	A	381	A	10.6	A	8.1	A	8.6	A	8.6	23.2885104089157	19.9893107353983	27.1322370363545	6.47691967610795	5.55935771505471	7.54592358342991
2019-10-17 16:00:00	UTC	0205551460	Lick Run	4.73	A	12.6	A	382	A	10.6	A	8.1	A	9.2	A	9.2	24.5081526718857	21.0541241472499	28.5288308925885	6.51318357762416	5.59525548387967	7.58170211137857
2019-10-17 16:15:00	UTC	0205551460	Lick Run	4.73	A	13	A	383	A	10.8	A	8.1	A	8.7	A	8.7	23.3952173723093	20.0654515560488	27.2775419166983	6.21741457319509	5.33251001420398	7.24916481582063
2019-10-17 16:30:00	UTC	0205551460	Lick Run	4.73	A	13	A	387	A	10.8	A	8.1	A	8.7	A	8.7	23.3952173723093	20.0654515560488	27.2775419166983	6.21741457319509	5.33251001420398	7.24916481582063
2019-10-17 16:45:00	UTC	0205551460	Lick Run	4.73	A	12.9	A	387	A	10.8	A	8.1	A	7.9	A	7.9	21.5916857152599	18.4622237894373	25.2516109296263	5.73811558531608	4.90644294580905	6.7107619173625
2019-10-17 17:00:00	UTC	0205551460	Lick Run	4.73	A	12.9	A	389	A	10.8	A	8.1	A	7.7	A	7.7	21.1360947419223	18.0570987116099	24.7401040485139	5.61703964436764	4.79877860900182	6.57482599993513
2019-10-17 17:15:00	UTC	0205551460	Lick Run	4.73	A	13.1	A	390	A	10.9	A	8.1	A	7.7	A	7.7	21.1360947419223	18.0570987116099	24.7401040485139	5.61703964436764	4.79877860900182	6.57482599993513
2019-10-17 17:30:00	UTC	0205551460	Lick Run	4.73	A	13.3	A	391	A	10.8	A	8.2	A	7.8	A	7.8	21.3641360330707	18.2598840077415	24.9961230994699	5.67764293880655	4.85266997642681	6.64286454615157
2019-10-17 17:45:00	UTC	0205551460	Lick Run	4.73	A	13.3	A	392	A	10.8	A	8.2	A	7.7	A	7.7	21.1360947419223	18.0570987116099	24.7401040485139	5.61703964436764	4.79877860900182	6.57482599993513
2019-10-17 18:00:00	UTC	0205551460	Lick Run	4.73	A	13.3	A	393	A	10.7	A	8.2	A	9.8	A	9.8	25.8303444765236	22.2277785274921	30.0167960982087	6.86456371074679	5.90716093581399	7.97713748633604
2019-10-17 18:15:00	UTC	0205551460	Lick Run	4.73	A	13.3	A	395	A	10.7	A	8.1	A	7.1	A	7.1	19.7570895579718	16.8307510244653	23.1922263738744	5.25056102650476	4.47286960544276	6.16346853919113
2019-10-17 18:30:00	UTC	0205551460	Lick Run	4.73	A	13.4	A	396	A	10.7	A	8.1	A	7.3	A	7.3	20.2188608772728	17.2414035543671	23.7105020995213	5.37327943020312	4.58200289466592	6.30120331627358
2019-10-17 18:45:00	UTC	0205551460	Lick Run	4.95	A	13.4	A	397	A	10.6	A	8.2	A	6.8	A	6.8	19.156663674903	16.3065249104951	22.504964434032	5.32778480486502	4.53511410507803	6.25900258940943
2019-10-17 19:00:00	UTC	0205551460	Lick Run	4.73	A	13.4	A	398	A	10.6	A	8.2	A	7.2	A	7.2	19.9882451195301	17.0363155148302	23.4516637479874	5.31199195634981	4.52749955983845	6.23241552459299
2019-10-17 19:15:00	UTC	0205551460	Lick Run	4.73	A	13.4	A	399	A	10.5	A	8.1	A	8	A	8	21.8187510515265	18.6641228009934	25.5065776476327	5.79845951409026	4.96009877797279	6.77852080000016
2019-10-17 19:30:00	UTC	0205551460	Lick Run	4.95	A	13.4	A	400	A	10.4	A	8.1	A	7	A	7	19.6241067830571	16.7231117296273	23.0283438428842	5.45778845952148	4.65097378516353	6.40456305385057
2019-10-17 19:45:00	UTC	0205551460	Lick Run	4.73	A	13.3	A	401	A	10.3	A	8.1	A	7.8	A	7.8	21.3641360330707	18.2598840077415	24.9961230994699	5.67764293880655	4.85266997642681	6.64286454615157
2019-10-17 20:00:00	UTC	0205551460	Lick Run	4.95	A	13.3	A	402	A	10.2	A	8.1	A	8.9	A	8.9	23.9621950784892	20.5895109735768	27.8873448580903	6.66428251792297	5.7262833218885	7.75593154968914
2019-10-17 20:15:00	UTC	0205551460	Lick Run	4.73	A	13.3	A	403	A	10.1	A	8.1	A	6.6	A	6.6	18.5928934842788	15.7955800518589	21.885596285972	4.94116917433917	4.19776692148782	5.81622402245862
2019-10-17 20:30:00	UTC	0205551460	Lick Run	4.73	A	13.3	A	404	A	10	A	8.1	A	6.3	A	6.3	17.8872835793659	15.1683767487849	21.0935500316	4.7536492536656	4.03108400955626	5.60573314108705
2019-10-17 20:45:00	UTC	0205551460	Lick Run	4.73	A	13.2	A	405	A	10	A	8.1	A	6.3	A	6.3	17.8872835793659	15.1683767487849	21.0935500316	4.7536492536656	4.03108400955626	5.60573314108705
2019-10-17 21:00:00	UTC	0205551460	Lick Run	4.73	A	13.2	A	406	A	9.9	A	8.1	A	6.3	A	6.3	17.8872835793659	15.1683767487849	21.0935500316	4.7536492536656	4.03108400955626	5.60573314108705
2019-10-17 21:15:00	UTC	0205551460	Lick Run	4.73	A	13.2	A	407	A	9.9	A	8.1	A	6.5	A	6.5	18.3583022150997	15.5870336056796	21.6222835432989	4.87882518528675	4.14234449505645	5.7462471354073
2019-10-17 21:30:00	UTC	0205551460	Lick Run	4.72	A	13.2	A	408	A	9.9	A	8.1	A	7.4	A	7.4	20.4441450035218	17.441147554729	23.9641952235934	5.4216634170583	4.62528668392348	6.35515941315315
2019-10-17 21:45:00	UTC	0205551460	Lick Run	4.72	A	13.2	A	408	A	9.9	A	8.1	A	6.5	A	6.5	18.3539925429585	15.5827946910213	21.6180119770865	4.86736764535653	4.13246276121045	5.73296582789389
2019-10-17 22:00:00	UTC	0205551460	Lick Run	4.72	A	13.1	A	409	A	9.8	A	8.1	A	8.8	A	8.8	23.6131027754805	20.258114723388	27.5237173003903	6.26205182261262	5.37232931362219	7.29912310655567
2019-10-17 22:15:00	UTC	0205551460	Lick Run	4.72	A	13.1	A	410	A	9.8	A	8.1	A	6.1	A	6.1	17.4096528072662	14.7436291872124	20.5577613910988	4.61693446767188	3.90992115274142	5.45179379482653
2019-10-17 22:30:00	UTC	0205551460	Lick Run	4.51	A	13.1	A	411	A	9.7	A	8	A	5.5	A	5.5	15.8927677942777	13.3919352727806	18.8606099878787	4.02714884217636	3.39345023638346	4.77918539165806
2019-10-17 22:45:00	UTC	0205551460	Lick Run	4.72	A	13	A	412	A	9.7	A	8	A	5.9	A	5.9	16.9336005529648	14.3207900664911	20.0231150904393	4.49068829345871	3.79778677922171	5.31000883444537
2019-10-17 23:00:00	UTC	0205551460	Lick Run	4.51	A	13	A	413	A	9.7	A	8	A	5.1	A	5.1	14.9254325162939	12.5358002339538	17.7705875684796	3.78203086177451	3.17650984720849	4.50297909574717
2019-10-17 23:15:00	UTC	0205551460	Lick Run	4.51	A	13	A	413	A	9.6	A	8	A	5.3	A	5.3	15.4106366746815	12.9651058498517	18.3174534376635	3.90497919839925	3.28529376932844	4.64155220525315
2019-10-17 23:30:00	UTC	0205551460	Lick Run	4.51	A	13	A	414	A	9.6	A	8	A	5.4	A	5.4	15.6520779806147	13.1788251698278	18.5894828980756	3.96615923250209	3.33944918914791	4.71048312658272
2019-10-17 23:45:00	UTC	0205551460	Lick Run	4.51	A	13	A	415	A	9.6	A	8	A	5.5	A	5.5	15.8927677942777	13.3919352727806	18.8606099878787	4.02714884217636	3.39345023638346	4.77918539165806
2019-10-18 00:00:00	UTC	0205551460	Lick Run	4.51	A	12.9	A	415	A	9.6	A	8	A	5.2	A	5.2	15.1684272823494	12.7507675711115	18.044496924342	3.8436045349976	3.23098150841607	4.57238637329636
2019-10-18 00:15:00	UTC	0205551460	Lick Run	4.51	A	12.9	A	416	A	9.6	A	8	A	5.2	A	5.2	15.1684272823494	12.7507675711115	18.044496924342	3.8436045349976	3.23098150841607	4.57238637329636
2019-10-18 00:30:00	UTC	0205551460	Lick Run	4.51	A	12.9	A	416	A	9.6	A	8	A	4.9	A	4.9	14.4370139852573	12.1039360653697	17.2198012022586	3.65826801900084	3.06707760047818	4.36341255166085
2019-10-18 00:45:00	UTC	0205551460	Lick Run	4.51	A	12.9	A	416	A	9.6	A	8	A	5	A	5	14.6816343528489	12.3201933592992	17.4956984021731	3.72025361162204	3.12187613035879	4.43332353907208
2019-10-18 01:00:00	UTC	0205551460	Lick Run	4.51	A	12.9	A	416	A	9.6	A	8	A	5.4	A	5.4	15.6520779806147	13.1788251698278	18.5894828980756	3.96615923250209	3.33944918914791	4.71048312658272
2019-10-18 01:15:00	UTC	0205551460	Lick Run	4.51	A	12.9	A	417	A	9.6	A	8	A	5.6	A	5.6	16.1327220564833	13.6044455624535	19.1308583475124	4.08795206674523	3.44729929389722	4.84766499084975
2019-10-18 01:30:00	UTC	0205551460	Lick Run	4.51	A	12.9	A	417	A	9.6	A	8	A	5.9	A	5.9	16.8483218993236	14.2384668978305	19.9365530615153	4.26928153155964	3.60795716795223	5.05182405091056
2019-10-18 01:45:00	UTC	0205551460	Lick Run	4.5	A	12.8	A	417	A	9.6	A	8	A	6.2	A	6.2	17.5534971647273	14.8631561534387	20.7308097641699	4.43810699995347	3.75789945142835	5.24143713732132
2019-10-18 02:00:00	UTC	0205551460	Lick Run	4.5	A	12.8	A	417	A	9.6	A	8	A	6	A	6	17.0812748157405	14.4445689165384	20.1992839673316	4.31871350856508	3.65206669749076	5.10704976496659
2019-10-18 02:15:00	UTC	0205551460	Lick Run	4.5	A	12.8	A	418	A	9.6	A	8	A	5.8	A	5.8	16.6063948749932	14.0237520018443	19.6646625459387	4.19864808972632	3.54567020696377	4.97187971592492
2019-10-18 02:30:00	UTC	0205551460	Lick Run	4.5	A	12.8	A	418	A	9.6	A	8	A	5.4	A	5.4	15.6482241886706	13.1751655351587	18.5854909834303	3.95639072128216	3.33111936831773	4.6990293077827
2019-10-18 02:45:00	UTC	0205551460	Lick Run	4.5	A	12.8	A	418	A	9.6	A	8	A	5.4	A	5.4	15.6482241886706	13.1751655351587	18.5854909834303	3.95639072128216	3.33111936831773	4.6990293077827
2019-10-18 03:00:00	UTC	0205551460	Lick Run	4.5	A	12.8	A	419	A	9.6	A	8	A	5.9	A	5.9	16.8441735729935	14.234443122922	19.9323697391606	4.25876644073819	3.59893991900507	5.03956498439459
2019-10-18 03:15:00	UTC	0205551460	Lick Run	4.5	A	12.8	A	420	A	9.6	A	8	A	5.1	A	5.1	14.9217576360853	12.532357710387	17.7667168537271	3.77271585228003	3.16859620384674	4.4920160179342
2019-10-18 03:30:00	UTC	0205551460	Lick Run	4.5	A	12.8	A	420	A	9.6	A	8	A	5.3	A	5.3	15.4068423294486	12.9615187071611	18.3135013671926	3.89536137145964	3.27710235541393	4.6302613005639
2019-10-18 03:45:00	UTC	0205551460	Lick Run	4.5	A	12.8	A	NA	NA	9.6	A	8	A	5.4	A	5.4	15.6482241886706	13.1751655351587	18.5854909834303	3.95639072128216	3.33111936831773	4.6990293077827
2019-10-18 04:00:00	UTC	0205551460	Lick Run	4.71	A	12.8	A	422	A	9.6	A	8	A	5.3	A	5.3	15.4849946903678	13.0350744159077	18.39537335269	4.09782652481835	3.44949899968089	4.8680061159775
2019-10-18 04:15:00	UTC	0205551460	Lick Run	4.5	A	12.7	A	423	A	9.6	A	8	A	4.9	A	4.9	14.433459361503	12.1006376498254	17.2160141613004	3.64925783305161	3.05944303597265	4.35278008954816
2019-10-18 04:30:00	UTC	0205551460	Lick Run	4.5	A	12.7	A	424	A	9.6	A	8	A	4.5	A	4.5	13.4465923798912	11.2291576388351	16.101906522857	3.39974508821149	2.83910394907732	4.07109668125202
2019-10-18 04:45:00	UTC	0205551460	Lick Run	4.5	A	12.7	A	424	A	9.6	A	8	A	4.3	A	4.3	12.9476711621705	10.7891970804697	15.5379670306666	3.27360123619089	2.7278673097079	3.92851405031795
2019-10-18 05:00:00	UTC	0205551460	Lick Run	4.5	A	12.7	A	426	A	9.6	A	8	A	4.3	A	4.3	12.9476711621705	10.7891970804697	15.5379670306666	3.27360123619089	2.7278673097079	3.92851405031795
2019-10-18 05:15:00	UTC	0205551460	Lick Run	4.5	A	12.7	A	426	A	9.6	A	8	A	4.3	A	4.3	12.9476711621705	10.7891970804697	15.5379670306666	3.27360123619089	2.7278673097079	3.92851405031795
2019-10-18 05:30:00	UTC	0205551460	Lick Run	4.5	A	12.7	A	427	A	9.6	A	8	A	4.2	A	4.2	12.6967529146155	10.5681134057987	15.2541450289834	3.2101607707133	2.67197001500219	3.85675442312855
2019-10-18 05:45:00	UTC	0205551460	Lick Run	4.5	A	12.7	A	428	A	9.6	A	8	A	4.1	A	4.1	12.4448269127572	10.3462740554455	14.9690329154747	3.14646551148231	2.61588166038951	3.78466861282763
2019-10-18 06:00:00	UTC	0205551460	Lick Run	4.5	A	12.7	A	429	A	9.6	A	8	A	5.8	A	5.8	16.6063948749932	14.0237520018443	19.6646625459387	4.19864808972632	3.54567020696377	4.97187971592492
2019-10-18 06:15:00	UTC	0205551460	Lick Run	4.5	A	12.7	A	430	A	9.7	A	8	A	6.6	A	6.6	18.490362023226	15.6938815842224	21.7851451162773	4.67497754759957	3.96793442706892	5.50800812671305
2019-10-18 06:30:00	UTC	0205551460	Lick Run	4.5	A	12.6	A	431	A	9.7	A	8	A	3.9	A	3.9	11.937834956371	9.90026370053699	14.3947583373788	3.01828110871389	2.5031154315523	3.639472928969
2019-10-18 06:45:00	UTC	0205551460	Lick Run	4.5	A	12.6	A	432	A	9.7	A	8	A	3.8	A	3.8	11.6827066197261	9.67605835241503	14.1054992633985	2.95377619290568	2.44642887413361	3.56633862934855
2019-10-18 07:00:00	UTC	0205551460	Lick Run	4.5	A	12.6	A	433	A	9.7	A	8	A	3.8	A	3.8	11.6827066197261	9.67605835241503	14.1054992633985	2.95377619290568	2.44642887413361	3.56633862934855
2019-10-18 07:15:00	UTC	0205551460	Lick Run	4.5	A	12.6	A	434	A	9.7	A	8	A	3.8	A	3.8	11.6827066197261	9.67605835241503	14.1054992633985	2.95377619290568	2.44642887413361	3.56633862934855
2019-10-18 07:30:00	UTC	0205551460	Lick Run	4.29	A	12.6	A	434	A	9.7	A	8	A	4.4	A	4.4	13.1278256163123	10.9460761585502	15.7444369028701	3.16425658574631	2.63838007794186	3.79494972090958
2019-10-18 07:45:00	UTC	0205551460	Lick Run	4.29	A	12.6	A	435	A	9.7	A	8	A	7.4	A	7.4	20.2286495989607	17.2204067952555	23.7624040745817	4.87579890113183	4.15070912759612	5.72755502577141
2019-10-18 08:00:00	UTC	0205551460	Lick Run	4.5	A	12.6	A	435	A	9.7	A	8	A	4.6	A	4.6	13.6946460755362	11.4480629869535	16.3821016138651	3.46246129984018	2.89445049049265	4.14193930498026
2019-10-18 08:15:00	UTC	0205551460	Lick Run	4.29	A	12.5	A	436	A	9.7	A	8	A	4.5	A	4.5	13.3754924894024	11.1641562660507	16.0248383371425	3.2239528033189	2.69094486944254	3.86253609133993
2019-10-18 08:30:00	UTC	0205551460	Lick Run	4.29	A	12.5	A	436	A	9.7	A	8	A	3.9	A	3.9	11.8747127366969	9.84443525287049	14.3237066380172	2.86221336869751	2.37284680588246	3.45250496055688
2019-10-18 08:45:00	UTC	0205551460	Lick Run	4.29	A	12.5	A	437	A	9.7	A	8	A	3.8	A	3.8	11.6209334107369	9.62174633430185	14.035507551819	2.8010438401735	2.31917113271706	3.38303908835825
2019-10-18 09:00:00	UTC	0205551460	Lick Run	4.29	A	12.4	A	437	A	9.7	A	8	A	5.3	A	5.3	15.3253774667194	12.8841131290485	18.2292092707492	3.69394201259487	3.10551351089201	4.3938651513044
2019-10-18 09:15:00	UTC	0205551460	Lick Run	4.29	A	12.4	A	438	A	9.7	A	8	A	3.8	A	3.8	11.6209334107369	9.62174633430185	14.035507551819	2.8010438401735	2.31917113271706	3.38303908835825
2019-10-18 09:30:00	UTC	0205551460	Lick Run	4.49	A	12.4	A	438	A	9.7	A	8	A	5.3	A	5.3	15.4030404802994	12.9579228436586	18.3095438134864	3.88574591521457	3.26891277237188	4.61897345356544
2019-10-18 09:45:00	UTC	0205551460	Lick Run	4.29	A	12.4	A	438	A	9.8	A	8	A	4.4	A	4.4	13.1278256163123	10.9460761585502	15.7444369028701	3.16425658574631	2.63838007794186	3.79494972090958
2019-10-18 10:00:00	UTC	0205551460	Lick Run	4.29	A	12.3	A	439	A	9.8	A	8	A	4.5	A	4.5	13.3754924894024	11.1641562660507	16.0248383371425	3.2239528033189	2.69094486944254	3.86253609133993
2019-10-18 10:15:00	UTC	0205551460	Lick Run	4.29	A	12.3	A	439	A	9.8	A	8	A	3.7	A	3.7	11.3660272871689	9.39822913896468	13.7458423690764	2.73960271474869	2.26529581641987	3.3132198365687
2019-10-18 10:30:00	UTC	0205551460	Lick Run	4.28	A	12.3	A	439	A	9.8	A	8	A	3.7	A	3.7	11.3630851277663	9.39564442444199	13.7425063984935	2.73250918608592	2.25939385389709	3.3046945043093
2019-10-18 10:45:00	UTC	0205551460	Lick Run	4.28	A	12.2	A	440	A	9.8	A	8	A	3.6	A	3.6	11.1070828214688	9.1713531887427	13.4513725798276	2.67094767829541	2.20545798568738	3.2346848348454
2019-10-18 11:00:00	UTC	0205551460	Lick Run	4.28	A	12.2	A	440	A	9.8	A	8	A	4	A	4	12.1242597107	10.0635071793607	14.6070024011093	2.91555072073032	2.41999646246161	3.51258199629948
2019-10-18 11:15:00	UTC	0205551460	Lick Run	4.28	A	12.1	A	441	A	9.8	A	8	A	3.8	A	3.8	11.6179252674659	9.61908759673611	14.0321195916982	2.79379122480011	2.31312578620216	3.37433850520741
2019-10-18 11:30:00	UTC	0205551460	Lick Run	4.28	A	12.1	A	441	A	9.8	A	8	A	4.6	A	4.6	13.6187083908562	11.3782641862465	16.3003086586233	3.27492449121123	2.73615933182248	3.91977554026118
2019-10-18 11:45:00	UTC	0205551460	Lick Run	4.28	A	12	A	442	A	9.8	A	8	A	4	A	4	12.1242597107	10.0635071793607	14.6070024011093	2.91555072073032	2.41999646246161	3.51258199629948
2019-10-18 12:00:00	UTC	0205551460	Lick Run	4.28	A	12	A	442	A	9.9	A	8	A	3.5	A	3.5	10.8498805341981	8.94619320405307	13.1586592108293	2.60909760811226	2.15131320725921	3.16429532700625
2019-10-18 12:15:00	UTC	0205551460	Lick Run	4.28	A	12	A	442	A	10	A	8	A	3.6	A	3.6	11.1070828214688	9.1713531887427	13.4513725798276	2.67094767829541	2.20545798568738	3.2346848348454
2019-10-18 12:30:00	UTC	0205551460	Lick Run	4.28	A	12	A	443	A	10	A	8	A	3.3	A	3.3	10.3317127934784	8.49317826636846	12.5682384025324	2.48449252986726	2.04237558470875	3.02231537489048
2019-10-18 12:45:00	UTC	0205551460	Lick Run	4.28	A	12	A	443	A	10.1	A	8.1	A	3.5	A	3.5	10.8498805341981	8.94619320405307	13.1586592108293	2.60909760811226	2.15131320725921	3.16429532700625
2019-10-18 13:00:00	UTC	0205551460	Lick Run	4.28	NA	12	A	443	A	10.1	A	8.1	A	NA	NA	3.25	10.201354943633	8.37934582742882	12.4195426265057	2.45314505528831	2.01500201656421	2.98655813384578
2019-10-18 13:15:00	UTC	0205551460	Lick Run	4.28	A	12	A	443	A	10.2	A	8.1	A	3	A	3	9.54436832123835	7.80654950234231	11.6690436183266	2.29515785721284	1.87726026751839	2.80608378106752
2019-10-18 13:30:00	UTC	0205551460	Lick Run	4.3325	NA	12	A	444	A	10.2	A	8.1	A	NA	NA	3.025	9.62347700123659	7.87502278533821	11.7601322710779	2.34256788705418	1.91695532543828	2.86267720099468
2019-10-18 13:45:00	UTC	0205551460	Lick Run	4.385	NA	NA	NA	NA	NA	NA	NA	NA	NA	NA	NA	3.05	9.70253212434672	7.94347646122521	11.8511246408931	2.39043141901384	1.95704950684594	2.91978427169056
2019-10-18 14:00:00	UTC	0205551460	Lick Run	4.4375	NA	12	A	444	A	10.3	A	8.1	A	NA	NA	3.075	9.78153451125945	8.01191099599098	11.9420220023457	2.43874818377417	1.99754275441569	2.97740445891059
2019-10-18 14:15:00	UTC	0205551460	Lick Run	4.49	A	12.1	A	444	A	10.4	A	8.1	A	3.1	A	3.1	9.86048495678921	8.08032683626872	12.0328255964414	2.48751791517291	2.0384350114374	3.03553723498053
2019-10-18 14:30:00	UTC	0205551460	Lick Run	4.28	A	12.1	A	444	A	10.5	A	8.1	A	3.8	A	3.8	11.6179252674659	9.61908759673611	14.0321195916982	2.79379122480011	2.31312578620216	3.37433850520741
2019-10-18 14:45:00	UTC	0205551460	Lick Run	4.28	A	12.2	A	444	A	10.6	A	8.1	A	3.9	A	3.9	11.8716389012354	9.84170231141497	14.3202675453676	2.85480236984701	2.36665849725538	3.44363015633035
2019-10-18 15:00:00	UTC	0205551460	Lick Run	4.28	A	12.3	A	444	A	10.7	A	8.1	A	4.1	A	4.1	12.3758195549339	10.2845198927985	14.8923733195879	2.97604393868042	2.47314393631402	3.58120584690138
2019-10-18 15:15:00	UTC	0205551460	Lick Run	4.28	A	12.4	A	445	A	10.8	A	8.2	A	3.3	A	3.3	10.3317127934784	8.49317826636846	12.5682384025324	2.48449252986726	2.04237558470875	3.02231537489048
2019-10-18 15:30:00	UTC	0205551460	Lick Run	4.28	A	12.5	A	445	A	10.9	A	8.2	A	5.8	A	5.8	16.5143113577754	13.934338915012	19.5719711774581	3.97123729863974	3.35082494403433	4.70652031828312
2019-10-18 15:45:00	UTC	0205551460	Lick Run	4.28	A	12.6	A	445	A	10.9	A	8.2	A	5.1	A	5.1	14.8390155396492	12.4544338865013	17.6801598685758	3.56837476958458	2.99494852143682	4.25159177363725
2019-10-18 16:00:00	UTC	0205551460	Lick Run	4.28	A	12.8	A	445	A	11	A	8.2	A	8	A	8	21.578111255409	18.4130045889125	25.287284489745	5.1889417848073	4.42782075615197	6.08089584672318
2019-10-18 16:15:00	UTC	0205551460	Lick Run	4.28	A	12.9	A	445	A	11.1	A	8.2	A	3.3	A	3.3	10.3317127934784	8.49317826636846	12.5682384025324	2.48449252986726	2.04237558470875	3.02231537489048
2019-10-18 16:30:00	UTC	0205551460	Lick Run	4.28	A	13	A	445	A	11.1	A	8.2	A	3.2	A	3.2	10.0706590589687	8.26527563167981	12.2703922290582	2.42171629264038	1.98757127445166	2.95069156886354
2019-10-18 16:45:00	UTC	0205551460	Lick Run	4.28	A	13.1	A	445	A	11.1	A	8.2	A	3	A	3	9.54436832123835	7.80654950234231	11.6690436183266	2.29515785721284	1.87726026751839	2.80608378106752
2019-10-18 17:00:00	UTC	0205551460	Lick Run	4.28	A	13.2	A	445	A	11	A	8.2	A	6	A	6	16.9865580590068	14.351852178756	20.1049419334962	4.08479963093809	3.45122539124256	4.83468511423548
2019-10-18 17:15:00	UTC	0205551460	Lick Run	4.28	A	13.3	A	446	A	11	A	8.2	A	3.5	A	3.5	10.8498805341981	8.94619320405307	13.1586592108293	2.60909760811226	2.15131320725921	3.16429532700625
2019-10-18 17:30:00	UTC	0205551460	Lick Run	4.28	A	13.4	A	446	A	11	A	8.2	A	3.3	A	3.3	10.3317127934784	8.49317826636846	12.5682384025324	2.48449252986726	2.04237558470875	3.02231537489048
2019-10-18 17:45:00	UTC	0205551460	Lick Run	4.28	A	13.4	A	446	A	10.9	A	8.2	A	3.5	A	3.5	10.8498805341981	8.94619320405307	13.1586592108293	2.60909760811226	2.15131320725921	3.16429532700625
2019-10-18 18:00:00	UTC	0205551460	Lick Run	4.28	A	13.4	A	446	A	10.9	A	8.2	A	3.2	A	3.2	10.0706590589687	8.26527563167981	12.2703922290582	2.42171629264038	1.98757127445166	2.95069156886354
2019-10-18 18:15:00	UTC	0205551460	Lick Run	4.28	A	13.5	A	446	A	10.9	A	8.2	A	2.9	A	2.9	9.2790234267997	7.57566862488235	11.3653698463394	2.23134971414411	1.8217397718557	2.73305859801221
2019-10-18 18:30:00	UTC	0205551460	Lick Run	4.28	A	13.5	A	447	A	10.8	A	8.2	A	3.3	A	3.3	10.3317127934784	8.49317826636846	12.5682384025324	2.48449252986726	2.04237558470875	3.02231537489048
2019-10-18 18:45:00	UTC	0205551460	Lick Run	4.28	A	13.6	A	447	A	10.8	A	8.2	A	3.2	A	3.2	10.0706590589687	8.26527563167981	12.2703922290582	2.42171629264038	1.98757127445166	2.95069156886354
2019-10-18 19:00:00	UTC	0205551460	Lick Run	4.28	A	13.6	A	447	A	10.7	A	8.2	A	3.2	A	3.2	10.0706590589687	8.26527563167981	12.2703922290582	2.42171629264038	1.98757127445166	2.95069156886354
2019-10-18 19:15:00	UTC	0205551460	Lick Run	4.28	A	13.6	A	447	A	10.6	A	8.2	A	2.8	A	2.8	9.01213354857623	7.34373432109756	11.0595709956504	2.1671700450033	1.76596595615913	2.6595223920253
2019-10-18 19:30:00	UTC	0205551460	Lick Run	4.28	A	13.5	A	448	A	10.5	A	8.2	A	3	A	3	9.54436832123835	7.80654950234231	11.6690436183266	2.29515785721284	1.87726026751839	2.80608378106752
2019-10-18 19:45:00	UTC	0205551460	Lick Run	4.28	A	13.5	A	448	A	10.4	A	8.2	A	2.8	A	2.8	9.01213354857623	7.34373432109756	11.0595709956504	2.1671700450033	1.76596595615913	2.6595223920253
2019-10-18 20:00:00	UTC	0205551460	Lick Run	4.28	A	13.5	A	448	A	10.3	A	8.2	A	3.1	A	3.1	9.8082282542275	8.03640863092143	11.9706881400823	2.3586089079289	1.93253506070051	2.87862098530055
2019-10-18 20:15:00	UTC	0205551460	Lick Run	4.28	A	13.5	A	448	A	10.3	A	8.2	A	4.3	A	4.3	12.8758755009588	10.7242354372003	15.4592064755595	3.09629362885753	2.57888342086709	3.71751361792086
2019-10-18 20:30:00	UTC	0205551460	Lick Run	4.28	A	13.5	A	449	A	10.1	A	8.2	A	3	A	3	9.54436832123835	7.80654950234231	11.6690436183266	2.29515785721284	1.87726026751839	2.80608378106752
2019-10-18 20:45:00	UTC	0205551460	Lick Run	4.28	A	13.4	A	449	A	10.1	A	8.2	A	2.8	A	2.8	9.01213354857623	7.34373432109756	11.0595709956504	2.1671700450033	1.76596595615913	2.6595223920253
2019-10-18 21:00:00	UTC	0205551460	Lick Run	4.28	A	13.4	A	449	A	10	A	8.2	A	2.9	A	2.9	9.2790234267997	7.57566862488235	11.3653698463394	2.23134971414411	1.8217397718557	2.73305859801221
2019-10-18 21:15:00	UTC	0205551460	Lick Run	4.28	A	13.4	A	450	A	10	A	8.2	A	3.1	A	3.1	9.8082282542275	8.03640863092143	11.9706881400823	2.3586089079289	1.93253506070051	2.87862098530055
2019-10-18 21:30:00	UTC	0205551460	Lick Run	4.28	A	13.4	A	450	A	10	A	8.1	A	3.1	A	3.1	9.8082282542275	8.03640863092143	11.9706881400823	2.3586089079289	1.93253506070051	2.87862098530055
2019-10-18 21:45:00	UTC	0205551460	Lick Run	4.28	A	13.4	A	450	A	9.9	A	8.1	A	3.3	A	3.3	10.3317127934784	8.49317826636846	12.5682384025324	2.48449252986726	2.04237558470875	3.02231537489048
2019-10-18 22:00:00	UTC	0205551460	Lick Run	4.28	A	13.4	A	451	A	9.9	A	8.1	A	5.9	A	5.9	16.7507715577515	14.1433792717419	19.8388477314319	4.02809946778777	3.40109339565678	4.77069678330867
2019-10-18 22:15:00	UTC	0205551460	Lick Run	4.28	A	13.4	A	451	A	9.8	A	8.1	A	5.5	A	5.5	15.8007500291779	13.3037287191482	18.7664456149968	3.79964544103201	3.19918055048608	4.51281359389416
2019-10-18 22:30:00	UTC	0205551460	Lick Run	4.28	A	13.4	A	451	A	9.8	A	8.1	A	3	A	3	9.54436832123835	7.80654950234231	11.6690436183266	2.29515785721284	1.87726026751839	2.80608378106752
2019-10-18 22:45:00	UTC	0205551460	Lick Run	4.28	A	13.3	A	452	A	9.7	A	8.1	A	3.5	A	3.5	10.8498805341981	8.94619320405307	13.1586592108293	2.60909760811226	2.15131320725921	3.16429532700625
2019-10-18 23:00:00	UTC	0205551460	Lick Run	4.28	A	13.3	A	451	A	9.7	A	8.1	A	3.4	A	3.4	10.5914381023426	8.72014261021709	12.8643034970917	2.54694931729343	2.09695426184679	3.09351088046546
2019-10-18 23:15:00	UTC	0205551460	Lick Run	4.28	A	13.2	A	452	A	9.7	A	8.1	A	3.1	A	3.1	9.8082282542275	8.03640863092143	11.9706881400823	2.3586089079289	1.93253506070051	2.87862098530055
2019-10-18 23:30:00	UTC	0205551460	Lick Run	4.28	A	13.2	A	452	A	9.6	A	8.1	A	3.2	A	3.2	10.0706590589687	8.26527563167981	12.2703922290582	2.42171629264038	1.98757127445166	2.95069156886354
2019-10-18 23:45:00	UTC	0205551460	Lick Run	4.28	A	13.2	A	453	A	9.6	A	8.1	A	3.7	A	3.7	11.3630851277663	9.39564442444199	13.7425063984935	2.73250918608592	2.25939385389709	3.3046945043093
2019-10-19 00:00:00	UTC	0205551460	Lick Run	4.28	A	13.1	A	453	A	9.6	A	8.1	A	3.5	A	3.5	10.8498805341981	8.94619320405307	13.1586592108293	2.60909760811226	2.15131320725921	3.16429532700625
2019-10-19 00:15:00	UTC	0205551460	Lick Run	4.28	A	13.1	A	453	A	9.6	A	8.1	A	3	A	3	9.54436832123835	7.80654950234231	11.6690436183266	2.29515785721284	1.87726026751839	2.80608378106752
2019-10-19 00:30:00	UTC	0205551460	Lick Run	4.28	A	13.1	A	453	A	9.6	A	8.1	A	3	A	3	9.54436832123835	7.80654950234231	11.6690436183266	2.29515785721284	1.87726026751839	2.80608378106752
2019-10-19 00:45:00	UTC	0205551460	Lick Run	4.28	A	13.1	A	453	A	9.6	A	8.1	A	3.6	A	3.6	11.1070828214688	9.1713531887427	13.4513725798276	2.67094767829541	2.20545798568738	3.2346848348454
2019-10-19 01:00:00	UTC	0205551460	Lick Run	4.28	A	13	A	453	A	9.6	A	8.1	A	4.4	A	4.4	13.1244274056097	10.9429696449645	15.7407541383779	3.15606352013627	2.63148297682451	3.78521808077773
2019-10-19 01:15:00	UTC	0205551460	Lick Run	4.28	A	13	A	454	A	9.6	A	8.1	A	4.3	A	4.3	12.8758755009588	10.7242354372003	15.4592064755595	3.09629362885753	2.57888342086709	3.71751361792086
2019-10-19 01:30:00	UTC	0205551460	Lick Run	4.28	A	13	A	454	A	9.6	A	8.1	A	3.4	A	3.4	10.5914381023426	8.72014261021709	12.8643034970917	2.54694931729343	2.09695426184679	3.09351088046546
2019-10-19 01:45:00	UTC	0205551460	Lick Run	4.28	A	13	A	454	A	9.6	A	8.1	A	3.5	A	3.5	10.8498805341981	8.94619320405307	13.1586592108293	2.60909760811226	2.15131320725921	3.16429532700625
2019-10-19 02:00:00	UTC	0205551460	Lick Run	4.28	A	13	A	454	A	9.6	A	8.1	A	2.8	A	2.8	9.01213354857623	7.34373432109756	11.0595709956504	2.1671700450033	1.76596595615913	2.6595223920253
2019-10-19 02:15:00	UTC	0205551460	Lick Run	4.28	A	13	A	454	A	9.6	A	8.1	A	3.1	A	3.1	9.8082282542275	8.03640863092143	11.9706881400823	2.3586089079289	1.93253506070051	2.87862098530055
2019-10-19 02:30:00	UTC	0205551460	Lick Run	4.28	A	12.9	A	454	A	9.6	A	8.1	A	3.2	A	3.2	10.0706590589687	8.26527563167981	12.2703922290582	2.42171629264038	1.98757127445166	2.95069156886354
2019-10-19 02:45:00	UTC	0205551460	Lick Run	4.28	A	12.9	A	454	A	9.6	A	8.1	A	3	A	3	9.54436832123835	7.80654950234231	11.6690436183266	2.29515785721284	1.87726026751839	2.80608378106752
2019-10-19 03:00:00	UTC	0205551460	Lick Run	4.28	A	12.9	A	454	A	9.7	A	8.1	A	2.7	A	2.7	8.7436339992817	7.11071263139366	10.7515434073182	2.10260329427867	1.70993065408107	2.58545023598477
2019-10-19 03:15:00	UTC	0205551460	Lick Run	4.28	A	12.8	A	454	A	9.7	A	8.1	A	2.7	A	2.7	8.7436339992817	7.11071263139366	10.7515434073182	2.10260329427867	1.70993065408107	2.58545023598477
2019-10-19 03:30:00	UTC	0205551460	Lick Run	4.28	A	12.8	A	455	A	9.7	A	8.1	A	2.8	A	2.8	9.01213354857623	7.34373432109756	11.0595709956504	2.1671700450033	1.76596595615913	2.6595223920253
2019-10-19 03:45:00	UTC	0205551460	Lick Run	4.28	A	12.8	A	455	A	9.7	A	8.1	A	2.9	A	2.9	9.2790234267997	7.57566862488235	11.3653698463394	2.23134971414411	1.8217397718557	2.73305859801221
2019-10-19 04:00:00	UTC	0205551460	Lick Run	4.28	A	12.8	A	455	A	9.7	A	8	A	2.2	A	2.2	7.37432319892931	5.92790857562018	9.17366419345928	1.77332173926975	1.42549883724612	2.20601371870761
2019-10-19 04:15:00	UTC	0205551460	Lick Run	4.28	A	12.7	A	455	A	9.7	A	8.1	A	3.2	A	3.2	10.0706590589687	8.26527563167981	12.2703922290582	2.42171629264038	1.98757127445166	2.95069156886354
2019-10-19 04:30:00	UTC	0205551460	Lick Run	4.28	A	12.7	A	455	A	9.7	A	8	A	3	A	3	9.54436832123835	7.80654950234231	11.6690436183266	2.29515785721284	1.87726026751839	2.80608378106752
2019-10-19 04:45:00	UTC	0205551460	Lick Run	4.28	A	12.6	A	455	A	9.7	A	8	A	2.8	A	2.8	9.01213354857623	7.34373432109756	11.0595709956504	2.1671700450033	1.76596595615913	2.6595223920253
2019-10-19 05:00:00	UTC	0205551460	Lick Run	4.28	A	12.6	A	455	A	9.7	A	8	A	3.4	A	3.4	10.5914381023426	8.72014261021709	12.8643034970917	2.54694931729343	2.09695426184679	3.09351088046546
2019-10-19 05:15:00	UTC	0205551460	Lick Run	4.28	A	12.6	A	455	A	9.7	A	8	A	3	A	3	9.54436832123835	7.80654950234231	11.6690436183266	2.29515785721284	1.87726026751839	2.80608378106752
2019-10-19 05:30:00	UTC	0205551460	Lick Run	4.28	A	12.6	A	456	A	9.7	A	8	A	3.4	A	3.4	10.5914381023426	8.72014261021709	12.8643034970917	2.54694931729343	2.09695426184679	3.09351088046546
2019-10-19 05:45:00	UTC	0205551460	Lick Run	4.28	A	12.5	A	456	A	9.7	A	8	A	NA	NA	3.25	10.201354943633	8.37934582742882	12.4195426265057	2.45314505528831	2.01500201656421	2.98655813384578
2019-10-19 06:00:00	UTC	0205551460	Lick Run	4.28	A	12.5	A	456	A	9.7	A	8	A	3.1	A	3.1	9.8082282542275	8.03640863092143	11.9706881400823	2.3586089079289	1.93253506070051	2.87862098530055
2019-10-19 06:15:00	UTC	0205551460	Lick Run	4.28	A	12.5	A	456	A	9.7	A	8	A	2.9	A	2.9	9.2790234267997	7.57566862488235	11.3653698463394	2.23134971414411	1.8217397718557	2.73305859801221
2019-10-19 06:30:00	UTC	0205551460	Lick Run	4.28	A	12.4	A	456	A	9.7	A	8	A	2.8	A	2.8	9.01213354857623	7.34373432109756	11.0595709956504	2.1671700450033	1.76596595615913	2.6595223920253
2019-10-19 06:45:00	UTC	0205551460	Lick Run	4.28	A	12.4	A	456	A	9.7	A	8	A	3.3	A	3.3	10.3317127934784	8.49317826636846	12.5682384025324	2.48449252986726	2.04237558470875	3.02231537489048
2019-10-19 07:00:00	UTC	0205551460	Lick Run	4.28	A	12.4	A	457	A	9.8	A	8	A	2.9	A	2.9	9.2790234267997	7.57566862488235	11.3653698463394	2.23134971414411	1.8217397718557	2.73305859801221
2019-10-19 07:15:00	UTC	0205551460	Lick Run	4.28	A	12.4	A	457	A	9.8	A	8	A	3.3	A	3.3	10.3317127934784	8.49317826636846	12.5682384025324	2.48449252986726	2.04237558470875	3.02231537489048
2019-10-19 07:30:00	UTC	0205551460	Lick Run	4.28	A	12.3	A	457	A	9.8	A	8	A	4.5	A	4.5	13.3720301687517	11.160974558928	16.0211090787739	3.21560516900877	2.68390715769784	3.85263572672361
2019-10-19 07:45:00	UTC	0205551460	Lick Run	4.28	A	12.3	A	457	A	9.8	A	8	A	2.9	A	2.9	9.2790234267997	7.57566862488235	11.3653698463394	2.23134971414411	1.8217397718557	2.73305859801221
2019-10-19 08:00:00	UTC	0205551460	Lick Run	4.28	A	12.3	A	457	A	9.8	A	8	A	2.7	A	2.7	8.7436339992817	7.11071263139366	10.7515434073182	2.10260329427867	1.70993065408107	2.58545023598477
2019-10-19 08:15:00	UTC	0205551460	Lick Run	4.08	A	12.2	A	457	A	9.8	A	8	A	2.8	A	2.8	8.96441620456246	7.30411274238782	11.0021245184601	2.05496191028943	1.67436151240138	2.5220768761484
2019-10-19 08:30:00	UTC	0205551460	Lick Run	4.28	A	12.2	A	458	A	9.8	A	8	A	2.8	A	2.8	9.01213354857623	7.34373432109756	11.0595709956504	2.1671700450033	1.76596595615913	2.6595223920253
2019-10-19 08:45:00	UTC	0205551460	Lick Run	4.08	A	12.2	A	458	A	9.8	A	8	A	2.8	A	2.8	8.96441620456246	7.30411274238782	11.0021245184601	2.05496191028943	1.67436151240138	2.5220768761484
2019-10-19 09:00:00	UTC	0205551460	Lick Run	4.28	A	12.1	A	458	A	9.8	A	8	A	3.8	A	3.8	11.6179252674659	9.61908759673611	14.0321195916982	2.79379122480011	2.31312578620216	3.37433850520741
2019-10-19 09:15:00	UTC	0205551460	Lick Run	4.28	A	12.1	A	458	A	9.8	A	8	A	2.9	A	2.9	9.2790234267997	7.57566862488235	11.3653698463394	2.23134971414411	1.8217397718557	2.73305859801221
2019-10-19 09:30:00	UTC	0205551460	Lick Run	4.28	A	12	A	458	A	9.9	A	8	A	3.3	A	3.3	10.3317127934784	8.49317826636846	12.5682384025324	2.48449252986726	2.04237558470875	3.02231537489048
2019-10-19 09:45:00	UTC	0205551460	Lick Run	4.28	A	12	A	458	A	9.9	A	8	A	3	A	3	9.54436832123835	7.80654950234231	11.6690436183266	2.29515785721284	1.87726026751839	2.80608378106752
2019-10-19 10:00:00	UTC	0205551460	Lick Run	4.28	A	11.9	A	459	A	9.9	A	8	A	3.1	A	3.1	9.8082282542275	8.03640863092143	11.9706881400823	2.3586089079289	1.93253506070051	2.87862098530055
2019-10-19 10:15:00	UTC	0205551460	Lick Run	4.28	A	11.9	A	459	A	9.9	A	8	A	3.2	A	3.2	10.0706590589687	8.26527563167981	12.2703922290582	2.42171629264038	1.98757127445166	2.95069156886354
2019-10-19 10:30:00	UTC	0205551460	Lick Run	4.08	A	11.8	A	459	A	9.9	A	8	A	3.3	A	3.3	10.2770085560234	8.44609316783491	12.5048235630168	2.35585459804936	1.93614389990315	2.86654875571383
2019-10-19 10:45:00	UTC	0205551460	Lick Run	4.08	A	11.8	A	459	A	9.9	A	8.1	A	3.3	A	3.3	10.2770085560234	8.44609316783491	12.5048235630168	2.35585459804936	1.93614389990315	2.86654875571383
2019-10-19 11:00:00	UTC	0205551460	Lick Run	4.08	A	11.7	A	459	A	9.9	A	8	A	4	A	4	12.0600643158571	10.0058028382356	14.5360800781335	2.76459417313909	2.29368463547858	3.33218474062801
2019-10-19 11:15:00	UTC	0205551460	Lick Run	4.08	A	11.6	A	460	A	10	A	8	A	3.9	A	3.9	11.8087810802317	9.78552607418105	14.2503642158563	2.70699114957114	2.24318939412381	3.26668853867273
2019-10-19 11:30:00	UTC	0205551460	Lick Run	4.28	A	11.6	A	460	A	10	A	8	A	3.2	A	3.2	10.0706590589687	8.26527563167981	12.2703922290582	2.42171629264038	1.98757127445166	2.95069156886354
2019-10-19 11:45:00	UTC	0205551460	Lick Run	4.28	A	11.5	A	460	A	10	A	8	A	2.9	A	2.9	9.2790234267997	7.57566862488235	11.3653698463394	2.23134971414411	1.8217397718557	2.73305859801221
2019-10-19 12:00:00	UTC	0205551460	Lick Run	4.28	A	11.5	A	460	A	10.1	A	8.1	A	3	A	3	9.54436832123835	7.80654950234231	11.6690436183266	2.29515785721284	1.87726026751839	2.80608378106752
2019-10-19 12:15:00	UTC	0205551460	Lick Run	4.08	A	11.4	A	460	A	10.2	A	8.1	A	2.8	A	2.8	8.96441620456246	7.30411274238782	11.0021245184601	2.05496191028943	1.67436151240138	2.5220768761484
2019-10-19 12:30:00	UTC	0205551460	Lick Run	4.08	A	11.4	A	460	A	10.2	A	8.1	A	2.7	A	2.7	8.69733830368138	7.07257027453512	10.6953611816399	1.99373818965146	1.62128377245781	2.45175584706478
2019-10-19 12:45:00	UTC	0205551460	Lick Run	4.28	A	11.4	A	460	A	10.3	A	8.1	A	2.6	A	2.6	8.47345487709958	6.87656705417167	10.4411746426126	2.03763265250751	1.65362508799171	2.51081509147108
2019-10-19 13:00:00	UTC	0205551460	Lick Run	4.28	A	11.3	A	461	A	10.4	A	8.1	A	2.7	A	2.7	8.7436339992817	7.11071263139366	10.7515434073182	2.10260329427867	1.70993065408107	2.58545023598477
2019-10-19 13:15:00	UTC	0205551460	Lick Run	4.28	A	11.3	A	461	A	10.5	A	8.1	A	5.8	A	5.8	16.5143113577754	13.934338915012	19.5719711774581	3.97123729863974	3.35082494403433	4.70652031828312
2019-10-19 13:30:00	UTC	0205551460	Lick Run	4.28	A	11.3	A	461	A	10.6	A	8.1	A	5.4	A	5.4	15.5614537889328	13.0923327121093	18.4962335857166	3.74210128226585	3.14834562980732	4.44783503887175
2019-10-19 13:45:00	UTC	0205551460	Lick Run	4.28	A	11.4	A	461	A	10.8	A	8.1	A	2.9	A	2.9	9.2790234267997	7.57566862488235	11.3653698463394	2.23134971414411	1.8217397718557	2.73305859801221
2019-10-19 14:00:00	UTC	0205551460	Lick Run	4.08	A	11.4	A	460	A	10.9	A	8.1	A	2.9	A	2.9	9.22989295724087	7.53456319400414	11.3066838526111	2.11581859101158	1.72718892352042	2.59189266970614
2019-10-19 14:15:00	UTC	0205551460	Lick Run	4.28	A	11.4	A	460	A	10.9	A	8.2	A	2.7	A	2.7	8.7436339992817	7.11071263139366	10.7515434073182	2.10260329427867	1.70993065408107	2.58545023598477
2019-10-19 14:30:00	UTC	0205551460	Lick Run	4.28	A	11.5	A	460	A	11	A	8.2	A	2.8	A	2.8	9.01213354857623	7.34373432109756	11.0595709956504	2.1671700450033	1.76596595615913	2.6595223920253
2019-10-19 14:45:00	UTC	0205551460	Lick Run	4.28	A	11.5	A	460	A	11.1	A	8.2	A	2.6	A	2.6	8.47345487709958	6.87656705417167	10.4411746426126	2.03763265250751	1.65362508799171	2.51081509147108
2019-10-19 15:00:00	UTC	0205551460	Lick Run	4.28	A	11.6	A	460	A	11.2	A	8.2	A	2.7	A	2.7	8.7436339992817	7.11071263139366	10.7515434073182	2.10260329427867	1.70993065408107	2.58545023598477
2019-10-19 15:15:00	UTC	0205551460	Lick Run	4.28	A	11.7	A	460	A	11.2	A	8.2	A	2.6	A	2.6	8.47345487709958	6.87656705417167	10.4411746426126	2.03763265250751	1.65362508799171	2.51081509147108
2019-10-19 15:30:00	UTC	0205551460	Lick Run	4.28	A	11.6	A	460	A	11.1	A	8.2	A	3.1	A	3.1	9.8082282542275	8.03640863092143	11.9706881400823	2.3586089079289	1.93253506070051	2.87862098530055
2019-10-19 15:45:00	UTC	0205551460	Lick Run	4.28	A	11.9	A	460	A	11.3	A	8.2	A	2.6	A	2.6	8.47345487709958	6.87656705417167	10.4411746426126	2.03763265250751	1.65362508799171	2.51081509147108
2019-10-19 16:00:00	UTC	0205551460	Lick Run	4.28	A	12.1	A	460	A	11.4	A	8.2	A	3.1	A	3.1	9.8082282542275	8.03640863092143	11.9706881400823	2.3586089079289	1.93253506070051	2.87862098530055
2019-10-19 16:15:00	UTC	0205551460	Lick Run	4.28	A	12	A	460	A	11.3	A	8.2	A	2.5	A	2.5	8.2015204276123	6.64125824522554	10.1283423774251	1.97223990283766	1.59703979669251	2.4355875429033
2019-10-19 16:30:00	UTC	0205551460	Lick Run	4.28	A	12	A	460	A	11.3	A	8.2	A	2.7	A	2.7	8.7436339992817	7.11071263139366	10.7515434073182	2.10260329427867	1.70993065408107	2.58545023598477
2019-10-19 16:45:00	UTC	0205551460	Lick Run	4.28	A	12.1	A	460	A	11.3	A	8.2	A	2.5	A	2.5	8.2015204276123	6.64125824522554	10.1283423774251	1.97223990283766	1.59703979669251	2.4355875429033
2019-10-19 17:00:00	UTC	0205551460	Lick Run	4.28	A	12.1	A	460	A	11.3	A	8.2	A	2.5	A	2.5	8.2015204276123	6.64125824522554	10.1283423774251	1.97223990283766	1.59703979669251	2.4355875429033
2019-10-19 17:15:00	UTC	0205551460	Lick Run	4.28	A	12.2	A	460	A	11.4	A	8.2	A	2.5	A	2.5	8.2015204276123	6.64125824522554	10.1283423774251	1.97223990283766	1.59703979669251	2.4355875429033
2019-10-19 17:30:00	UTC	0205551460	Lick Run	4.28	A	12.2	A	460	A	11.3	A	8.2	A	2.6	A	2.6	8.47345487709958	6.87656705417167	10.4411746426126	2.03763265250751	1.65362508799171	2.51081509147108
2019-10-19 17:45:00	UTC	0205551460	Lick Run	4.28	A	12.3	A	460	A	11.3	A	8.2	A	2.6	A	2.6	8.47345487709958	6.87656705417167	10.4411746426126	2.03763265250751	1.65362508799171	2.51081509147108
2019-10-19 18:00:00	UTC	0205551460	Lick Run	4.28	A	12.3	A	460	A	11.3	A	8.2	A	2.4	A	2.4	7.92774829885787	6.40474366811104	9.81291310735316	1.90640524188913	1.54016455133952	2.35973548614753
2019-10-19 18:15:00	UTC	0205551460	Lick Run	4.28	A	12.3	A	460	A	11.3	A	8.2	A	2.6	A	2.6	8.47345487709958	6.87656705417167	10.4411746426126	2.03763265250751	1.65362508799171	2.51081509147108
2019-10-19 18:30:00	UTC	0205551460	Lick Run	4.28	A	12.4	A	460	A	11.3	A	8.2	A	2.4	A	2.4	7.92774829885787	6.40474366811104	9.81291310735316	1.90640524188913	1.54016455133952	2.35973548614753
2019-10-19 18:45:00	UTC	0205551460	Lick Run	4.28	A	12.4	A	460	A	11.2	A	8.2	A	2.3	A	2.3	7.65204866638361	6.16697718510433	9.49474062173179	1.84010706935361	1.48298825708018	2.28322376156353
2019-10-19 19:00:00	UTC	0205551460	Lick Run	4.28	A	12.4	A	460	A	11.2	A	8.2	A	2.5	A	2.5	8.2015204276123	6.64125824522554	10.1283423774251	1.97223990283766	1.59703979669251	2.4355875429033
2019-10-19 19:15:00	UTC	0205551460	Lick Run	4.28	A	12.6	A	460	A	11.2	A	8.2	A	2.7	A	2.7	8.7436339992817	7.11071263139366	10.7515434073182	2.10260329427867	1.70993065408107	2.58545023598477
2019-10-19 19:30:00	UTC	0205551460	Lick Run	4.28	A	12.6	A	460	A	11.2	A	8.2	A	2.5	A	2.5	8.2015204276123	6.64125824522554	10.1283423774251	1.97223990283766	1.59703979669251	2.4355875429033
2019-10-19 19:45:00	UTC	0205551460	Lick Run	4.28	A	12.6	A	461	A	11	A	8.2	A	2.5	A	2.5	8.2015204276123	6.64125824522554	10.1283423774251	1.97223990283766	1.59703979669251	2.4355875429033
2019-10-19 20:00:00	UTC	0205551460	Lick Run	4.28	A	12.6	A	461	A	10.9	A	8.2	A	2.3	A	2.3	7.65204866638361	6.16697718510433	9.49474062173179	1.84010706935361	1.48298825708018	2.28322376156353
2019-10-19 20:15:00	UTC	0205551460	Lick Run	4.28	A	12.6	A	461	A	10.9	A	8.2	A	2.4	A	2.4	7.92774829885787	6.40474366811104	9.81291310735316	1.90640524188913	1.54016455133952	2.35973548614753
2019-10-19 20:30:00	UTC	0205551460	Lick Run	4.28	A	12.6	A	461	A	10.8	A	8.2	A	2.5	A	2.5	8.2015204276123	6.64125824522554	10.1283423774251	1.97223990283766	1.59703979669251	2.4355875429033
2019-10-19 20:45:00	UTC	0205551460	Lick Run	4.28	A	12.7	A	461	A	10.7	A	8.2	A	2.4	A	2.4	7.92774829885787	6.40474366811104	9.81291310735316	1.90640524188913	1.54016455133952	2.35973548614753
2019-10-19 21:00:00	UTC	0205551460	Lick Run	4.28	A	12.7	A	462	A	10.6	A	8.2	A	2.5	A	2.5	8.2015204276123	6.64125824522554	10.1283423774251	1.97223990283766	1.59703979669251	2.4355875429033
2019-10-19 21:15:00	UTC	0205551460	Lick Run	4.28	A	12.7	A	462	A	10.5	A	8.2	A	2.5	A	2.5	8.2015204276123	6.64125824522554	10.1283423774251	1.97223990283766	1.59703979669251	2.4355875429033
2019-10-19 21:30:00	UTC	0205551460	Lick Run	4.28	A	12.7	A	462	A	10.4	A	8.2	A	2.4	A	2.4	7.92774829885787	6.40474366811104	9.81291310735316	1.90640524188913	1.54016455133952	2.35973548614753
2019-10-19 21:45:00	UTC	0205551460	Lick Run	4.28	A	12.7	A	463	A	10.2	A	8.2	A	2.5	A	2.5	8.2015204276123	6.64125824522554	10.1283423774251	1.97223990283766	1.59703979669251	2.4355875429033
2019-10-19 22:00:00	UTC	0205551460	Lick Run	4.28	A	12.7	A	463	A	10.2	A	8.2	A	2.5	A	2.5	8.2015204276123	6.64125824522554	10.1283423774251	1.97223990283766	1.59703979669251	2.4355875429033
2019-10-19 22:15:00	UTC	0205551460	Lick Run	4.28	A	12.7	A	463	A	10.1	A	8.2	A	2.4	A	2.4	7.92774829885787	6.40474366811104	9.81291310735316	1.90640524188913	1.54016455133952	2.35973548614753
2019-10-19 22:30:00	UTC	0205551460	Lick Run	4.28	A	12.7	A	463	A	10	A	8.1	A	2.5	A	2.5	8.2015204276123	6.64125824522554	10.1283423774251	1.97223990283766	1.59703979669251	2.4355875429033
2019-10-19 22:45:00	UTC	0205551460	Lick Run	4.28	A	12.7	A	464	A	9.9	A	8.1	A	2.4	A	2.4	7.92774829885787	6.40474366811104	9.81291310735316	1.90640524188913	1.54016455133952	2.35973548614753
2019-10-19 23:00:00	UTC	0205551460	Lick Run	4.28	A	12.7	A	464	A	9.9	A	8.1	A	1.8	A	1.8	6.240822246293	4.9574302502944	7.85646198602849	1.50074596159231	1.1921255139776	1.88926284592375
2019-10-19 23:15:00	UTC	0205551460	Lick Run	4.28	A	12.7	A	464	A	9.8	A	8.1	A	2.5	A	2.5	8.2015204276123	6.64125824522554	10.1283423774251	1.97223990283766	1.59703979669251	2.4355875429033
2019-10-19 23:30:00	UTC	0205551460	Lick Run	4.28	A	12.8	A	464	A	9.8	A	8.1	A	2.4	A	2.4	7.92774829885787	6.40474366811104	9.81291310735316	1.90640524188913	1.54016455133952	2.35973548614753
2019-10-19 23:45:00	UTC	0205551460	Lick Run	4.28	A	12.8	A	464	A	9.8	A	8.1	A	3.6	A	3.6	11.1070828214688	9.1713531887427	13.4513725798276	2.67094767829541	2.20545798568738	3.2346848348454
2019-10-20 00:00:00	UTC	0205551460	Lick Run	4.28	A	12.8	A	464	A	9.7	A	8.1	A	2.7	A	2.7	8.7436339992817	7.11071263139366	10.7515434073182	2.10260329427867	1.70993065408107	2.58545023598477
2019-10-20 00:15:00	UTC	0205551460	Lick Run	4.28	A	12.8	A	464	A	9.8	A	8.1	A	2.4	A	2.4	7.92774829885787	6.40474366811104	9.81291310735316	1.90640524188913	1.54016455133952	2.35973548614753
2019-10-20 00:30:00	UTC	0205551460	Lick Run	4.28	A	12.8	A	465	A	9.7	A	8.1	A	2.4	A	2.4	7.92774829885787	6.40474366811104	9.81291310735316	1.90640524188913	1.54016455133952	2.35973548614753
2019-10-20 00:45:00	UTC	0205551460	Lick Run	4.28	A	12.8	A	465	A	9.7	A	8.1	A	2.5	A	2.5	8.2015204276123	6.64125824522554	10.1283423774251	1.97223990283766	1.59703979669251	2.4355875429033
2019-10-20 01:00:00	UTC	0205551460	Lick Run	4.28	A	12.8	A	465	A	9.7	A	8.1	A	2.5	A	2.5	8.2015204276123	6.64125824522554	10.1283423774251	1.97223990283766	1.59703979669251	2.4355875429033
2019-10-20 01:15:00	UTC	0205551460	Lick Run	4.28	A	12.8	A	465	A	9.7	A	8.1	A	2.6	A	2.6	8.47345487709958	6.87656705417167	10.4411746426126	2.03763265250751	1.65362508799171	2.51081509147108
2019-10-20 01:30:00	UTC	0205551460	Lick Run	4.28	A	12.9	A	465	A	9.7	A	8.1	A	2.7	A	2.7	8.7436339992817	7.11071263139366	10.7515434073182	2.10260329427867	1.70993065408107	2.58545023598477
2019-10-20 01:45:00	UTC	0205551460	Lick Run	4.28	A	12.9	A	465	A	9.7	A	8.1	A	2.5	A	2.5	8.2015204276123	6.64125824522554	10.1283423774251	1.97223990283766	1.59703979669251	2.4355875429033
2019-10-20 02:00:00	UTC	0205551460	Lick Run	4.28	A	12.9	A	465	A	9.7	A	8.1	A	2.6	A	2.6	8.47345487709958	6.87656705417167	10.4411746426126	2.03763265250751	1.65362508799171	2.51081509147108
2019-10-20 02:15:00	UTC	0205551460	Lick Run	4.28	A	12.9	A	465	A	9.7	A	8.1	A	2.6	A	2.6	8.47345487709958	6.87656705417167	10.4411746426126	2.03763265250751	1.65362508799171	2.51081509147108
2019-10-20 02:30:00	UTC	0205551460	Lick Run	4.28	A	12.9	A	465	A	9.7	A	8.1	A	2.9	A	2.9	9.2790234267997	7.57566862488235	11.3653698463394	2.23134971414411	1.8217397718557	2.73305859801221
2019-10-20 02:45:00	UTC	0205551460	Lick Run	4.28	A	13	A	464	A	9.7	A	8.1	A	2.5	A	2.5	8.2015204276123	6.64125824522554	10.1283423774251	1.97223990283766	1.59703979669251	2.4355875429033
2019-10-20 03:00:00	UTC	0205551460	Lick Run	4.28	A	13	A	462	A	9.7	A	8.1	A	2.6	A	2.6	8.47345487709958	6.87656705417167	10.4411746426126	2.03763265250751	1.65362508799171	2.51081509147108
2019-10-20 03:15:00	UTC	0205551460	Lick Run	4.7	A	13.2	A	436	A	9.5	A	8.1	A	4.2	A	4.2	12.7581496873391	10.6228213432632	15.3227074225226	3.36904764322124	2.80517097603874	4.04627101850417
2019-10-20 03:30:00	UTC	0205551460	Lick Run	5.37	A	13.4	A	407	A	9.5	A	8.1	A	4.4	A	4.4	13.4589364106617	11.2415474610331	16.1137040904854	4.06075350913909	3.39173556570059	4.86173486775918
2019-10-20 03:45:00	UTC	0205551460	Lick Run	5.37	A	13.4	A	418	A	9.4	A	8	A	4.1	A	4.1	12.691248408177	10.561464129843	15.250516801258	3.82913106477236	3.18654470296276	4.60129892343019
2019-10-20 04:00:00	UTC	0205551460	Lick Run	5.37	A	13.4	A	407	A	9.3	A	8	A	5.1	A	5.1	15.2172251308728	12.8040589928985	18.0851978901454	4.59125435057414	3.86316763079799	5.45656272940755
2019-10-20 04:15:00	UTC	0205551460	Lick Run	5.61	A	13.6	A	375	A	9.2	A	8	A	5.7	A	5.7	16.7731870040156	14.1935119574619	19.8217187624075	5.28688728620975	4.47377698088065	6.24778063290588
2019-10-20 04:30:00	UTC	0205551460	Lick Run	5.61	A	13.5	A	392	A	9.2	A	8	A	6	A	6	17.5041989624693	14.8472296318577	20.6366432603881	5.51730132906821	4.67982796336277	6.5046438018769
2019-10-20 04:45:00	UTC	0205551460	Lick Run	5.37	A	13.5	A	404	A	9.1	A	8	A	6	A	6	17.4195031666271	14.768112182764	20.5469112650889	5.2557131152879	4.45575055410864	6.19929684455485
2019-10-20 05:00:00	UTC	0205551460	Lick Run	4.92	A	13.4	A	405	A	9.1	A	8	A	5	A	5	14.8240351751198	12.4517284533077	17.648314424558	4.09782248341757	3.44204342546443	4.87854074744475
2019-10-20 05:15:00	UTC	0205551460	Lick Run	5.64	A	13.6	A	354	A	9.2	A	8	A	6.2	A	6.2	17.9987591071704	15.2902708924417	21.1870235443696	5.7035239532669	4.84524659548548	6.71383485740418
2019-10-20 05:30:00	UTC	0205551460	Lick Run	6.69	A	13.7	A	358	A	9.3	A	8	A	5.7	A	5.7	17.1040106201573	14.4908769137962	20.1883696228163	6.42903332073295	5.44681201353106	7.5883781809278
2019-10-20 05:45:00	UTC	0205551460	Lick Run	6.45	A	13.7	A	373	A	9.2	A	8	A	4.8	A	4.8	14.7661457201627	12.3969094991593	17.5881786862981	5.35116652240092	4.49256890391869	6.3738550844456
2019-10-20 06:00:00	UTC	0205551460	Lick Run	5.71	A	13.7	A	367	A	9.2	A	8	A	5.4	A	5.4	16.0671276474587	13.5630978653112	19.0334533749829	5.15461168132586	4.35127573674048	6.10626013904707
2019-10-20 06:15:00	UTC	0205551460	Lick Run	10.2	A	14	A	226	A	9.5	A	8	A	14.8	A	14.8	39.6325569147444	35.1653112420292	44.6673017278211	22.712966747831	20.152839157854	25.598321628396
2019-10-20 06:30:00	UTC	0205551460	Lick Run	12.2	A	13.9	A	275	A	9.5	A	8	A	12	A	12	33.9569914965029	29.924951765705	38.5323017567913	23.2761227004576	20.5123251032283	26.4123099278244
2019-10-20 06:45:00	UTC	0205551460	Lick Run	9.6	A	13.8	A	268	A	9.4	A	7.9	A	8.4	A	8.4	24.5784583054395	21.2651796447622	28.4079712828113	13.2570676507855	11.4699596554569	15.322620826647
2019-10-20 07:00:00	UTC	0205551460	Lick Run	8.64	A	13.7	A	224	A	9.5	A	7.9	A	9.3	A	9.3	26.4387869788671	22.9738508708894	30.4263077549458	12.8344383893021	11.1524206387807	14.7701395153618
2019-10-20 07:15:00	UTC	0205551460	Lick Run	18	A	13.6	A	183	A	9.7	A	7.9	A	18.6	A	18.6	51.0459018586186	45.9667709452832	56.6862549397132	51.6243964907245	46.4877046398379	57.3286707459347
2019-10-20 07:30:00	UTC	0205551460	Lick Run	15.9	A	13.6	A	230	A	9.6	A	7.9	A	17.7	A	17.7	48.3137033844366	43.3920480457748	53.7935875314511	43.160757115285	38.764025840374	48.0561787476781
2019-10-20 07:45:00	UTC	0205551460	Lick Run	13.6	A	13.5	A	202	A	9.7	A	7.9	A	13	A	13	36.7344577762017	32.5080666930705	41.510324217441	28.0694655411806	24.8400034488243	31.7187917220203
2019-10-20 08:00:00	UTC	0205551460	Lick Run	20.3	A	13.4	A	205	A	9.8	A	7.9	A	21	A	21	57.2253733062886	51.8206980887392	63.1937328292321	65.2688970368494	59.1045477297025	72.0761613791353
2019-10-20 08:15:00	UTC	0205551460	Lick Run	28	A	13.4	A	231	A	9.8	A	7.9	A	28	A	28	75.3338089953241	69.0414502871158	82.1996460697619	118.513973510519	108.614932917608	129.315201326013
2019-10-20 08:30:00	UTC	0205551460	Lick Run	40.9	A	13.3	A	236	A	9.8	A	7.9	A	36.8	A	36.8	98.618129690842	91.0956061609138	106.76185069278	226.621792932315	209.335237457454	245.335843385161
2019-10-20 08:45:00	UTC	0205551460	Lick Run	58.2	A	13.2	A	259	A	9.9	A	8	A	49.5	A	49.5	131.230777205685	121.813256041771	141.376377625951	429.121512517994	398.326442854612	462.297383990004
2019-10-20 09:00:00	UTC	0205551460	Lick Run	82.9	A	13.2	A	232	A	9.9	A	7.9	A	56.9	A	56.9	153.250069328033	141.371353367136	166.126893388759	713.800440395543	658.472356555842	773.77746178121
2019-10-20 09:15:00	UTC	0205551460	Lick Run	85.8	A	13.2	A	211	A	9.9	A	7.8	A	64	A	64	169.640212503013	157.011355783006	183.284843026508	817.782282167225	756.902523074334	883.558768321025
2019-10-20 09:30:00	UTC	0205551460	Lick Run	99.3	A	13.2	A	214	A	10	A	7.8	A	78	A	78	203.245845346483	188.258181955355	219.426710815697	1133.94640000026	1050.32743638596	1224.22246009106
2019-10-20 09:45:00	UTC	0205551460	Lick Run	110	A	13.2	A	173	A	10	A	7.8	A	79.7	A	79.7	209.285675045925	193.166771372815	226.749629183855	1293.46234385895	1193.84159857439	1401.39599506244
2019-10-20 10:00:00	UTC	0205551460	Lick Run	119	A	13.2	A	115	A	10	A	7.7	A	86	A	86	224.90904393948	207.338457666046	243.968623164186	1503.74945237191	1386.27192001602	1631.1824418132
2019-10-20 10:15:00	UTC	0205551460	Lick Run	115	A	13.4	A	82	A	10	A	7.6	A	96	A	96	245.522292115592	227.227027454633	265.290606495873	1586.39149036895	1468.18042316969	1714.12036354618
2019-10-20 10:30:00	UTC	0205551460	Lick Run	123	A	13.4	A	73	A	10	A	7.5	A	98.6	A	98.6	252.919972969875	233.57545127822	273.866591617485	1747.87286237828	1614.18723801456	1892.63021729507
2019-10-20 10:45:00	UTC	0205551460	Lick Run	147	A	13.2	A	66	A	10	A	7.4	A	109	A	109	280.407569852315	257.516543468319	305.33341342458	2315.9472842448	2126.88530415805	2521.81526334073
2019-10-20 11:00:00	UTC	0205551460	Lick Run	153	A	13.1	A	69	A	10.1	A	7.5	A	131	A	131	328.187312199842	301.579636395805	357.14252187637	2821.20613303727	2592.47779597558	3070.11464377537
2019-10-20 11:15:00	UTC	0205551460	Lick Run	162	A	12.9	A	71	A	10.1	A	7.4	A	141	A	141	351.111995504703	322.066933896022	382.776436860467	3195.81979899362	2931.4517792722	3484.02940135529
2019-10-20 11:30:00	UTC	0205551460	Lick Run	198	A	12.8	A	73	A	10.1	A	7.4	A	146	A	146	369.572703435745	336.329507217221	406.101695491711	4111.3710969148	3741.55180335957	4517.74375577769
2019-10-20 11:45:00	UTC	0205551460	Lick Run	187	A	12.7	A	73	A	10.2	A	7.4	A	153	A	153	381.822161082333	348.401104646263	418.449197632722	4011.66204239349	3660.51955464156	4396.48855911019
2019-10-20 12:00:00	UTC	0205551460	Lick Run	194	A	12.6	A	70	A	10.2	A	7.4	A	130	A	130	334.805404187063	304.546851124716	368.07032566217	3649.35229634345	3319.53647281985	4011.93729662929
2019-10-20 12:15:00	UTC	0205551460	Lick Run	198	A	12.6	A	67	A	10.2	A	7.4	A	123	A	123	320.467348924371	290.943516798438	352.987146291228	3565.0906672052	3236.6480388826	3926.86239365758
2019-10-20 12:30:00	UTC	0205551460	Lick Run	203	A	12.6	A	68	A	10.2	A	7.4	A	120	A	120	314.823076214635	285.325034509451	347.370743291589	3590.74196620735	3254.29948700507	3961.96721271909
2019-10-20 12:45:00	UTC	0205551460	Lick Run	205	A	12.6	A	74	A	10.2	A	7.4	A	112	A	112	297.590678381547	269.137292086604	329.05217695024	3427.63671272549	3099.91182565471	3790.00890837992
2019-10-20 13:00:00	UTC	0205551460	Lick Run	198	A	12.6	A	83	A	10.2	A	7.4	A	111	A	111	294.242959048757	266.526186139161	324.842073508542	3273.35321590946	2965.013509051	3613.75799583936
2019-10-20 13:15:00	UTC	0205551460	Lick Run	189	A	12.6	A	84	A	10.2	A	7.5	A	96.9	A	96.9	261.454944079434	236.491425769407	289.053556851713	2776.38867499113	2511.30120545437	3069.45819875253
2019-10-20 13:30:00	UTC	0205551460	Lick Run	175	A	12.6	A	88	A	10.2	A	7.5	A	96.2	A	96.2	257.67384675565	233.961441646371	283.789545980873	2533.55298371478	2300.40307163761	2790.33305094685
2019-10-20 13:45:00	UTC	0205551460	Lick Run	164	A	12.6	A	91	A	10.2	A	7.5	A	81	A	81	221.730291151533	200.834000160807	244.800790577183	2043.10401228329	1850.55794316811	2255.68403324989
2019-10-20 14:00:00	UTC	0205551460	Lick Run	147	A	12.6	A	96	A	10.2	A	7.5	A	74.6	A	74.6	204.561368769971	185.765426319116	225.259104571807	1689.51696530065	1534.27717667153	1860.46408005053
2019-10-20 14:15:00	UTC	0205551460	Lick Run	121	A	12.7	A	106	A	10.1	A	7.5	A	72	A	72	194.371750532185	178.005320347599	212.242967407775	1321.41769361412	1210.15208856607	1442.91344657802
2019-10-20 14:30:00	UTC	0205551460	Lick Run	105	A	12.7	A	112	A	10.1	A	7.5	A	63.2	A	63.2	171.677981510512	157.453451102156	187.187572766515	1012.8042122332	928.887426936303	1104.30213885073
2019-10-20 14:45:00	UTC	0205551460	Lick Run	90.3	A	12.8	A	120	A	10.1	A	7.5	A	58.9	A	58.9	159.219996764492	146.574505931547	172.956457936308	807.805791397104	743.64864444639	877.497997862274
2019-10-20 15:00:00	UTC	0205551460	Lick Run	77.1	A	12.8	A	127	A	10.1	A	7.5	A	52.3	A	52.3	141.728847214948	130.634862067352	153.764973721346	613.951739399542	565.89397549274	666.090742499095
2019-10-20 15:15:00	UTC	0205551460	Lick Run	67.4	A	12.9	A	134	A	10	A	7.5	A	52.6	A	52.6	140.296308893986	129.977531675472	151.434282799133	531.285230725667	492.209263734349	573.463396941602
2019-10-20 15:30:00	UTC	0205551460	Lick Run	60.4	A	12.9	A	140	A	10	A	7.5	A	51.9	A	51.9	137.064269351169	127.337856408455	147.533612255172	465.13904333024	432.131648823816	500.667632697231
2019-10-20 15:45:00	UTC	0205551460	Lick Run	54.9	A	13	A	144	A	10	A	7.6	A	45.7	A	45.7	122.003864841397	113.047610320219	131.669683189894	376.328868157205	348.702717696608	406.14371446254
2019-10-20 16:00:00	UTC	0205551460	Lick Run	50.8	A	13	A	148	A	10	A	7.6	A	44	A	44	117.203857961534	108.634270835728	126.449454811912	334.523953755143	310.064586826158	360.91279169109
2019-10-20 16:15:00	UTC	0205551460	Lick Run	46.8	A	13.1	A	150	A	10	A	7.6	A	39.5	A	39.5	106.174984795225	98.1274698623647	114.882483081223	279.183444968437	258.022783191804	302.079510112502
2019-10-20 16:30:00	UTC	0205551460	Lick Run	44	A	13.1	A	152	A	10	A	7.6	A	NA	NA	38.6333333333333	103.5229996768	95.7052400214646	111.979359329533	255.924065086405	236.597414611551	276.829428579703
2019-10-20 16:45:00	UTC	0205551460	Lick Run	41.3	A	13.2	A	154	A	10	A	7.6	A	NA	NA	37.7666666666667	100.876724620329	93.2735564721233	109.099662916435	234.079092809177	216.436344104696	253.159985292777
2019-10-20 17:00:00	UTC	0205551460	Lick Run	39.5	A	13.2	A	156	A	10	A	7.6	A	36.9	A	36.9	98.4597926119552	91.0118242347492	106.517266769474	218.513168095641	201.983789729046	236.395230999705
2019-10-20 17:15:00	UTC	0205551460	Lick Run	37	A	13.2	A	157	A	9.9	A	7.6	A	34.2	A	34.2	91.7621365395475	84.6175926149923	99.5099179979588	190.759792920129	175.907351913924	206.866274769099
2019-10-20 17:30:00	UTC	0205551460	Lick Run	35.4	A	13.3	A	159	A	9.9	A	7.6	A	32.2	A	32.2	86.8497768638126	79.9171793470075	94.3837583223774	172.740260568892	158.951639058097	187.725007418782
2019-10-20 17:45:00	UTC	0205551460	Lick Run	33.8	A	13.4	A	160	A	9.9	A	7.6	A	32.5	A	32.5	87.0742967891369	80.20339001462	94.533824068292	165.359167596379	152.310914934428	179.525244923776
2019-10-20 18:00:00	UTC	0205551460	Lick Run	32.3	A	13.4	A	161	A	10	A	7.6	A	31.5	A	31.5	84.4140781447905	77.6818673637441	91.7297283247408	153.193029859435	140.975544460473	166.469329750267
2019-10-20 18:15:00	UTC	0205551460	Lick Run	30.8	A	13.5	A	163	A	10	A	7.6	A	32.1	A	32.1	85.2980325809126	78.5872946261363	92.5818148695335	147.608488133969	135.995537004901	160.213094113602
2019-10-20 18:30:00	UTC	0205551460	Lick Run	29.4	A	13.6	A	164	A	10	A	7.6	A	31.2	A	31.2	82.8755188755982	76.2848029477153	90.0356475143171	136.897397578395	126.010565484348	148.72481042921
2019-10-20 18:45:00	UTC	0205551460	Lick Run	28	A	13.7	A	166	A	10	A	7.7	A	26.8	A	26.8	72.6388289579188	66.4394926937691	79.4166128976571	114.274272942819	104.521573808254	124.936976939958
2019-10-20 19:00:00	UTC	0205551460	Lick Run	27.3	A	13.7	A	NA	NA	9.9	A	7.6	A	30.4	A	30.4	80.4403196673713	73.9816630925499	87.4628219710905	123.383770054127	113.477128695893	134.155268887418
2019-10-20 19:15:00	UTC	0205551460	Lick Run	26.6	A	13.7	A	NA	NA	9.9	A	7.6	A	28.5	A	28.5	76.0171596778147	69.7354363352516	82.8647366268973	113.609559640248	104.221365898793	123.843435847741
2019-10-20 19:30:00	UTC	0205551460	Lick Run	26	A	13.8	A	168	A	9.9	A	7.6	A	25.9	A	25.9	70.0262037595077	63.9792331886998	76.6447012346218	102.295265171853	93.4617653558191	111.963659542926
2019-10-20 19:45:00	UTC	0205551460	Lick Run	25.3	A	13.9	A	169	A	9.9	A	7.6	A	24.9	A	24.9	67.5653087755616	61.6284994220748	74.0740240756504	96.0430378507241	87.6039554905219	105.295075638378
2019-10-20 20:00:00	UTC	0205551460	Lick Run	24.7	A	13.9	A	170	A	9.9	A	7.6	A	23.6	A	23.6	64.4465996920972	58.6445050676008	70.8227344929546	89.4372758830391	81.3852833790154	98.2859060664195
2019-10-20 20:15:00	UTC	0205551460	Lick Run	24	A	14	A	171	A	9.8	A	7.6	A	25.2	A	25.2	67.8434674656946	61.9258452090615	74.3265766051306	91.4831014500137	83.5035205490202	100.225209618563
2019-10-20 20:30:00	UTC	0205551460	Lick Run	23.4	A	14	A	172	A	9.8	A	7.6	A	23.9	A	23.9	64.737753645716	58.9562160780953	71.0862573259775	85.1128404547783	77.5116640644268	93.4594257228079
2019-10-20 20:45:00	UTC	0205551460	Lick Run	22.8	A	14.1	A	172	A	9.7	A	7.6	A	27.3	A	27.3	72.1020307486849	66.0210386249542	78.7431241064925	92.3642578736979	84.5743756912959	100.871641827998
2019-10-20 21:00:00	UTC	0205551460	Lick Run	22.2	A	14.1	A	173	A	9.7	A	7.6	A	21.7	A	21.7	59.39399801307	53.8583967195351	65.4985520335225	74.0827569339917	67.1781433563337	81.6970312178694
2019-10-20 21:15:00	UTC	0205551460	Lick Run	21.6	A	14.1	A	174	A	9.7	A	7.6	A	21.5	A	21.5	58.759508171421	53.2638716995905	64.8221710209218	71.3105037699533	64.6410026536494	78.6681477571021
2019-10-20 21:30:00	UTC	0205551460	Lick Run	21.1	A	14.1	A	175	A	9.7	A	7.6	A	20.4	A	20.4	56.1023164707154	50.7329034101534	62.0400115470305	66.5096787815166	60.1442029800019	73.5488567882653
2019-10-20 21:45:00	UTC	0205551460	Lick Run	21.1	A	14.2	A	176	A	9.6	A	7.6	A	20.3	A	20.3	55.8735027032936	50.5141583998515	61.8014513797014	66.2384184997784	59.8848792784961	73.2660420829686
2019-10-20 22:00:00	UTC	0205551460	Lick Run	20.5	A	14.2	A	177	A	9.6	A	7.6	A	19.9	A	19.9	54.7807461804076	49.4830382316138	60.6456325101922	63.0962292836738	56.994351913946	69.8513802881543
2019-10-20 22:15:00	UTC	0205551460	Lick Run	19.9	A	14.2	A	178	A	9.6	A	7.6	A	19.9	A	19.9	54.6005237939184	49.3225337988757	60.4433099630864	61.0480064973185	55.1467670014066	67.580735915155
2019-10-20 22:30:00	UTC	0205551460	Lick Run	19.4	A	14.2	A	179	A	9.6	A	7.6	A	19.3	A	19.3	53.0778256221142	47.8795832496864	58.8404363939408	57.8544080820021	52.1883652100745	64.1356080238492
2019-10-20 22:45:00	UTC	0205551460	Lick Run	18.9	A	14.2	A	180	A	9.6	A	7.6	A	18.7	A	18.7	51.5523154486349	46.4353924555562	57.2330950074173	54.7433766399443	49.3097188069261	60.7757934632929
2019-10-20 23:00:00	UTC	0205551460	Lick Run	18.9	A	14.3	A	181	A	9.5	A	7.6	A	18.6	A	18.6	51.3229360328889	46.2170901725074	56.992851631384	54.4997987590993	49.0779037274618	60.5206791487371
2019-10-20 23:15:00	UTC	0205551460	Lick Run	18.3	A	14.3	A	183	A	9.5	A	7.6	A	18	A	18	49.7638366914937	44.7444321431021	55.3463151423508	51.1665985926359	46.0057051652707	56.9064380631699
2019-10-20 23:30:00	UTC	0205551460	Lick Run	17.8	A	14.3	A	184	A	9.5	A	7.6	A	19.1	A	19.1	52.1199255241943	46.988633023046	57.8115697750824	52.1249186429304	46.9931345610196	57.8171081565997
2019-10-20 23:45:00	UTC	0205551460	Lick Run	17.3	A	14.3	A	185	A	9.5	A	7.6	A	18	A	18	49.4545797186287	44.4641059313259	55.0051643661436	48.0700108244813	43.2192542243888	53.465196985324
2019-10-21 00:00:00	UTC	0205551460	Lick Run	16.3	A	14.4	A	187	A	9.5	A	7.6	A	17.9	A	17.9	48.9018987547379	43.9472566646319	54.4151303929557	44.7852422713507	40.2476915417539	49.8343593997881
2019-10-21 00:15:00	UTC	0205551460	Lick Run	15.4	A	14.4	A	188	A	9.5	A	7.6	A	17.9	A	17.9	48.5947473079566	43.6563525192017	54.0917719794732	42.0466742569679	37.7737211388212	46.8029826760865
2019-10-21 00:30:00	UTC	0205551460	Lick Run	14	A	14.4	A	190	A	9.5	A	7.6	A	17.2	A	17.2	46.5145801380404	41.685512750073	51.9030718991071	36.5880060483519	32.7894992946738	40.8265516519092
2019-10-21 00:45:00	UTC	0205551460	Lick Run	12.7	A	14.4	A	192	A	9.4	A	7.6	A	16.9	A	16.9	45.3459474691892	40.5641300116917	50.6914594565642	32.3566687522026	28.9445957414694	36.1709668392354
2019-10-21 01:00:00	UTC	0205551460	Lick Run	11.9	A	14.5	A	194	A	9.4	A	7.6	A	17.8	A	17.8	47.0050110073088	42.0799862157004	52.5064587348378	31.4277088741687	28.1348206898714	35.1059953772897
2019-10-21 01:15:00	UTC	0205551460	Lick Run	11.2	A	14.5	A	196	A	9.4	A	7.6	A	15.7	A	15.7	42.0610724432828	37.4559500867545	47.2323839331658	26.4679292968002	23.570046626308	29.7220999333316
2019-10-21 01:30:00	UTC	0205551460	Lick Run	10.8	A	14.5	A	198	A	9.4	A	7.6	A	14.7	A	14.7	39.6604018810272	35.2144002064031	44.6677344536617	24.0659199325158	21.3680874536039	27.1043678315056
2019-10-21 01:45:00	UTC	0205551460	Lick Run	10.4	A	14.5	A	194	A	9.3	A	7.6	A	15.6	A	15.6	41.4955986306139	36.8967981915812	46.6675915013647	24.2469420730643	21.5597450803562	27.2690700981526
2019-10-21 02:00:00	UTC	0205551460	Lick Run	10.1	A	14.5	A	202	A	9.3	A	7.6	A	14.6	A	14.6	39.1438190798542	34.7093248620617	44.1448682233269	22.212946500538	19.6965036717016	25.0508923035241
2019-10-21 02:15:00	UTC	0205551460	Lick Run	9.71	A	14.6	A	204	A	9.3	A	7.6	A	14.2	A	14.2	38.0830981637621	33.7128068142637	43.0199233704004	20.7765342115432	18.3922873378562	23.4698580939928
2019-10-21 02:30:00	UTC	0205551460	Lick Run	9.37	A	14.6	A	206	A	9.3	A	7.6	A	17.1	A	17.1	44.2728457902089	39.3795341328614	49.7742016893991	23.3076576761202	20.7315496582966	26.2038735792142
2019-10-21 02:45:00	UTC	0205551460	Lick Run	9.37	A	14.6	A	208	A	9.3	A	7.7	A	12.4	A	12.4	33.8888871131276	29.8344265551509	38.4943436953047	17.8409714975255	15.7064807716651	20.2655367935598
2019-10-21 03:00:00	UTC	0205551460	Lick Run	9.37	A	14.6	A	211	A	9.3	A	7.6	A	12.8	A	12.8	34.7956245672695	30.669562270574	39.4767776059203	18.3183278952462	16.1461420814534	20.7827439635381
2019-10-21 03:15:00	UTC	0205551460	Lick Run	9.03	A	14.6	A	213	A	9.2	A	7.7	A	NA	NA	12.7	34.427941895797	30.3184347650575	39.0944714780075	17.4670841693611	15.3821176278096	19.834657149413
2019-10-21 03:30:00	UTC	0205551460	Lick Run	9.03	A	14.7	A	215	A	9.2	A	7.7	A	12.6	A	12.6	34.2023372778885	30.1110646293113	38.8495023231996	17.3526232218572	15.2769079807661	19.7103715659507
2019-10-21 03:45:00	UTC	0205551460	Lick Run	8.71	A	14.7	A	217	A	9.2	A	7.7	A	11.1	A	11.1	30.6574465724767	26.8445000285625	35.0119774756183	15.0029180294699	13.1369660065623	17.1339066635748
2019-10-21 04:00:00	UTC	0205551460	Lick Run	8.71	A	14.7	A	220	A	9.2	A	7.7	A	18.7	A	18.7	47.306973458227	42.0709284751377	53.1946838087954	23.1507422948026	20.5883647173291	26.0320271259451
2019-10-21 04:15:00	UTC	0205551460	Lick Run	8.71	A	14.7	A	223	A	9.2	A	7.7	A	11.3	A	11.3	31.1161590249493	27.265504225144	35.5106344071588	15.2273993902144	13.3429939755401	17.3779357627055
2019-10-21 04:30:00	UTC	0205551460	Lick Run	8.71	A	14.7	A	226	A	9.2	A	7.7	A	11.5	A	11.5	31.5735068113329	27.6852534547198	36.0078456206199	15.4512129206026	13.5484077979004	17.6212573668468
2019-10-21 04:45:00	UTC	0205551460	Lick Run	8.39	A	14.7	A	231	A	9.2	A	7.7	A	11.3	A	11.3	30.987220253195	27.1372769204676	35.3833519049882	14.6071732822153	12.7923351351227	16.6794810363306
2019-10-21 05:00:00	UTC	0205551460	Lick Run	8.39	A	14.7	A	238	A	9.2	A	7.7	A	10.4	A	10.4	28.9204414405083	25.2440225387008	33.1322764361989	13.6329072458866	11.8998673824229	15.6183387597639
2019-10-21 05:15:00	UTC	0205551460	Lick Run	8.39	A	14.6	A	245	A	9.2	A	7.7	A	10.4	A	10.4	28.9204414405083	25.2440225387008	33.1322764361989	13.6329072458866	11.8998673824229	15.6183387597639
2019-10-21 05:30:00	UTC	0205551460	Lick Run	8.08	A	14.6	A	254	A	9.2	A	7.7	A	10.7	A	10.7	29.4891730846936	25.7560283714525	33.7634093532402	13.3873789420313	11.6926205716265	15.3277799309118
2019-10-21 05:45:00	UTC	0205551460	Lick Run	8.08	A	14.6	A	263	A	9.2	A	7.7	A	10.8	A	10.8	29.7182020212545	25.9654325269519	34.0133571993985	13.4913525988587	11.7876850474481	15.4412502721335
2019-10-21 06:00:00	UTC	0205551460	Lick Run	8.08	A	14.6	A	273	A	9.2	A	7.7	A	10.3	A	10.3	28.5694112651828	24.915087131274	32.7597192712454	12.9698290847044	11.3108533712402	14.8721286507137
2019-10-21 06:15:00	UTC	0205551460	Lick Run	7.77	A	14.6	A	283	A	9.2	A	7.7	A	10.8	A	10.8	29.5895067389017	25.836603604795	33.8875388748472	12.9175557817868	11.27919337155	14.7938989854062
2019-10-21 06:30:00	UTC	0205551460	Lick Run	7.77	A	14.6	A	292	A	9.2	A	7.8	A	10.1	A	10.1	27.985565788835	24.3730344426006	32.1335406293237	12.2173414498615	10.6402595609943	14.0281758397778
2019-10-21 06:45:00	UTC	0205551460	Lick Run	7.77	A	14.6	A	301	A	9.2	A	7.7	A	9.9	A	9.9	27.5239043627298	23.9517904596434	31.6287549628127	12.0157991505378	10.456361846997	13.80780727931
2019-10-21 07:00:00	UTC	0205551460	Lick Run	7.77	A	14.6	A	308	A	9.2	A	7.8	A	10.4	A	10.4	28.6751881664208	25.0023072829883	32.8876214132091	12.5184020795449	10.9149740768326	14.3573763457465
2019-10-21 07:15:00	UTC	0205551460	Lick Run	7.77	A	14.6	A	315	A	9.2	A	7.8	A	10.4	A	10.4	28.6751881664208	25.0023072829883	32.8876214132091	12.5184020795449	10.9149740768326	14.3573763457465
2019-10-21 07:30:00	UTC	0205551460	Lick Run	7.48	A	14.5	A	322	A	9.2	A	7.8	A	9.7	A	9.7	26.9467246670679	23.4173927080717	31.0079768202579	11.3247646189289	9.84151000481467	13.0315666611528
2019-10-21 07:45:00	UTC	0205551460	Lick Run	7.48	A	14.5	A	327	A	9.2	A	7.8	A	9.6	A	9.6	26.7154838606838	23.2068109745433	30.7546383125784	11.2275822067825	9.75300987744413	12.9250973590826
2019-10-21 08:00:00	UTC	0205551460	Lick Run	7.48	A	14.5	A	332	A	9.2	A	7.8	A	9.9	A	9.9	27.4080082317531	23.8374813620142	31.5133509209118	11.5186259455719	10.0180585532472	13.2439576958748
2019-10-21 08:15:00	UTC	0205551460	Lick Run	7.19	A	14.5	A	337	A	9.3	A	7.8	A	9.2	A	9.2	25.6735472960558	22.2506969076919	29.6229387105155	10.3713757952337	8.98864253834409	11.966816505062
2019-10-21 08:30:00	UTC	0205551460	Lick Run	7.19	A	14.5	A	341	A	9.2	A	7.8	A	8.6	A	8.6	24.2731828279649	20.9783562605366	28.085489505589	9.80566876685217	8.47465345693555	11.3457311799022
2019-10-21 08:45:00	UTC	0205551460	Lick Run	7.19	A	14.4	A	344	A	9.3	A	7.8	A	10.3	A	10.3	28.2019336117445	24.5486146748071	32.3989385949942	11.3927712546591	9.91693532291607	13.0882407351246
2019-10-21 09:00:00	UTC	0205551460	Lick Run	7.19	A	14.4	A	348	A	9.3	A	7.8	A	9.2	A	9.2	25.6735472960558	22.2506969076919	29.6229387105155	10.3713757952337	8.98864253834409	11.966816505062
2019-10-21 09:15:00	UTC	0205551460	Lick Run	7.19	A	14.4	A	351	A	9.2	A	7.8	A	8.4	A	8.4	23.8027828292709	20.5511089697251	27.5689487731333	9.61564067668317	8.30205782145896	11.1370635583981
2019-10-21 09:30:00	UTC	0205551460	Lick Run	7.19	A	14.4	A	353	A	9.3	A	7.8	A	8.3	A	8.3	23.5668776669184	20.3368816123503	27.3098763888271	9.52034176599588	8.21551612142302	11.0324057553753
2019-10-21 09:45:00	UTC	0205551460	Lick Run	7.19	A	14.4	A	356	A	9.3	A	7.8	A	7.9	A	7.9	22.6183985318567	19.4758575687426	26.2680064454243	9.13718343457298	7.86768713534601	10.6115202194505
2019-10-21 10:00:00	UTC	0205551460	Lick Run	6.91	A	14.3	A	359	A	9.3	A	7.8	A	8.1	A	8.1	22.9920863569939	19.8105517138211	26.684569046033	8.9264346670351	7.69123744777307	10.360002068057
2019-10-21 10:15:00	UTC	0205551460	Lick Run	6.91	A	14.3	A	361	A	9.3	A	7.8	A	8.1	A	8.1	22.9920863569939	19.8105517138211	26.684569046033	8.9264346670351	7.69123744777307	10.360002068057
2019-10-21 10:30:00	UTC	0205551460	Lick Run	6.91	A	14.3	A	363	A	9.3	A	7.8	A	7.7	A	7.7	22.043794072291	18.9514102104839	25.6407756311854	8.55827020413159	7.35768483405192	9.95476030013515
2019-10-21 10:45:00	UTC	0205551460	Lick Run	6.91	A	14.3	A	366	A	9.3	A	7.8	A	8	A	8	22.7557673717492	19.5964030968644	26.4244895411454	8.83468631720665	7.60809650925108	10.259028947455
2019-10-21 11:00:00	UTC	0205551460	Lick Run	6.91	A	14.3	A	368	A	9.3	A	7.8	A	7.4	A	7.4	21.3271348488711	18.3025049305419	24.8516081589966	8.28003483057488	7.10575421337843	9.6483743648849
2019-10-21 11:15:00	UTC	0205551460	Lick Run	6.91	A	14.2	A	370	A	9.3	A	7.8	A	7.6	A	7.6	21.8054389329439	18.7355491722017	25.378341605477	8.46573133898041	7.27387906603826	9.85287306169492
2019-10-21 11:30:00	UTC	0205551460	Lick Run	6.91	A	14.2	A	375	A	9.3	A	7.8	A	15.5	A	15.5	39.4441274585557	34.6976149726033	44.8399462670633	15.3137658449121	13.4709825087564	17.4086355022997
2019-10-21 11:45:00	UTC	0205551460	Lick Run	6.64	A	14.2	A	376	A	9.4	A	7.9	A	7.6	A	7.6	21.7092375403573	18.6446398682077	25.2775595514341	8.09905319421897	6.95574544241612	9.43028510543131
2019-10-21 12:00:00	UTC	0205551460	Lick Run	6.64	A	NA	NA	NA	NA	NA	NA	NA	NA	NA	NA	7.15	20.6347392368842	17.6736457747614	24.091942817042	7.69819070880237	6.59349721515921	8.98796772869497
2019-10-21 12:15:00	UTC	0205551460	Lick Run	6.64	A	14.2	A	379	A	9.4	A	7.9	A	6.7	A	6.7	19.5487888588438	16.6932608940935	22.892779803308	7.2930558042862	6.22774557212816	8.54059664904662
2019-10-21 12:30:00	UTC	0205551460	Lick Run	6.64	A	14.2	A	381	A	9.4	A	7.9	A	6.9	A	6.9	20.0329022875723	17.1301777799401	23.4274961543817	7.47366373231774	6.39074591211457	8.74008298121806
2019-10-21 12:45:00	UTC	0205551460	Lick Run	6.64	A	14.2	A	383	A	9.5	A	7.9	A	7.1	A	7.1	20.5146590867318	17.5651865772635	23.9593946579299	7.65339247386455	6.55303440257517	8.93851806057791
2019-10-21 13:00:00	UTC	0205551460	Lick Run	6.64	A	14.2	A	384	A	9.6	A	7.9	A	6.5	A	6.5	19.0622363809656	16.254390023397	22.3551210055107	7.11153794154278	6.06401626009883	8.34001257990992
2019-10-21 13:15:00	UTC	0205551460	Lick Run	6.64	A	14.2	A	385	A	9.7	A	7.9	A	6.1	A	6.1	18.0814564649024	15.370588746975	21.2704323350337	6.74563892287619	5.7342970086717	7.93534837993381
2019-10-21 13:30:00	UTC	0205551460	Lick Run	6.64	A	14.2	A	387	A	9.7	A	7.9	A	12	A	12	31.7410566350188	27.7195546907344	36.3459906751042	11.8416183732772	10.3413188760301	13.5595785585296
2019-10-21 13:45:00	UTC	0205551460	Lick Run	6.64	A	14.3	A	388	A	9.8	A	7.9	A	8.6	A	8.6	24.0598414394305	20.7709687337627	27.8694738560552	8.97599168557508	7.7490137715557	10.3972491357875
2019-10-21 14:00:00	UTC	0205551460	Lick Run	6.64	A	14.3	A	389	A	9.9	A	7.9	A	10.5	A	10.5	28.4047587841789	24.7033497881431	32.6607657871016	10.5969475866833	9.21606498789434	12.1847337559377
2019-10-21 14:15:00	UTC	0205551460	Lick Run	6.64	A	14.3	A	391	A	9.8	A	8	A	6.1	A	6.1	18.0814564649024	15.370588746975	21.2704323350337	6.74563892287619	5.7342970086717	7.93534837993381
2019-10-21 14:30:00	UTC	0205551460	Lick Run	6.37	A	14.3	A	392	A	9.8	A	8	A	5.8	A	5.8	17.2591051587283	14.6313306318155	20.358825753846	6.17702428224691	5.23654521848726	7.28641258529805
2019-10-21 14:45:00	UTC	0205551460	Lick Run	6.37	A	14.3	A	393	A	10	A	8	A	6	A	6	17.7526501392509	15.0747882300867	20.9062032684243	6.35366376042559	5.39525844999467	7.48231869792732
2019-10-21 15:00:00	UTC	0205551460	Lick Run	6.37	A	14.4	A	394	A	10	A	8	A	6.1	A	6.1	17.9983801978646	15.2957071571312	21.1786017095559	6.44161041379932	5.4743252129706	7.57980995079597
2019-10-21 15:15:00	UTC	0205551460	Lick Run	6.37	A	14.4	A	396	A	10.1	A	8	A	5.7	A	5.7	17.0112623400227	14.4087767126186	20.0838039323382	6.08832147319362	5.15689329271558	7.18798242602979
2019-10-21 15:30:00	UTC	0205551460	Lick Run	6.37	A	14.4	A	397	A	9.9	A	8	A	5.7	A	5.7	17.0112623400227	14.4087767126186	20.0838039323382	6.08832147319362	5.15689329271558	7.18798242602979
2019-10-21 15:45:00	UTC	0205551460	Lick Run	6.37	A	14.4	A	398	A	10	A	8	A	5.4	A	5.4	16.2632738082312	13.737717337985	19.2531312483893	5.82061678739294	4.91672151012204	6.89068512746405
2019-10-21 16:00:00	UTC	0205551460	Lick Run	6.37	A	14.4	A	399	A	10	A	8	A	5.8	A	5.8	17.2591051587283	14.6313306318155	20.358825753846	6.17702428224691	5.23654521848726	7.28641258529805
2019-10-21 16:15:00	UTC	0205551460	Lick Run	6.37	A	14.5	A	400	A	10	A	8	A	6.1	A	6.1	17.9983801978646	15.2957071571312	21.1786017095559	6.44161041379932	5.4743252129706	7.57980995079597
2019-10-21 16:30:00	UTC	0205551460	Lick Run	6.37	A	NA	NA	NA	NA	NA	NA	NA	NA	NA	NA	5.8	17.2591051587283	14.6313306318155	20.358825753846	6.17702428224691	5.23654521848726	7.28641258529805
2019-10-21 16:45:00	UTC	0205551460	Lick Run	6.37	A	14.5	A	402	A	10	A	8	A	5.5	A	5.5	16.5133622851288	13.9619785191377	19.5309807693899	5.91012331628301	4.99698446401249	6.99012731883186
2019-10-21 17:00:00	UTC	0205551460	Lick Run	6.37	A	14.6	A	404	A	9.9	A	8	A	5.6	A	5.6	16.7626864881218	14.1856621095942	19.8078634700469	5.99935631196128	5.07704069850918	7.08922348572829
2019-10-21 17:15:00	UTC	0205551460	Lick Run	6.37	A	14.6	A	404	A	10.1	A	8	A	5.4	A	5.4	16.2632738082312	13.737717337985	19.2531312483893	5.82061678739294	4.91672151012204	6.89068512746405
2019-10-21 17:30:00	UTC	0205551460	Lick Run	6.37	A	14.6	A	404	A	10.2	A	8	A	5.7	A	5.7	17.0112623400227	14.4087767126186	20.0838039323382	6.08832147319362	5.15689329271558	7.18798242602979
2019-10-21 17:45:00	UTC	0205551460	Lick Run	6.11	A	14.7	A	407	A	10.1	A	8	A	5.7	A	5.7	16.9328022094047	14.3385498951956	19.9964287015448	5.81288387479421	4.92229959595357	6.86460023067666
2019-10-21 18:00:00	UTC	0205551460	Lick Run	6.11	A	14.7	A	408	A	10	A	8	A	5.2	A	5.2	15.6880447004659	13.2238292591996	18.6114582773064	5.38556943727479	4.53962568706668	6.38915191759998
2019-10-21 18:15:00	UTC	0205551460	Lick Run	6.11	A	14.7	A	409	A	10.1	A	8	A	5	A	5	15.1845759429131	12.7737457982855	18.0504098176937	5.21273298728567	4.38511594556589	6.1965488561853
2019-10-21 18:30:00	UTC	0205551460	Lick Run	6.11	A	14.7	A	410	A	10.1	A	8	A	5	A	5	15.1845759429131	12.7737457982855	18.0504098176937	5.21273298728567	4.38511594556589	6.1965488561853
2019-10-21 18:45:00	UTC	0205551460	Lick Run	6.11	A	14.7	A	411	A	9.8	A	8	A	5.1	A	5.1	15.4367257811806	12.9990968586679	18.3314660575415	5.29929383591372	4.462477006592	6.29303302131743
2019-10-21 19:00:00	UTC	0205551460	Lick Run	6.11	A	14.8	A	412	A	9.9	A	8	A	5	A	5	15.1845759429131	12.7737457982855	18.0504098176937	5.21273298728567	4.38511594556589	6.1965488561853
2019-10-21 19:15:00	UTC	0205551460	Lick Run	6.11	A	14.7	A	413	A	9.8	A	8	A	5	A	5	15.1845759429131	12.7737457982855	18.0504098176937	5.21273298728567	4.38511594556589	6.1965488561853
2019-10-21 19:30:00	UTC	0205551460	Lick Run	6.11	A	14.8	A	414	A	9.8	A	8	A	4.8	A	4.8	14.6777048429974	12.3211455225465	17.48498295584	5.03872854272525	4.22974220340352	6.00244272732383
[truncated: 524,081 more rows]
