# Supplementary material for: Using high-frequency monitoring data to quantify city-wide suspended-sediment load and evaluate TMDL goals
Source: Environ Monit Assess. 2023 Oct 26;195(11):1372. doi: 10.1007/s10661-023-11905-3 (PMC10600285; doi:10.1007/s10661-023-11905-3)
Supplement: Supplementary file 4 — (CSV 2 kb) [file 10661_2023_11905_MOESM4_ESM.csv]

Appendix	Column	Description
A.3	agency_cd	collecting agency
A.3	site_no	station identification number
A.3	dateTime	date and time
A.3	Precip_Inst	precipitation in inches
A.3	Precip_Inst_cd	precipitation data qualifying code
A.3	tz_cd	time zone code
A.4	dateTime	date and time
A.4	Station_Name	abbreviated station name
A.4	site_no	station identification number
A.4	HydrologicCondition	hydrologic condition
A.4	HydrologicEvent	hydrologic event
A.4	SampleCollectionMethod.MethodIdentifier	sample collection method
A.4	SampleCollectionEquipmentName	sample collection equipment name
A.4	SSC	suspended sediment concentration in milligrams per liter
A.4	Turb_Inst	turbidity in Formazin Nephelometric Units
A.4	Flow_Inst	streamflow in cubic feet per second
A.4	Wtemp_Inst	water temperature in degrees celsius
A.4	SpecCond_Inst	specific conductance in microsiemens per centimeter
A.4	DO_Inst	dissolved oxygen in milligrams per liter
A.4	pH_Inst	pH
A.4	Used?	whether the sample was used in regression models or omitted due to high-bias or outlier
A.4	tz_cd	time zone code
A.5	dateTime	date and time
A.5	tz_cd	time zone code
A.5	site_no	station identification number
A.5	Station_Name	abbreviated station name
A.5	Flow_Inst	streamflow in cubic feet per second
A.5	Flow_Inst_cd	streamflow data qualifying code
A.5	Wtemp_Inst	water temperature in degrees celsius
A.5	Wtemp_Inst_cd	water temperature data qualifying code
A.5	SpecCond_Inst	specific conductance in microsiemens per centimeter
A.5	SpecCond_Inst_cd	specific conductance data qualifying code
A.5	DO_Inst	dissolved oxygen in milligrams per liter
A.5	DO_Inst_cd	dissolved oxygen data qualifying code
A.5	pH_Inst	pH
A.5	pH_Inst_cd	pH data qualifying code
A.5	Turb_Inst	turbidity in Formazin Nephelometric Units
A.5	Turb_Inst_cd	turbidity data qualifying code
A.5	Turb_Inst_int	estimated turbidity in Formazin Nephelometric Units
A.5	SSC	suspended sediment concentration in milligrams per liter
A.5	SSC_lower	suspended sediment concentration in milligrams per liter lower confidence interval estimate
A.5	SSC_upper	suspended sediment concentration in milligrams per liter upper confidence interval estimate
A.5	SSL	suspended sediment load in pounds per fifteen minutes
A.5	SSL_lower	suspended sediment load in pounds per fifteen minutes lower confidence interval estimate
A.5	SSL_upper	suspended sediment load in pounds per fifteen minutes upper confidence interval estimate
